# Supplementary material for: Defining the phospho-adhesome through the phosphoproteomic analysis of integrin signalling
Source: Nat Commun. 2015 Feb 13;6:6265. doi: 10.1038/ncomms7265 (PMC4338609; doi:10.1038/ncomms7265)
Supplement: Supplementary Data 1 — Proteins identified from isolated complexes. Three biological replicate proteomic analyses (A, B and C) of complexes isolated from cells spread on FN or Tf were performed. The table shows all proteins identified following database searches using MASCOT and data validation using Scaffold. For each protein, the number of spectra identified from each replicate is shown, along with the fold enrichment to FN based on mean normalised spectral counts (normalised to total number of IDs and molecular weight). [file ncomms7265-s2.xlsx]

## Sheet: Supplementary Data 1
Supplementary Data 1: Proteins identified from isolated complexes. Three biological replicate proteomic analyses (A, B and C) of complexes isolated from cells spread on FN or Tf were performed. The table shows all proteins identified following database searches using MASCOT and data validation using Scaffold. For each protein, the number of spectra identified from each replicate is shown, along w…
Protein name	IPI	Molecular weight	FN A	FN B	FN C	Tf A	Tf B	Tf C	FN/Tf (normalised)
similar to fibronectin 1 isoform 4 preproprotein isoform 10	IPI00714673	253 kDa	4491	5076	2871	75	46	60	44.6829
Serum albumin precursor	IPI00708398	69 kDa	1888	2143	1229	2387	2100	1828	0.526735
Serotransferrin	IPI00022463	77 kDa	355	68	45	2902	3265	2433	0.0320729
Vimentin	IPI00418471	54 kDa	814	1019	736	677	604	771	0.802881
Keratin, type II cytoskeletal 1	IPI00220327	66 kDa	539	557	622	807	468	703	0.55909
Neuroblast differentiation-associated protein AHNAK	IPI00021812	629 kDa	1290	774	945	74	23	95	10.4208
Isoform 1 of Plectin-1	IPI00014898	532 kDa	1010	661	808	66	7	96	10.0858
Hemopexin	IPI00022488	52 kDa	24	0	0	532	571	572	0.00830341
Isoform 1 of Myosin-10	IPI00397526	229 kDa	711	453	540	81	9	120	5.57613
Isoform 1 of Tenascin	IPI00031008	241 kDa	339	271	312	408	230	341	0.602571
Elongation factor 1-alpha 1	IPI00396485	50 kDa	350	297	269	350	261	364	0.598859
Keratin, type I cytoskeletal 9	IPI00019359	62 kDa	302	269	283	407	311	361	0.499326
Keratin, type I cytoskeletal 10	IPI00009865	59 kDa	310	375	354	445	321	362	0.587016
Actin, cytoplasmic 1	IPI00021439	42 kDa	349	446	360	103	86	140	2.27625
Isoform 2 of Filamin-A	IPI00302592	280 kDa	581	381	460	15	4	37	17.3475
Keratin, type II cytoskeletal 2 epidermal	IPI00021304	66 kDa	293	322	371	386	303	447	0.554238
Nucleolin	IPI00604620	77 kDa	235	198	183	301	196	277	0.509153
Isoform Long of Spectrin beta chain, brain 1	IPI00005614	275 kDa	494	393	442	26	7	40	12.3369
Glyceraldehyde-3-phosphate dehydrogenase	IPI00219018	36 kDa	273	283	191	199	175	171	0.86586
Isoform 1 of Myosin-9	IPI00019502	227 kDa	574	356	602	57	7	120	5.71337
Talin-1	IPI00298994	270 kDa	508	276	501	23	0	22	19.6491
Probable ATP-dependent RNA helicase DDX5	IPI00017617	69 kDa	174	165	103	273	229	239	0.378009
Nestin	IPI00010800	177 kDa	336	370	272	65	63	105	2.71177
Isoform 1 of Serum albumin	IPI00745872	69 kDa	423	344	262	589	512	511	0.40009
Alpha-actinin-4	IPI00013808	105 kDa	302	447	346	10	9	21	18.1274
Isoform 1 of Clathrin heavy chain 1	IPI00024067	192 kDa	370	303	369	16	6	33	12.795
Isoform Long of Splicing factor, proline- and glutamine-rich	IPI00010740	76 kDa	124	141	112	244	158	248	0.376748
Keratin, type I cytoskeletal 16	IPI00217963	51 kDa	111	121	124	340	181	206	0.313955
Tubulin beta chain	IPI00909140	50 kDa	216	261	250	43	121	137	1.4889
Heat shock protein HSP 90-beta	IPI00414676	83 kDa	243	248	216	65	85	125	1.63074
Trypsin - Sus scrofa (Pig).	MAN00000761	24 kDa	146	200	182	135	201	174	0.639482
Isoform 1 of Heat shock cognate 71 kDa protein	IPI00003865	71 kDa	221	301	230	45	59	83	2.57013
Keratin, type II cytoskeletal 6C	IPI00299145	60 kDa	138	115	158	269	164	219	0.39971
Non-POU domain-containing octamer-binding protein	IPI00304596	54 kDa	139	133	147	177	103	185	0.583226
Histone H1.4	IPI00217467	22 kDa	184	47	129	251	78	141	0.483737
Fatty acid synthase	IPI00026781	273 kDa	271	250	244	24	3	17	11.8895
Isoform 3 of Spectrin alpha chain, brain	IPI00843765	282 kDa	284	191	253	9	0	11	25.3692
ATP-dependent RNA helicase DDX3X	IPI00215637	73 kDa	138	125	114	164	114	169	0.54083
EMILIN-1	IPI00013079	107 kDa	89	96	97	150	120	153	0.423927
Isoform A1-B of Heterogeneous nuclear ribonucleoprotein A1	IPI00215965	39 kDa	130	104	91	151	90	117	0.580191
Isoform Long of Heterogeneous nuclear ribonucleoprotein U	IPI00883857	91 kDa	115	122	82	114	100	104	0.635904
Tubulin alpha-1C chain	IPI00218343	50 kDa	179	198	153	32	44	60	2.47027
Isoform M2 of Pyruvate kinase isozymes M1/M2	IPI00479186	58 kDa	143	146	146	66	110	89	0.998049
Cytoplasmic dynein 1 heavy chain 1	IPI00456969	532 kDa	230	99	244	29	12	31	5.09974
Ras GTPase-activating-like protein IQGAP1	IPI00009342	189 kDa	207	174	213	20	20	29	5.42287
Isoform 2 of Microtubule-actin cross-linking factor 1, isoforms 1/2/3/5	IPI00256861	620 kDa	193	51	171	85	7	101	1.43396
Isoform 1 of Heterogeneous nuclear ribonucleoprotein A3	IPI00419373	40 kDa	115	93	56	147	93	117	0.474293
Isoform 2 of Glia-derived nexin	IPI00914848	44 kDa	161	98	80	147	50	88	0.774468
Isoform B1 of Heterogeneous nuclear ribonucleoproteins A2/B1	IPI00396378	37 kDa	156	127	93	74	60	85	1.09577
Isoform 1 of Hemicentin-1	IPI00871227	613 kDa	64	33	85	188	35	194	0.288945
High mobility group protein B1	IPI00419258	25 kDa	80	62	63	149	101	116	0.353615
Annexin A1	IPI00218918	39 kDa	111	125	86	118	84	82	0.722887
Eukaryotic translation initiation factor 2 subunit 3	IPI00297982	51 kDa	70	111	73	103	109	84	0.539536
Transforming growth factor-beta-induced protein ig-h3	IPI00018219	75 kDa	92	73	47	123	87	120	0.411556
Isoform 3 of Heterogeneous nuclear ribonucleoprotein K	IPI00807545	49 kDa	103	117	100	77	70	80	0.893339
Transferrin receptor protein 1	IPI00022462	85 kDa	9	5	3	168	219	149	0.0191103
Isoform 1 of Tensin-3	IPI00658152	155 kDa	195	128	177	7	0	8	23.1831
Poly [ADP-ribose] polymerase 1	IPI00449049	113 kDa	112	83	55	110	37	97	0.681253
Elongation factor 2	IPI00186290	95 kDa	116	117	128	21	17	47	2.79165
Isoform 1 of DNA-dependent protein kinase catalytic subunit	IPI00296337	469 kDa	94	76	83	95	45	92	0.709953
Isoform 2 of Annexin A2	IPI00418169	40 kDa	132	87	118	54	43	59	1.35499
Keratin, type I cytoskeletal 14	IPI00384444	52 kDa	135	143	182	339	187	213	0.396263
Isoform DPI of Desmoplakin	IPI00013933	332 kDa	13	36	55	183	58	74	0.216266
Keratin, type II cytoskeletal 5	IPI00009867	62 kDa	141	143	179	182	145	241	0.521289
Isoform 1 of Vinculin	IPI00291175	117 kDa	155	120	167	2	0	7	34.6618
Moesin	IPI00219365	68 kDa	78	89	134	24	13	44	2.46108
Eukaryotic translation initiation factor 2 subunit 1	IPI00219678	36 kDa	60	88	70	63	80	80	0.614287
40S ribosomal protein S3	IPI00011253	27 kDa	73	84	91	57	50	65	0.915051
Isoform alpha-enolase of Alpha-enolase	IPI00465248	47 kDa	115	112	124	24	16	33	3.12293
Metalloproteinase inhibitor 3	IPI00218247	24 kDa	51	51	50	105	52	88	0.403662
Isoform A of Lamin-A/C	IPI00021405	74 kDa	50	59	54	95	67	88	0.418448
actinin, alpha 1 isoform a	IPI00759776	106 kDa	225	288	307	0	0	16	37.1612
Vigilin	IPI00022228	141 kDa	93	92	66	72	33	51	1.05227
Isoform 1 of Plasminogen activator inhibitor 1 RNA-binding protein	IPI00410693	45 kDa	55	39	46	91	64	87	0.365483
Isoform 1 of Protein-glutamine gamma-glutamyltransferase 2	IPI00294578	77 kDa	110	144	138	0	0	0	infinite
Eukaryotic initiation factor 4A-I	IPI00025491	46 kDa	82	91	114	26	24	41	2.01686
DEAD box polypeptide 17 isoform 3	IPI00940000	80 kDa	117	112	73	153	128	165	0.432894
Histone H1.5	IPI00217468	23 kDa	103	20	84	151	25	102	0.480871
Isoform 1 of Heterogeneous nuclear ribonucleoprotein Q	IPI00018140	70 kDa	77	28	58	62	34	89	0.562321
Isoform 1 of Tissue-type plasminogen activator	IPI00019590	63 kDa	59	48	28	125	51	71	0.356634
Isoform 1 of Gamma-interferon-inducible protein 16	IPI00003443	88 kDa	65	53	33	82	32	74	0.532595
Ras GTPase-activating protein-binding protein 1	IPI00012442	52 kDa	47	33	68	76	49	91	0.43453
Valyl-tRNA synthetase	IPI00000873	140 kDa	51	76	73	40	26	54	1.09699
Isoform 2 of RNA-binding protein 39	IPI00215801	59 kDa	68	51	34	69	54	78	0.48622
Kinesin-1 heavy chain	IPI00012837	110 kDa	63	47	65	52	34	89	0.649821
Isoform C1 of Heterogeneous nuclear ribonucleoproteins C1/C2	IPI00216592	32 kDa	41	54	42	65	73	64	0.424257
Isoform 1 of Myosin-XVIIIa	IPI00760846	233 kDa	93	26	104	25	0	79	1.46333
Elongation factor 1-gamma	IPI00937615	50 kDa	61	96	56	29	46	45	1.11776
Probable ATP-dependent RNA helicase DDX46	IPI00329791	117 kDa	39	29	12	119	43	93	0.208357
Talin-2	IPI00219299	272 kDa	202	89	207	0	0	0	infinite
DNA replication licensing factor MCM5	IPI00018350	82 kDa	69	58	40	48	30	56	0.811563
Heterogeneous nuclear ribonucleoprotein G	IPI00304692	42 kDa	50	28	46	49	37	77	0.483705
Growth/differentiation factor 15	IPI00306543	34 kDa	41	19	46	61	31	69	0.418683
Isoform Short of RNA-binding protein FUS	IPI00221354	53 kDa	48	29	44	76	47	53	0.42941
Procollagen-lysine,2-oxoglutarate 5-dioxygenase 3	IPI00030255	85 kDa	72	144	104	0	0	0	infinite
Isoform 1 of Microtubule-associated protein 4	IPI00396171	121 kDa	31	24	32	68	51	50	0.320203
Isoform B of Eukaryotic translation initiation factor 4 gamma 1	IPI00479262	176 kDa	37	14	56	65	17	77	0.437538
filamin B isoform 3	IPI00477536	277 kDa	123	49	174	0	0	9	26.6802
40S ribosomal protein S3a	IPI00419880	30 kDa	76	38	62	44	9	24	1.49616
40S ribosomal protein S4, X isoform	IPI00217030	30 kDa	75	37	59	41	16	28	1.2857
Isoform 1 of Supervillin	IPI00412650	248 kDa	124	41	92	0	0	6	29.8346
Splicing factor, arginine/serine-rich 3, isoform CRA_a	IPI00843996	14 kDa	25	37	24	56	55	49	0.340488
Hornerin	IPI00398625	282 kDa	12	14	47	47	34	98	0.261685
Peroxiredoxin-1	IPI00000874	22 kDa	64	65	70	17	23	19	2.06244
Complement factor I	IPI00291867	66 kDa	0	0	0	110	80	82	0
Isoform CNPII of 2',3'-cyclic-nucleotide 3'-phosphodiesterase	IPI00306667	48 kDa	42	41	21	58	25	49	0.523088
Isoform 1 of Myosin-Ic	IPI00743335	122 kDa	80	47	48	19	6	28	2.20908
Isoform 1 of Rho guanine nucleotide exchange factor 2	IPI00291316	112 kDa	41	26	41	46	25	73	0.487985
Isoform 1 of Liprin-beta-1	IPI00397366	114 kDa	105	36	74	7	0	18	5.92148
Histone H2B type 2-E	IPI00003935	14 kDa	27	26	61	32	26	67	0.58567
HSPA5 protein	IPI00003362	72 kDa	50	86	121	15	16	36	2.49213
Junction plakoglobin	IPI00554711	82 kDa	15	16	52	72	23	62	0.342172
Isoform 1 of Septin-7	IPI00941534	51 kDa	75	75	49	11	6	29	2.95508
14-3-3 protein zeta/delta	IPI00021263	28 kDa	66	79	72	23	29	32	1.61882
septin 9 isoform a	IPI00784614	65 kDa	58	66	58	15	0	31	2.83158
60S ribosomal protein L23	IPI00010153	15 kDa	40	31	71	36	26	48	0.815791
Utrophin	IPI00009329	394 kDa	92	30	104	0	0	0	infinite
Peptidyl-prolyl cis-trans isomerase A	IPI00419585	18 kDa	55	48	80	5	15	25	2.52336
cDNA FLJ14473 fis, clone MAMMA1001080, highly similar to Homo sapiens SNC73 protein (SNC73) mRNA	IPI00386879	53 kDa	11	2	2	78	86	63	0.0388489
Isoform 2 of Heat shock protein HSP 90-alpha	IPI00382470	98 kDa	148	165	162	42	48	72	1.86576
Putative uncharacterized protein DKFZp686C11235	IPI00930124	52 kDa	0	0	3	71	85	81	0.00730354
Eukaryotic translation initiation factor 2 subunit 2	IPI00021728	38 kDa	30	30	27	53	21	61	0.43011
Bifunctional aminoacyl-tRNA synthetase	IPI00013452	171 kDa	78	58	66	3	0	9	11.9031
Histone H4	IPI00453473	11 kDa	27	17	63	27	26	65	0.571807
Isoform 1 of Nucleophosmin	IPI00549248	33 kDa	35	33	41	26	29	48	0.671136
Procollagen galactosyltransferase 1	IPI00168262	72 kDa	48	89	74	0	0	0	infinite
Isoform 2 of Tropomyosin alpha-3 chain	IPI00218319	29 kDa	56	57	74	0	6	7	8.63315
DNA replication licensing factor MCM3	IPI00940786	91 kDa	40	48	30	34	39	28	0.725683
60S ribosomal protein L23a	IPI00021266	18 kDa	49	20	59	33	22	35	0.882748
Isoform 1 of Heterogeneous nuclear ribonucleoprotein D0	IPI00028888	38 kDa	37	30	28	38	34	44	0.516857
Early endosome antigen 1	IPI00329536	162 kDa	78	59	81	5	2	2	15.4075
Heterogeneous nuclear ribonucleoprotein U-like protein 2	IPI00456887	85 kDa	25	21	25	35	44	59	0.321279
ATP-dependent RNA helicase A	IPI00844578	141 kDa	30	28	29	53	13	53	0.493484
ubiquitin and ribosomal protein S27a precursor	IPI00179330	18 kDa	33	20	48	19	17	27	0.997099
Isoform 1 of Heterogeneous nuclear ribonucleoprotein M	IPI00171903	78 kDa	42	32	35	25	35	38	0.684431
Isoform 1 of Fibronectin	IPI00022418	263 kDa	2314	2663	1516	52	0	48	46.4948
Collagen alpha-2(IV) chain	IPI00306322	168 kDa	57	71	62	0	0	3	46.1319
cDNA FLJ55673, highly similar to Complement factor B	IPI00019591	141 kDa	0	0	0	64	53	72	0
Procollagen-lysine,2-oxoglutarate 5-dioxygenase 1	IPI00943008	84 kDa	45	78	83	0	0	0	infinite
Isoform 1 of Eukaryotic translation initiation factor 3 subunit B	IPI00396370	92 kDa	35	51	53	20	7	29	1.68715
Isoform 2 of Inter-alpha-trypsin inhibitor heavy chain H4	IPI00218192	101 kDa	0	0	0	68	60	74	0
EH domain-containing protein 4	IPI00005578	61 kDa	30	26	35	40	35	55	0.4434
Ewing sarcoma breakpoint region 1 isoform 1	IPI00009841	69 kDa	24	29	36	38	35	47	0.469579
Nascent polypeptide-associated complex subunit alpha	IPI00023748	23 kDa	35	35	21	42	39	43	0.46577
Developmentally-regulated GTP-binding protein 1	IPI00031836	41 kDa	28	37	22	44	25	40	0.525982
Thrombospondin-1	IPI00296099	129 kDa	60	47	70	14	4	7	4.60695
Regulator of chromosome condensation	IPI00747309	45 kDa	30	22	22	51	36	38	0.371653
FACT complex subunit SPT16	IPI00026970	120 kDa	33	23	34	47	5	42	0.650428
Transforming protein RhoA	IPI00478231	22 kDa	26	36	30	30	45	35	0.514965
Probable ATP-dependent RNA helicase DDX23	IPI00006725	96 kDa	23	18	2	54	41	48	0.193811
Heterogeneous nuclear ribonucleoprotein H	IPI00013881	49 kDa	38	33	26	25	16	21	1.0023
ATP-dependent RNA helicase DDX1	IPI00293655	82 kDa	35	30	41	40	13	45	0.718763
40S ribosomal protein S8	IPI00216587	24 kDa	48	15	41	33	15	30	0.840008
Isoform 1 of Septin-2	IPI00014177	41 kDa	53	46	52	15	7	30	1.947
Eukaryotic translation initiation factor 5B	IPI00299254	139 kDa	30	26	25	40	15	49	0.519754
phosphofructokinase, muscle isoform 1	IPI00465179	93 kDa	25	29	20	55	44	42	0.333201
GTP-binding nuclear protein Ran	IPI00643041	24 kDa	28	27	30	30	24	37	0.59626
Histone H2A type 1-B/E	IPI00026272	14 kDa	23	19	42	40	25	47	0.476539
40S ribosomal protein S14	IPI00026271	16 kDa	39	35	36	26	19	30	0.939338
Fructose-bisphosphate aldolase A	IPI00465439	39 kDa	51	50	51	9	6	17	3.13588
Carbonyl reductase [NADPH] 1	IPI00295386	30 kDa	31	30	32	36	38	26	0.568567
Heat shock 70 kDa protein 1A/1B	IPI00304925	70 kDa	78	79	67	10	14	22	3.0979
Isoform 12 of CD44 antigen	IPI00297160	39 kDa	57	69	48	5	10	7	4.80501
Isoform 1 of Chromodomain-helicase-DNA-binding protein 4	IPI00000846	218 kDa	9	10	16	47	21	55	0.186614
CAD protein	IPI00301263	243 kDa	72	35	62	0	0	9	13.2124
Isoform 1 of Polyadenylate-binding protein 1	IPI00008524	71 kDa	33	42	51	13	12	19	1.83047
Flap endonuclease 1	IPI00026215	43 kDa	34	10	15	40	13	43	0.398084
Isoform 1 of Collagen triple helix repeat-containing protein 1	IPI00060423	26 kDa	33	45	17	27	39	20	0.679498
Desmoglein-1	IPI00025753	114 kDa	9	17	32	46	24	37	0.348072
THO complex 4	IPI00328840	28 kDa	33	17	21	41	29	37	0.414617
FACT complex subunit SSRP1	IPI00005154	81 kDa	33	27	15	41	4	23	0.7602
40S ribosomal protein S15a	IPI00221091	15 kDa	38	26	30	20	21	21	0.9334
Isoform 1 of Heterogeneous nuclear ribonucleoprotein U-like protein 1	IPI00013070	96 kDa	20	8	14	49	22	62	0.203502
60S ribosomal protein L22	IPI00219153	15 kDa	32	19	23	41	31	36	0.427196
Endoplasmin	IPI00027230	92 kDa	26	47	66	16	15	34	1.39333
Nuclear RNA export factor 1	IPI00033153	70 kDa	16	23	12	38	33	51	0.273682
Isoform 1 of Transformer-2 protein homolog beta	IPI00301503	34 kDa	31	9	23	35	27	29	0.419763
Isoform 1 of RNA-binding protein 14	IPI00013174	69 kDa	20	12	24	38	21	53	0.32151
Eukaryotic translation initiation factor 3 subunit D	IPI00006181	64 kDa	13	28	10	31	30	19	0.408194
40S ribosomal protein S2	IPI00013485	31 kDa	54	15	43	27	5	11	1.6717
Isoform 1 of 60S ribosomal protein L11	IPI00376798	20 kDa	30	31	28	18	29	33	0.691866
ELAV-like protein 1	IPI00940851	36 kDa	29	23	23	41	22	35	0.492862
Importin subunit beta-1	IPI00001639	97 kDa	55	52	48	3	2	5	10.1884
Staphylococcal nuclease domain-containing protein 1	IPI00140420	102 kDa	50	46	37	5	4	7	5.36847
Isoform 1 of Synemin	IPI00299301	173 kDa	48	43	40	2	3	12	5.14502
Isoform 5 of Caldesmon	IPI00333771	61 kDa	45	44	54	0	3	2	16.3676
14-3-3 protein epsilon	IPI00000816	29 kDa	35	35	53	9	6	16	2.58864
LIM domain and actin binding 1 isoform a	IPI00883896	85 kDa	42	50	50	0	0	2	51.4899
Poly(rC)-binding protein 1	IPI00016610	37 kDa	30	30	39	12	14	29	1.15504
Eukaryotic translation initiation factor 3 subunit A	IPI00029012	167 kDa	23	6	52	14	0	26	1.3626
Isoform 1 of 5'-3' exoribonuclease 2	IPI00100151	109 kDa	18	3	13	39	8	43	0.244821
Isoform 1 of RNA-binding protein Raly	IPI00216044	30 kDa	16	19	16	30	40	21	0.339267
UPF0027 protein C22orf28	IPI00550689	55 kDa	37	33	28	23	10	22	1.17377
Heterogeneous nuclear ribonucleoprotein A0	IPI00011913	31 kDa	44	20	15	32	19	32	0.605897
Lysyl oxidase homolog 4	IPI00306402	84 kDa	40	20	15	47	16	23	0.562088
Isoform 3 of Heterogeneous nuclear ribonucleoprotein A/B	IPI00334713	31 kDa	37	26	37	40	35	43	0.527773
Isoform 1 of Heterogeneous nuclear ribonucleoprotein R	IPI00012074	71 kDa	63	25	40	69	26	57	0.540009
Ras-related protein Rab-8A	IPI00028481	24 kDa	19	16	23	33	29	28	0.398425
60S ribosomal protein L38	IPI00215790	8 kDa	24	24	27	20	25	29	0.631204
Isoform 1 of Collagen alpha-3(VI) chain	IPI00022200	344 kDa	41	21	47	15	0	17	2.3376
Isoform 1 of Integrin alpha-V	IPI00027505	116 kDa	44	61	43	0	0	0	infinite
Splicing factor U2AF 35 kDa subunit	IPI00005613	28 kDa	18	10	26	36	19	41	0.357499
Ankyrin-3	IPI00921566	480 kDa	64	33	45	0	0	0	infinite
Ras-related protein Rap-1b	IPI00015148	21 kDa	20	23	21	25	37	35	0.407898
chaperonin containing TCP1, subunit 3 isoform b	IPI00290770	60 kDa	28	29	43	9	12	17	1.64451
Protein RCC2	IPI00465044	56 kDa	22	15	23	25	14	33	0.538225
Isoform 1 of Protein KIAA1967	IPI00182757	103 kDa	4	7	8	32	46	48	0.0939799
Isoform 1 of L-lactate dehydrogenase A chain	IPI00217966	37 kDa	20	33	38	13	14	10	1.51763
Heat shock protein beta-1	IPI00025512	23 kDa	25	38	31	21	16	14	1.17144
Isoform 1 of Transcription elongation regulator 1	IPI00247871	124 kDa	17	10	3	38	22	18	0.242945
Protein DEK	IPI00020021	43 kDa	21	6	9	38	20	45	0.22157
Keratinocyte proline-rich protein	IPI00514908	64 kDa	7	17	16	21	15	24	0.436937
Chloride intracellular channel protein 1	IPI00010896	27 kDa	42	44	34	4	4	6	5.49112
Heterogeneous nuclear ribonucleoprotein L	IPI00027834	64 kDa	32	21	19	19	12	21	0.888748
Tubulin alpha-1B chain	IPI00930688	50 kDa	202	209	184	34	49	69	2.4723
DnaJ homolog subfamily B member 1	IPI00015947	38 kDa	23	30	15	23	33	20	0.550807
Isoform 1 of Splicing factor U2AF 65 kDa subunit	IPI00031556	54 kDa	21	15	18	28	17	34	0.440347
Scaffold attachment factor B1	IPI00300631	103 kDa	8	8	7	27	23	44	0.158582
6-phosphofructokinase type C	IPI00009790	86 kDa	32	22	30	19	13	22	0.989212
40S ribosomal protein S16	IPI00221092	16 kDa	42	26	34	19	8	14	1.5999
Band 4.1-like protein 2	IPI00015973	113 kDa	41	12	25	17	12	14	1.10916
Isoform 2 of Putative methyltransferase NSUN5	IPI00101659	50 kDa	16	10	9	45	26	38	0.204829
Isoform 1 of Olfactomedin-like protein 3	IPI00024621	46 kDa	33	19	25	27	7	13	1.06567
U1 small nuclear ribonucleoprotein A	IPI00012382	31 kDa	18	22	30	22	9	26	0.814092
Isoform 1 of Connective tissue growth factor	IPI00020977	38 kDa	16	8	28	27	18	32	0.420983
Na+/K+ -ATPase alpha 1 subunit isoform c	IPI00646182	113 kDa	42	18	43	4	4	7	4.2607
60 kDa heat shock protein, mitochondrial	IPI00784154	61 kDa	9	16	27	17	31	37	0.377461
Isoform 1 of ELKS/RAB6-interacting/CAST family member 1	IPI00216719	128 kDa	43	36	48	6	0	10	5.57616
Myosin regulatory light chain 12B	IPI00033494	20 kDa	43	37	44	5	0	14	4.62301
Isoform B of AP-2 complex subunit alpha-1	IPI00256684	105 kDa	38	26	45	6	6	6	3.70462
Isoform 1 of Phosphatidylinositide phosphatase SAC2	IPI00480159	128 kDa	32	33	28	9	9	9	2.15845
Isoform HMG-I of High mobility group protein HMG-I/HMG-Y	IPI00179700	12 kDa	8	11	20	26	16	31	0.344002
40S ribosomal protein S18	IPI00013296	18 kDa	33	18	45	19	3	16	1.67438
IGK@ protein	IPI00784865	26 kDa	2	0	0	33	49	39	0.0093753
Voltage-dependent anion-selective channel protein 1	IPI00216308	31 kDa	28	22	42	7	4	23	1.80871
Isoform 2 of Putative RNA-binding protein Luc7-like 2	IPI00216804	46 kDa	10	9	17	32	15	44	0.258456
Histone H1.0	IPI00550239	21 kDa	22	2	23	45	5	22	0.418582
Keratin, type I cytoskeletal 17	IPI00450768	48 kDa	66	0	130	154	91	118	0.322469
Integrin-linked protein kinase	IPI00013219	51 kDa	32	29	38	6	0	6	5.77352
Isoform 1 of Protein phosphatase 1 regulatory subunit 12A	IPI00183002	115 kDa	31	41	49	0	0	0	infinite
myosin, heavy chain 14 isoform 1	IPI00607818	229 kDa	116	61	106	11	0	22	5.95082
Isoform Beta-3A of Integrin beta-3	IPI00303283	87 kDa	29	51	44	0	0	0	infinite
Isoform 1 of Transcription factor BTF3	IPI00221035	22 kDa	13	11	16	18	23	28	0.358429
Activated RNA polymerase II transcriptional coactivator p15	IPI00221222	14 kDa	17	14	17	26	16	24	0.464242
Small nuclear ribonucleoprotein Sm D2	IPI00017963	14 kDa	18	14	31	18	5	17	1.03473
Isoform 1 of Caprin-1	IPI00783872	78 kDa	17	17	33	15	19	26	0.692009
Metastasis-associated protein MTA2	IPI00171798	75 kDa	13	5	5	40	7	27	0.205567
ATP synthase subunit beta, mitochondrial	IPI00303476	57 kDa	15	24	38	15	21	20	0.843546
Isoform 1 of Sushi repeat-containing protein SRPX	IPI00289795	52 kDa	14	8	15	33	7	26	0.369753
tRNA (cytosine-5-)-methyltransferase NSUN2	IPI00306369	86 kDa	10	8	10	21	22	32	0.234611
Isoform Non-muscle of Myosin light polypeptide 6	IPI00335168	17 kDa	45	23	37	3	4	10	3.92986
Nuclease-sensitive element-binding protein 1	IPI00031812	36 kDa	18	18	23	15	11	26	0.738271
Cofilin-1	IPI00012011	19 kDa	32	29	36	5	0	11	4.28516
Dystonin	IPI00642259	857 kDa	64	4	41	0	0	6	12.3214
Translational activator GCN1	IPI00001159	293 kDa	45	12	46	0	0	4	17.7726
40S ribosomal protein S11	IPI00025091	18 kDa	24	13	16	7	4	12	1.5014
Isoform Beta of Heat shock protein 105 kDa	IPI00218993	92 kDa	36	31	40	3	0	3	12.4716
Isoform 1 of Coatomer subunit alpha	IPI00295857	138 kDa	31	21	47	0	0	7	9.96322
Isoform 1 of Liprin-alpha-1	IPI00163496	136 kDa	42	21	41	0	0	3	24.3663
Isoform 1 of Mitotic checkpoint protein BUB3	IPI00013468	37 kDa	19	19	18	12	21	25	0.599885
Microtubule-associated protein 1B	IPI00008868	271 kDa	34	26	39	0	0	8	8.80999
Signal recognition particle 14 kDa protein	IPI00293434	15 kDa	12	13	25	17	13	31	0.528333
Transitional endoplasmic reticulum ATPase	IPI00022774	89 kDa	19	22	44	8	0	19	2.20875
ATP-binding cassette sub-family F member 2	IPI00005045	71 kDa	12	13	15	25	7	15	0.563772
40S ribosomal protein S19	IPI00215780	16 kDa	15	18	33	6	10	22	1.10686
High mobility group protein B2	IPI00219097	24 kDa	36	28	32	57	45	54	0.386518
40S ribosomal protein S9	IPI00221088	23 kDa	31	9	28	16	0	19	1.31692
T-complex protein 1 subunit delta	IPI00302927	58 kDa	23	17	42	3	0	10	4.39121
Importin subunit alpha-2	IPI00002214	58 kDa	12	33	17	14	18	18	0.799222
ATP synthase subunit alpha, mitochondrial	IPI00440493	60 kDa	12	14	30	13	12	23	0.740168
52 kDa protein	IPI00795769	52 kDa	10	6	7	32	28	30	0.158204
Prohibitin-2	IPI00027252	33 kDa	9	13	37	9	12	24	0.823978
Peroxiredoxin-6	IPI00220301	25 kDa	22	33	34	7	4	7	3.23376
Matrin-3	IPI00017297	95 kDa	9	11	10	24	9	33	0.307448
60S ribosomal protein L10	IPI00554723	25 kDa	35	7	26	22	2	15	1.14417
Isoform 2 of Nuclear mitotic apparatus protein 1	IPI00006196	237 kDa	0	0	5	33	11	44	0.0357209
Isoform 1 of Luc7-like protein 3	IPI00107745	51 kDa	19	9	9	40	19	19	0.298075
Isoform 3 of Protein scribble homolog	IPI00410666	178 kDa	46	27	29	0	0	0	infinite
Ras-related protein Rab-5C	IPI00016339	23 kDa	14	14	26	13	20	20	0.618301
Isoform 2 of Serrate RNA effector molecule homolog	IPI00220038	100 kDa	13	10	9	31	12	21	0.326074
Peptidyl-prolyl cis-trans isomerase B	IPI00646304	24 kDa	17	25	35	3	0	19	2.50804
Isoform 1 of AP-2 complex subunit beta	IPI00784156	105 kDa	29	28	38	0	4	0	11.9356
14-3-3 protein gamma	IPI00220642	28 kDa	35	45	50	0	13	20	2.44334
Isoform 1 of Protein diaphanous homolog 1	IPI00852685	141 kDa	30	12	35	4	0	14	2.94655
Coronin-1C	IPI00943173	53 kDa	26	32	36	0	0	2	34.0044
Isoform 1 of Transcription elongation factor SPT5	IPI00298058	121 kDa	9	12	6	16	23	23	0.274927
Splicing factor, arginine/serine-rich 2	IPI00005978	25 kDa	24	12	27	31	4	11	0.898331
Eukaryotic translation initiation factor 3 subunit C	IPI00016910	105 kDa	17	5	38	13	6	24	0.890681
myosin VA isoform 2	IPI00873959	212 kDa	49	8	49	0	0	0	infinite
Isoform SM-B' of Small nuclear ribonucleoprotein-associated proteins B and B'	IPI00027285	25 kDa	23	10	27	19	7	20	0.83915
Isoform 2 of ATP-binding cassette sub-family F member 1	IPI00013495	92 kDa	24	18	7	24	8	23	0.598459
60S ribosomal protein L5	IPI00000494	34 kDa	27	3	35	16	0	14	1.43656
59 kDa protein	IPI00302925	59 kDa	28	24	39	2	0	12	4.59759
ATP-citrate synthase	IPI00021290	121 kDa	27	20	33	0	0	5	11.3609
Guanine nucleotide-binding protein subunit beta-2-like 1	IPI00848226	35 kDa	18	17	24	15	5	16	1.08717
Myristoylated alanine-rich C-kinase substrate	IPI00219301	32 kDa	13	7	11	24	10	28	0.3249
Isoform 1 of U4/U6 small nuclear ribonucleoprotein Prp31	IPI00292000	55 kDa	14	11	3	19	25	25	0.254105
Isoform 2 of Ankycorbin	IPI00292953	110 kDa	42	17	36	0	2	4	9.69703
Guanine nucleotide-binding protein G(I)/G(S)/G(T) subunit beta-2	IPI00003348	37 kDa	15	18	19	15	14	16	0.728854
Filaggrin-2	IPI00397801	248 kDa	8	10	16	25	6	22	0.429431
40S ribosomal protein S13	IPI00221089	17 kDa	28	16	19	15	4	16	1.19638
Isoform 1 of Catenin alpha-1	IPI00215948	100 kDa	30	5	49	5	0	9	4.02287
Leucyl-tRNA synthetase, cytoplasmic	IPI00103994	134 kDa	20	35	31	3	0	5	7.74613
40S ribosomal protein S7	IPI00013415	22 kDa	24	18	17	14	6	11	1.23814
rRNA 2'-O-methyltransferase fibrillarin	IPI00025039	34 kDa	15	7	14	28	7	18	0.440806
Phosphoglycerate kinase 1	IPI00169383	45 kDa	20	17	37	0	4	18	2.20745
Eukaryotic initiation factor 4A-III	IPI00009328	47 kDa	22	25	31	16	25	13	0.859201
Protein disulfide-isomerase	IPI00010796	57 kDa	11	23	46	0	5	0	8.03058
Isoform 1 of Cytoplasmic FMR1-interacting protein 1	IPI00644231	145 kDa	39	13	32	0	0	0	infinite
Cleavage and polyadenylation specificity factor subunit 5	IPI00646917	26 kDa	9	11	24	16	11	26	0.53464
60S ribosomal protein L9	IPI00031691	22 kDa	17	10	13	22	8	15	0.574262
Isoform 1 of Fermitin family homolog 2	IPI00000856	78 kDa	28	14	45	0	0	0	infinite
Isoform 1 of Myoferlin	IPI00021048	235 kDa	35	4	40	0	0	0	infinite
Isoform B of Ras GTPase-activating protein-binding protein 2	IPI00179890	51 kDa	12	10	28	21	32	28	0.367418
Serine protease 23	IPI00026941	43 kDa	22	0	12	30	3	14	0.460219
Isoform 1 of Pescadillo homolog	IPI00003768	68 kDa	17	7	5	40	9	16	0.290498
Histone H3	IPI00909530	13 kDa	5	10	16	10	13	17	0.485717
Isoform Beta-1A of Integrin beta-1	IPI00217563	88 kDa	22	31	25	0	2	9	4.81686
Ribonuclease inhibitor	IPI00550069	50 kDa	28	38	37	0	0	0	infinite
cDNA FLJ75085, highly similar to Homo sapiens glutaminyl-tRNA synthetase (QARS), mRNA	IPI00026665	90 kDa	36	29	25	0	0	0	infinite
Pre-rRNA-processing protein TSR1 homolog	IPI00292894	92 kDa	26	16	13	15	7	9	1.13502
Isoform 1 of Eukaryotic translation initiation factor 5A-1	IPI00411704	17 kDa	27	22	28	4	4	7	3.26029
Integrin alpha-5	IPI00306604	115 kDa	25	31	31	0	0	2	31.5741
Isoform F of Constitutive coactivator of PPAR-gamma-like protein 1	IPI00384265	125 kDa	8	23	9	19	22	13	0.471896
Isoform 1 of Splicing factor, arginine/serine-rich 7	IPI00003377	27 kDa	17	20	20	30	13	29	0.523363
Isoform 1 of Centrosomal protein of 170 kDa	IPI00186194	175 kDa	25	14	25	7	7	14	1.44161
Histone H1.2	IPI00217465	21 kDa	194	50	134	251	0	147	0.638559
Isoform 4 of Acetyl-CoA carboxylase 1	IPI00396015	270 kDa	26	9	22	0	0	0	infinite
Isoform 1 of Collagen alpha-1(IV) chain	IPI00743696	161 kDa	14	35	26	3	0	0	17.7162
mRNA export factor	IPI00019733	41 kDa	22	12	16	14	7	6	1.15586
19 kDa protein	IPI00793696	19 kDa	19	7	17	18	11	13	0.63046
Isoform 1 of Exportin-2	IPI00022744	110 kDa	19	14	22	0	0	11	3.5536
Isoform 1 of Adenylyl cyclase-associated protein 1	IPI00008274	52 kDa	26	30	28	0	0	0	infinite
Prohibitin	IPI00017334	30 kDa	17	11	22	15	7	14	0.888799
T-complex protein 1 subunit alpha	IPI00290566	60 kDa	21	22	38	2	0	8	5.72363
Isoform 4 of E3 ubiquitin-protein ligase UBR4	IPI00640981	574 kDa	29	6	48	0	0	0	infinite
Isoform Long of Long-chain-fatty-acid--CoA ligase 4	IPI00029737	79 kDa	14	13	11	19	8	14	0.606903
40S ribosomal protein S5	IPI00008433	23 kDa	21	11	21	11	4	6	1.60579
Isoform SV1 of Cell division protein kinase 11B	IPI00071185	91 kDa	11	7	12	19	5	33	0.353591
Isoform 1 of KH domain-containing, RNA-binding, signal transduction-associated protein 1	IPI00008575	48 kDa	13	5	15	19	7	22	0.442309
Histone H1.1	IPI00217469	22 kDa	94	11	58	132	35	72	0.427778
Mitochondrial import receptor subunit TOM34	IPI00009946	35 kDa	10	12	12	24	10	21	0.4083
Isoform 1 of Heterogeneous nuclear ribonucleoprotein H3	IPI00013877	37 kDa	28	18	18	13	8	10	1.30571
Isoform 1 of Signal recognition particle 68 kDa protein	IPI00168388	71 kDa	11	16	14	16	13	17	0.572978
Isoform 1 of Gelsolin	IPI00026314	86 kDa	21	23	28	4	0	6	5.09012
Isoform Complexed of Arginyl-tRNA synthetase, cytoplasmic	IPI00004860	75 kDa	30	32	28	0	0	0	infinite
Keratin, type II cytoskeletal 8	IPI00554648	54 kDa	0	0	135	0	0	85	1.06946
keratin 77	IPI00376379	62 kDa	50	73	75	0	61	66	0.94177
Isoform 2 of Cell division control protein 42 homolog	IPI00016786	21 kDa	14	18	21	10	14	19	0.775474
Stress-70 protein, mitochondrial	IPI00007765	74 kDa	8	6	41	6	10	20	0.935125
Matrix Gla protein	IPI00028714	12 kDa	10	0	12	21	13	24	0.2294
60S ribosomal protein L26	IPI00027270	17 kDa	16	0	20	18	0	16	0.695072
Isoform 1 of DNA (cytosine-5)-methyltransferase 1	IPI00031519	190 kDa	13	14	14	12	4	23	0.718811
Isoform 2 of F-actin-capping protein subunit beta	IPI00642256	31 kDa	14	13	35	4	0	9	3.31012
Transgelin-2	IPI00550363	22 kDa	13	10	42	0	5	14	2.14081
Isoform 1 of Alpha-adducin	IPI00019901	81 kDa	21	14	26	7	0	14	2.02173
ADP-ribosylation factor 4	IPI00215918	21 kDa	8	9	20	10	13	19	0.546488
Pre-mRNA-processing-splicing factor 8	IPI00007928	274 kDa	10	3	26	12	4	16	0.778898
RAVER1	IPI00217661	80 kDa	9	0	6	24	10	26	0.154312
Isoform 2 of Ubiquitin-associated protein 2-like	IPI00029019	104 kDa	22	10	23	6	0	12	2.1053
Isoform 1 of Myosin-Ib	IPI00376344	132 kDa	31	11	26	4	0	3	6.59101
T-complex protein 1 subunit eta	IPI00018465	59 kDa	14	18	30	6	0	13	2.30234
Haptoglobin	IPI00641737	47 kDa	0	0	0	24	21	20	0
IGL@ protein	IPI00154742	25 kDa	0	0	0	24	30	24	0
40S ribosomal protein S20	IPI00012493	13 kDa	9	29	13	7	12	5	1.31177
Isoform B of Ras-related C3 botulinum toxin substrate 1	IPI00219675	23 kDa	15	12	21	9	9	24	0.736751
Ubiquitin-like modifier-activating enzyme 1	IPI00645078	118 kDa	14	9	38	5	2	7	2.80952
Tubulin beta-2C chain	IPI00007752	50 kDa	189	231	239	0	108	118	1.75634
Collagen alpha-2(V) chain	IPI00739099	145 kDa	15	33	31	0	0	0	infinite
ADP/ATP translocase 2	IPI00007188	33 kDa	3	3	30	6	2	25	0.723038
Isoform 1AB of Catenin delta-1	IPI00182469	107 kDa	25	14	32	0	0	0	infinite
60S ribosomal protein L30	IPI00219156	13 kDa	7	11	17	11	14	19	0.498922
40S ribosomal protein S25	IPI00012750	14 kDa	18	4	20	10	3	15	0.969873
Adenosylhomocysteinase	IPI00012007	48 kDa	19	25	30	0	0	7	7.64455
Isoform 1 of Coiled-coil and C2 domain-containing protein 1A	IPI00302647	104 kDa	14	8	14	13	13	22	0.469236
Ras-related protein Ral-B	IPI00927371	23 kDa	9	6	9	17	14	15	0.322904
Isoform 1 of Elongation factor 1-delta	IPI00023048	31 kDa	22	27	16	3	5	4	3.34511
Rho-associated protein kinase 2	IPI00307155	161 kDa	32	4	31	2	0	0	21.8042
Serine/threonine-protein phosphatase PP1-alpha catalytic subunit	IPI00550451	38 kDa	24	12	31	5	0	8	3.54071
Actin, alpha skeletal muscle	IPI00021428	42 kDa	0	0	212	0	0	80	1.78441
Isoleucyl-tRNA synthetase, cytoplasmic	IPI00644127	145 kDa	29	20	25	0	0	0	infinite
Annexin A5	IPI00329801	36 kDa	18	13	31	5	0	13	2.39379
Isoform 1 of Polymerase I and transcript release factor	IPI00176903	43 kDa	19	10	19	10	6	13	1.05472
MARCKS-related protein	IPI00641181	20 kDa	12	12	4	20	14	17	0.356028
Keratin, type II cuticular Hb6	IPI00182655	53 kDa	15	0	39	23	0	31	0.659769
Isoform Long of Tight junction protein ZO-1	IPI00216219	195 kDa	27	20	27	0	0	2	26.3821
Plastin-3	IPI00216694	71 kDa	21	22	31	0	0	2	26.5329
General transcription factor IIF subunit 2	IPI00477686	28 kDa	10	4	9	24	9	19	0.282061
Signal recognition particle 72 kDa protein	IPI00215888	75 kDa	9	7	12	12	7	32	0.364457
40S ribosomal protein S26	IPI00655650	13 kDa	16	10	23	16	7	11	0.913042
T-complex protein 1 subunit beta	IPI00297779	57 kDa	19	28	23	0	0	4	12.8156
Isoform 2 of Dedicator of cytokinesis protein 7	IPI00183572	241 kDa	32	8	26	0	0	0	infinite
60S ribosomal protein L31	IPI00026302	14 kDa	13	7	18	10	8	14	0.741616
Isoform Long of Eukaryotic translation initiation factor 4H	IPI00014263	27 kDa	6	14	13	3	13	5	0.910266
Isoform 1 of AP-3 complex subunit beta-1	IPI00021129	121 kDa	18	10	21	4	3	13	1.60508
triosephosphate isomerase 1 isoform 2	IPI00465028	31 kDa	14	13	23	12	4	12	1.17525
Isoform Long of Cold shock domain-containing protein E1	IPI00470891	89 kDa	24	27	20	0	0	0	infinite
Isoform 1 of Cytoskeleton-associated protein 5	IPI00028275	226 kDa	25	7	35	0	0	0	infinite
Isoform 1 of 182 kDa tankyrase-1-binding protein	IPI00304589	182 kDa	36	9	22	0	0	0	infinite
Isoform 1 of Polypyrimidine tract-binding protein 1	IPI00179964	57 kDa	26	11	18	4	0	11	2.54375
Fascin	IPI00163187	55 kDa	19	22	15	2	0	4	6.71829
Isoform p150 of Dynactin subunit 1	IPI00029485	142 kDa	25	11	34	0	0	0	infinite
serine/arginine-rich protein-specific kinase 2 isoform a	IPI00396412	79 kDa	6	13	6	16	14	8	0.419293
U4/U6.U5 tri-snRNP-associated protein 1	IPI00021417	90 kDa	7	8	0	17	18	12	0.203294
Heat shock 70 kDa protein 4	IPI00002966	94 kDa	19	16	41	2	0	8	5.30231
Isoform 1 of Regulator of nonsense transcripts 1	IPI00034049	124 kDa	16	16	27	3	0	10	3.20201
Isoform 1 of RuvB-like 1	IPI00021187	50 kDa	17	22	18	0	0	8	5.20281
ubiquitin specific protease 9, X-linked isoform 4	IPI00003964	290 kDa	33	10	25	0	0	0	infinite
General transcription factor IIF subunit 1	IPI00017450	58 kDa	5	3	9	30	5	13	0.230565
Anaphase-promoting complex subunit 1	IPI00033907	217 kDa	2	2	6	15	7	29	0.128492
Isoform 1 of 60S ribosomal protein L12	IPI00024933	18 kDa	12	10	20	6	12	15	0.774782
Similar to Zinc finger CCCH domain-containing protein 15	IPI00000279	49 kDa	9	5	10	17	11	16	0.341302
Isoform 1 of Casein kinase I isoform alpha	IPI00183400	39 kDa	14	0	11	19	5	13	0.420186
Nucleoside diphosphate kinase	IPI00604590	33 kDa	10	11	24	0	2	13	2.01361
TDP43	IPI00025815	45 kDa	14	18	14	8	6	6	1.46606
26S protease regulatory subunit 8	IPI00023919	46 kDa	17	8	26	6	0	8	2.48587
40S ribosomal protein S17	IPI00221093	16 kDa	14	15	21	5	0	13	1.96716
Isoform 1 of U5 small nuclear ribonucleoprotein 200 kDa helicase	IPI00420014	245 kDa	2	4	21	8	0	23	0.598193
Interleukin enhancer-binding factor 2	IPI00005198	43 kDa	24	12	19	12	3	6	1.69771
Isoform SRP55-1 of Splicing factor, arginine/serine-rich 6	IPI00012345	40 kDa	10	2	17	15	9	16	0.444794
Probable ATP-dependent RNA helicase DDX41	IPI00007208	70 kDa	6	0	3	22	10	17	0.111493
60S ribosomal protein L3	IPI00550021	46 kDa	10	0	19	13	3	18	0.543753
Isoform 1 of Transportin-1	IPI00024364	102 kDa	22	17	22	0	0	2	21.7855
Malate dehydrogenase, mitochondrial	IPI00291006	36 kDa	8	2	25	9	8	18	0.61428
Protein FRG1	IPI00004655	29 kDa	10	5	8	25	9	14	0.305879
60S ribosomal protein L17	IPI00413324	21 kDa	21	0	17	14	0	10	1.03665
Aspartyl-tRNA synthetase, cytoplasmic	IPI00216951	57 kDa	17	26	21	0	0	3	15.6427
Inosine-5'-monophosphate dehydrogenase 2	IPI00291510	56 kDa	17	24	28	0	0	0	infinite
T-complex protein 1 subunit zeta	IPI00027626	58 kDa	14	15	30	0	0	7	5.99082
Ribosome biogenesis protein WDR12	IPI00304232	48 kDa	11	8	11	13	6	15	0.575
Isoform 7 of Protein BAT2-like 2	IPI00083708	317 kDa	13	6	12	6	9	14	0.656713
Isoform PMX1-A of Paired mesoderm homeobox protein 1	IPI00221036	24 kDa	11	13	0	13	18	9	0.374319
Isoform 1 of Sacsin	IPI00795015	521 kDa	26	6	22	0	0	0	infinite
Isoform 1 of Zinc finger CCCH-type antiviral protein 1	IPI00410067	101 kDa	11	6	6	16	8	19	0.346955
Isoform 2 of Voltage-dependent anion-selective channel protein 2	IPI00024145	30 kDa	15	14	16	5	2	11	1.69516
Isoform 2 of SPATS2-like protein	IPI00103027	54 kDa	7	7	9	8	14	0	0.582704
UPF0568 protein C14orf166	IPI00006980	28 kDa	12	10	18	7	6	14	0.950304
Isoform 1 of Keratin, type II cytoskeletal 78	IPI00477227	57 kDa	23	37	33	32	26	37	0.632712
Isoform 1 of Glucosamine--fructose-6-phosphate aminotransferase [isomerizing] 1	IPI00217952	79 kDa	20	7	27	4	0	2	6.03883
Chromobox protein homolog 3	IPI00297579	21 kDa	10	9	9	10	19	13	0.398985
Eukaryotic translation initiation factor 3 subunit I	IPI00012795	37 kDa	21	13	21	6	0	11	2.25284
60S ribosomal protein L18a	IPI00026202	21 kDa	20	0	24	6	2	9	1.63254
Isoform 3 of Rho guanine nucleotide exchange factor 1	IPI00395605	104 kDa	20	5	20	4	0	10	2.18627
Alanyl-tRNA synthetase, cytoplasmic	IPI00027442	107 kDa	15	20	21	0	0	6	6.77582
60S ribosomal protein L13	IPI00465361	24 kDa	16	7	19	12	5	12	0.924367
WD repeat-containing protein 82	IPI00152695	35 kDa	12	2	8	10	7	9	0.512564
Insulin receptor substrate 2 insertion mutant (Fragment)	IPI00464978	137 kDa	17	12	14	6	0	4	2.98649
Importin-7	IPI00007402	120 kDa	25	9	19	0	0	4	9.24927
Isoform 1 of Importin-5	IPI00793443	124 kDa	22	15	28	0	0	2	22.9842
Isoform 1 of WD repeat-containing protein 1	IPI00746165	66 kDa	11	16	28	0	0	0	infinite
Lipoprotein lipase	IPI00027847	53 kDa	18	13	8	9	7	4	1.20328
40S ribosomal protein S23	IPI00218606	16 kDa	17	10	15	10	2	10	1.27517
ubiquitin-like protein fubi and ribosomal protein S30 precursor	IPI00019770	14 kDa	11	6	10	9	5	10	0.717633
T-complex protein 1 subunit epsilon	IPI00010720	60 kDa	20	17	18	3	0	3	6.43611
D-3-phosphoglycerate dehydrogenase	IPI00011200	57 kDa	20	15	16	0	4	14	1.85456
Small proline-rich protein 2E	IPI00386597	8 kDa	0	6	13	18	9	14	0.29946
Serine/threonine-protein phosphatase 2A 65 kDa regulatory subunit A alpha isoform	IPI00554737	65 kDa	18	6	27	0	0	0	infinite
Calpain-1 catalytic subunit	IPI00011285	82 kDa	17	16	13	5	3	13	1.48018
sorbin and SH3 domain containing 2 isoform 4	IPI00900281	81 kDa	20	7	25	0	0	0	infinite
Isoform 1 of Leucine zipper protein 1	IPI00296830	120 kDa	22	14	18	0	0	0	infinite
Isoform 1 of N(2),N(2)-dimethylguanosine tRNA methyltransferase	IPI00020508	72 kDa	9	9	4	13	14	15	0.332173
Nucleolar protein 56	IPI00411937	66 kDa	9	2	5	17	2	18	0.286129
Isoform 1 of U1 small nuclear ribonucleoprotein 70 kDa	IPI00290204	52 kDa	15	0	13	14	0	4	1.00942
Isoform 1 of Cell division cycle protein 23 homolog	IPI00005822	69 kDa	7	2	13	13	6	14	0.417528
Histone H1x	IPI00021924	22 kDa	13	3	16	21	0	10	0.686938
WW domain-binding protein 11	IPI00170786	70 kDa	6	0	6	10	4	19	0.229533
Multifunctional protein ADE2	IPI00217223	50 kDa	17	21	17	0	0	2	20.0639
paxillin isoform 1	IPI00922610	65 kDa	19	15	16	0	0	0	infinite
Phosphomevalonate kinase	IPI00220648	22 kDa	9	10	16	5	12	15	0.670389
Small nuclear ribonucleoprotein Sm D3	IPI00017964	14 kDa	10	9	16	11	4	13	0.823471
Eukaryotic translation initiation factor 3, subunit E interacting protein	IPI00465233	71 kDa	7	8	25	9	0	11	1.37623
Src substrate cortactin	IPI00029601	62 kDa	18	21	17	0	0	0	infinite
Histone deacetylase 1	IPI00013774	55 kDa	12	5	7	11	8	8	0.546042
28 kDa heat- and acid-stable phosphoprotein	IPI00013297	21 kDa	10	13	7	11	6	12	0.689427
Isoform 1 of Insulin-like growth factor 2 mRNA-binding protein 3	IPI00658000	64 kDa	19	11	5	8	5	10	0.986986
DNA damage-binding protein 1	IPI00293464	127 kDa	8	8	8	15	3	8	0.619415
Probable dimethyladenosine transferase	IPI00004459	35 kDa	16	5	13	14	0	9	0.998109
Skin-specific protein 32	IPI00023078	26 kDa	3	4	15	14	0	8	0.67963
anaphase-promoting complex subunit 7 isoform a	IPI00008248	67 kDa	6	16	8	7	7	13	0.744309
Isoform 1 of Melanoma-associated antigen D2	IPI00009542	65 kDa	8	14	13	5	5	9	1.19959
DnaJ homolog subfamily A member 1	IPI00012535	45 kDa	10	10	14	8	0	11	1.25727
Isoform 1 of Polyadenylate-binding protein 2	IPI00005792	33 kDa	8	0	10	13	10	19	0.258394
melanoma antigen family A, 4	IPI00942487	35 kDa	24	23	9	2	3	0	6.44731
Protein flightless-1 homolog	IPI00031023	145 kDa	22	12	25	0	0	0	infinite
Isoform 2 of Pleckstrin homology-like domain family B member 1	IPI00478789	145 kDa	21	14	16	0	0	0	infinite
Ras-related protein Rab-7a	IPI00016342	23 kDa	11	7	22	5	5	17	0.952074
116 kDa U5 small nuclear ribonucleoprotein component	IPI00003519	109 kDa	19	11	18	6	0	13	1.75953
Nuclear pore complex protein Nup50	IPI00026940	50 kDa	5	8	0	11	15	4	0.269094
Ezrin	IPI00843975	69 kDa	45	55	68	15	0	28	2.77328
Eukaryotic translation initiation factor 1A, X-chromosomal	IPI00232533	16 kDa	7	11	6	18	7	11	0.446382
Isoform 1 of PTB domain-containing engulfment adapter protein 1	IPI00790010	34 kDa	14	7	9	11	8	9	0.664683
Transketolase	IPI00942979	68 kDa	10	9	11	4	3	7	1.39149
F-actin-capping protein subunit alpha-1	IPI00005969	33 kDa	17	12	16	3	0	3	5.2198
Isoform 1 of ATP-dependent RNA helicase DDX42	IPI00409671	103 kDa	12	0	6	19	3	13	0.325694
Isoform 1 of Beta-2-syntrophin	IPI00009505	58 kDa	20	16	14	0	0	0	infinite
Fibrinogen beta chain	IPI00298497	56 kDa	18	15	14	0	0	0	infinite
family with sequence similarity 98, member B isoform 1	IPI00760837	46 kDa	10	12	17	16	7	19	0.612744
Protein disulfide-isomerase A3	IPI00025252	57 kDa	5	9	31	0	5	6	2.40878
Isoform 2 of Hepatoma-derived growth factor-related protein 2	IPI00885081	74 kDa	7	0	5	17	11	13	0.173652
Tubulin beta-2A chain	IPI00013475	50 kDa	173	205	227	0	0	115	3.80495
Isoform 1 of Spectrin beta chain, brain 2	IPI00012645	271 kDa	35	0	49	0	0	3	18.8432
Isoform 2 of Plakophilin-1	IPI00071509	83 kDa	0	3	10	16	8	11	0.234828
Exosome complex exonuclease RRP4	IPI00015905	33 kDa	11	6	13	14	6	13	0.581948
14-3-3 protein eta	IPI00216319	28 kDa	20	30	30	0	6	15	2.4745
Isoform 2 of Septin-11	IPI00019376	51 kDa	31	36	31	8	0	17	2.80894
Aminopeptidase N	IPI00221224	110 kDa	25	10	18	0	0	2	18.5726
Eukaryotic translation initiation factor 6	IPI00010105	27 kDa	8	11	14	8	10	9	0.753513
Coiled-coil domain-containing protein 124	IPI00060627	26 kDa	5	4	6	9	11	11	0.295944
Isoform 1 of DNA replication licensing factor MCM7	IPI00299904	81 kDa	14	4	4	9	11	7	0.479316
Isoform Short of TATA-binding protein-associated factor 2N	IPI00020194	62 kDa	26	15	16	26	14	18	0.622364
Erythrocyte band 7 integral membrane protein	IPI00219682	32 kDa	21	11	16	3	3	2	3.60164
RuvB-like 2	IPI00009104	51 kDa	18	14	15	0	4	4	3.47298
Cysteine and glycine-rich protein 1	IPI00442073	21 kDa	15	11	26	0	0	2	18.3146
Isoform 1 of Alpha-parvin	IPI00018963	42 kDa	17	22	19	0	0	2	21.1479
Profilin-1	IPI00216691	15 kDa	8	14	17	5	0	9	1.98958
Eukaryotic translation initiation factor 3 subunit E	IPI00013068	52 kDa	6	5	18	8	0	12	0.994233
Isoform 1 of Ubiquitin-protein ligase E3C	IPI00604464	124 kDa	8	0	6	14	8	16	0.223885
Isoform Alpha of DNA ligase 3	IPI00029081	113 kDa	5	0	0	18	4	21	0.073798
Serine-threonine kinase receptor-associated protein	IPI00941907	38 kDa	18	17	16	0	0	4	9.2103
Proteasome subunit beta type-5	IPI00479306	28 kDa	6	13	17	5	4	13	1.09265
Charged multivesicular body protein 5	IPI00100796	25 kDa	7	3	10	6	17	11	0.334821
60S ribosomal protein L7	IPI00030179	29 kDa	12	0	16	9	2	8	0.92917
Chloride intracellular channel protein 4	IPI00001960	29 kDa	13	18	14	4	0	6	3.234
Aldehyde dehydrogenase family 1 member A3	IPI00026663	56 kDa	16	9	22	0	2	0	11.5576
Isoform 1 of Prolyl 3-hydroxylase 1	IPI00163381	83 kDa	10	19	26	0	0	0	infinite
Isoform 2 of AP-3 complex subunit delta-1	IPI00289608	125 kDa	8	6	13	11	2	11	0.751216
Glycogen phosphorylase, brain form	IPI00004358	97 kDa	17	11	20	2	2	3	4.26993
L-lactate dehydrogenase B chain	IPI00219217	37 kDa	14	24	25	0	0	11	4.17832
Exportin-1	IPI00298961	123 kDa	15	6	25	0	0	0	infinite
A kinase (PRKA) anchor protein 12 isoform 2	IPI00217683	182 kDa	22	7	19	0	0	0	infinite
KN motif and ankyrin repeat domain-containing protein 1	IPI00339320	147 kDa	23	8	18	0	0	0	infinite
Isoform Short of Proteasome subunit alpha type-1	IPI00016832	30 kDa	11	7	16	2	3	9	1.55596
Developmentally-regulated GTP-binding protein 2	IPI00022697	41 kDa	13	0	13	7	4	16	0.602522
Secreted frizzled-related protein 1	IPI00749245	35 kDa	7	4	8	19	0	9	0.462933
Isoform 1 of Ataxin-2-like protein	IPI00456359	113 kDa	8	5	15	0	0	10	1.95868
Isoform 2 of Spliceosome RNA helicase BAT1	IPI00641829	51 kDa	7	10	10	0	8	15	0.744235
Keratin, type I cuticular Ha1	IPI00032513	47 kDa	14	0	39	22	13	22	0.561074
Cleavage and polyadenylation specificity factor subunit 1	IPI00026219	161 kDa	3	0	8	10	0	20	0.242963
Isoform 1 of Keratin, type I cytoskeletal 13	IPI00009866	50 kDa	47	0	71	0	0	74	1.07314
Isoform 3 of Myosin phosphatase Rho-interacting protein	IPI00166518	114 kDa	24	7	16	0	0	0	infinite
Isoform 1 of Arginine and glutamate-rich protein 1	IPI00478834	33 kDa	6	0	0	12	7	9	0.127869
Collagen alpha-2(I) chain	IPI00304962	129 kDa	12	6	16	3	9	2	1.32228
Ribosome biogenesis protein BOP1	IPI00028955	84 kDa	6	0	2	19	4	10	0.151134
Dermcidin	IPI00027547	11 kDa	0	10	13	9	7	8	0.619033
Isoform V1 of Versican core protein	IPI00215628	265 kDa	4	0	8	12	5	18	0.214233
Isoform 1 of Hexokinase-1	IPI00018246	102 kDa	17	13	18	2	0	0	16.3397
NAD(P)H dehydrogenase [quinone] 1	IPI00012069	31 kDa	5	4	9	12	4	7	0.50281
Fatty acid-binding protein, epidermal	IPI00007797	15 kDa	3	5	10	15	3	12	0.401933
26S protease regulatory subunit 7	IPI00021435	49 kDa	10	10	17	4	3	5	1.95909
Actin-related protein 3	IPI00028091	47 kDa	11	8	23	0	0	6	4.9092
Radixin	IPI00903145	69 kDa	53	61	64	0	0	0	infinite
Parafibromin	IPI00300659	61 kDa	5	0	0	14	9	14	0.0810162
Probable ATP-dependent RNA helicase DDX47	IPI00023972	51 kDa	9	2	2	14	0	22	0.246599
Ribosome maturation protein SBDS	IPI00427330	29 kDa	15	4	6	8	0	6	1.21089
Isoform 1A of Desmocollin-1	IPI00216099	100 kDa	0	4	5	14	7	12	0.181525
Isoform 2 of DNA-3-methyladenine glycosylase	IPI00218495	32 kDa	5	0	11	18	0	16	0.308977
Isoform 1 of Uridine phosphorylase 1	IPI00004406	34 kDa	8	7	7	7	7	12	0.540429
Isoform 1 of Insulin-like growth factor 2 mRNA-binding protein 2	IPI00179713	66 kDa	11	13	12	13	14	8	0.628992
ATP-binding cassette sub-family E member 1	IPI00303207	67 kDa	7	3	13	13	3	8	0.614974
Peptidase inhibitor 15	IPI00026303	29 kDa	6	2	10	6	8	16	0.368346
40S ribosomal protein S27-like	IPI00746004	9 kDa	8	6	10	4	7	11	0.676979
60S ribosomal protein L21	IPI00247583	19 kDa	14	4	12	6	0	4	2.02047
Serine/threonine-protein phosphatase 2A catalytic subunit alpha isoform	IPI00008380	36 kDa	9	13	18	6	0	5	2.55661
Isoform 1 of AP-2 complex subunit mu	IPI00022256	50 kDa	17	11	10	0	0	0	infinite
Isoform 2 of Prolyl 4-hydroxylase subunit alpha-1	IPI00218682	61 kDa	10	13	24	0	0	0	infinite
Isoform 1 of Focal adhesion kinase 1	IPI00012885	119 kDa	18	3	21	0	0	0	infinite
Copine-3	IPI00024403	60 kDa	9	11	6	7	11	7	0.637162
Charged multivesicular body protein 4b	IPI00025974	25 kDa	9	13	10	4	11	6	0.906726
FIP1 like 1 isoform 2	IPI00658114	66 kDa	7	0	6	10	6	16	0.249696
60S ribosomal protein L35	IPI00412607	15 kDa	14	0	15	7	0	6	1.46371
Isoform 1 of Tropomyosin alpha-4 chain	IPI00010779	29 kDa	35	26	43	0	0	0	infinite
Isoform 2 of Protein enabled homolog	IPI00374054	64 kDa	13	15	5	0	9	0	1.9033
cDNA FLJ55516, highly similar to Particularly interesting new Cys-His protein	IPI00788612	38 kDa	21	8	12	0	0	0	infinite
Gem-associated protein 5	IPI00291783	169 kDa	25	4	16	0	0	0	infinite
Rho-related GTP-binding protein RhoG	IPI00017342	21 kDa	5	4	8	8	12	7	0.370373
40S ribosomal protein SA	IPI00553164	33 kDa	10	4	16	4	6	9	0.955719
Isoform 1 of Cleavage and polyadenylation specificity factor subunit 7	IPI00550821	52 kDa	11	4	6	11	4	9	0.561359
Probable ribosome biogenesis protein NEP1	IPI00025347	27 kDa	12	0	7	7	4	16	0.440224
Isoform 1 of 40S ribosomal protein S24	IPI00029750	15 kDa	10	0	21	10	0	9	1.0714
Putative uncharacterized protein PCM1	IPI00953308	222 kDa	17	4	16	3	0	6	2.78819
Isoform 2 of Protein disulfide-isomerase A6	IPI00299571	54 kDa	12	20	14	5	0	0	6.47749
Cancer/testis antigen family 45 member A2	IPI00556278	21 kDa	0	0	11	14	0	15	0.249694
Flotillin-1	IPI00027438	47 kDa	19	15	16	0	0	0	infinite
Flotillin-2	IPI00789008	47 kDa	20	15	11	0	0	0	infinite
Zyxin	IPI00926625	61 kDa	9	7	18	0	0	0	infinite
Guanine nucleotide-binding protein G(I)/G(S)/G(T) subunit beta-1	IPI00026268	37 kDa	20	11	17	18	11	13	0.713714
SERPINB12 protein	IPI00643202	48 kDa	0	3	4	17	10	10	0.122603
40S ribosomal protein S6	IPI00021840	29 kDa	14	5	17	4	0	4	3.04869
Tyrosine-protein phosphatase non-receptor type 12	IPI00289082	88 kDa	19	4	15	0	0	0	infinite
Keratin, type I cytoskeletal 18	IPI00554788	48 kDa	14	17	40	0	0	22	2.28692
Calponin-3	IPI00216682	36 kDa	15	7	25	0	0	0	infinite
Isoform 1 of Proteasome subunit alpha type-7	IPI00024175	28 kDa	11	8	14	3	3	6	1.74319
Neural Wiskott-Aldrich syndrome protein	IPI00011676	55 kDa	9	8	4	4	7	5	0.798866
Cold-inducible RNA-binding protein	IPI00180954	19 kDa	4	3	11	10	4	14	0.416212
Peroxiredoxin-2	IPI00027350	22 kDa	11	18	16	8	13	6	1.0011
Isoform Long of 14-3-3 protein beta/alpha	IPI00216318	28 kDa	30	34	38	8	11	15	1.88619
Isoform 2 of Coiled-coil and C2 domain-containing protein 1B	IPI00641630	94 kDa	9	2	0	9	5	6	0.341109
U4/U6.U5 tri-snRNP-associated protein 2	IPI00419844	65 kDa	5	0	4	14	2	18	0.1705
Actin-related protein 2/3 complex subunit 1B	IPI00005160	41 kDa	15	3	14	5	0	0	4.19642
annexin VI isoform 2	IPI00002459	75 kDa	10	5	22	2	0	2	6.26273
Isoform 1 of Platelet-activating factor acetylhydrolase IB subunit alpha	IPI00218728	47 kDa	11	6	22	0	0	3	9.04634
Stress-induced-phosphoprotein 1	IPI00013894	63 kDa	11	18	15	0	2	0	11.3181
Isoform 1 of Structural maintenance of chromosomes protein 2	IPI00007927	136 kDa	21	3	15	0	0	2	13.3428
Isoform 1 of ARF GTPase-activating protein GIT1	IPI00384861	84 kDa	12	11	20	0	0	0	infinite
Splicing factor, arginine/serine-rich 9	IPI00012340	26 kDa	8	5	9	9	6	4	0.707186
Exosome complex exonuclease RRP42	IPI00014198	32 kDa	8	6	5	8	7	12	0.450378
Uncharacterized protein C7orf50	IPI00031651	22 kDa	6	3	7	16	3	5	0.43062
Isoform Long of Transformer-2 protein homolog alpha	IPI00013891	33 kDa	12	2	4	10	12	11	0.321481
Isoform 2 of Protein-L-isoaspartate(D-aspartate) O-methyltransferase	IPI00828189	30 kDa	11	12	9	2	6	4	1.59119
Isoform 1 of Cleavage and polyadenylation specificity factor subunit 6	IPI00012998	59 kDa	3	8	6	4	6	12	0.510317
Lamin-B1	IPI00217975	66 kDa	4	6	19	0	6	10	1.09997
Tubulin beta-3 chain	IPI00013683	50 kDa	112	146	152	25	56	0	2.8061
Putative uncharacterized protein MBNL1	IPI00946481	36 kDa	2	2	4	0	0	0	infinite
apoptosis inhibitor 5 isoform a	IPI00855856	59 kDa	12	5	11	7	0	9	1.19905
inter-alpha trypsin inhibitor heavy chain precursor 5 isoform 1	IPI00328829	106 kDa	24	9	9	2	0	3	5.80798
Isoform 1 of Calcyclin-binding protein	IPI00395627	26 kDa	12	14	14	0	0	3	9.66524
Isoform 1 of CCR4-NOT transcription complex subunit 1	IPI00166010	267 kDa	20	2	21	0	0	0	infinite
NHS-like protein 1	IPI00455733	175 kDa	14	10	15	0	0	0	infinite
keratin 4	IPI00290078	64 kDa	0	0	37	0	0	60	0.41524
Isoform 1 of Semaphorin-3B	IPI00012283	83 kDa	6	0	8	12	0	6	0.507366
Isoform 2 of Protein LSM14 homolog A	IPI00410590	51 kDa	3	0	6	7	0	16	0.259618
Isocitrate dehydrogenase [NADP] cytoplasmic	IPI00027223	47 kDa	10	11	19	0	0	2	14.2767
Vasodilator-stimulated phosphoprotein	IPI00301058	40 kDa	11	11	11	0	4	0	4.17896
Isoform 1 of Drebrin	IPI00003406	71 kDa	12	15	10	0	0	0	infinite
Probable ATP-dependent RNA helicase DDX6	IPI00030320	54 kDa	12	6	8	7	2	3	1.3944
Isoform 3 of Splicing factor, arginine/serine-rich 13A	IPI00009071	22 kDa	8	7	5	9	3	9	0.638437
Isoform 2 of Polymerase delta-interacting protein 3	IPI00440689	43 kDa	9	2	5	9	4	16	0.355313
Myosin-Ie	IPI00329672	127 kDa	6	2	7	7	2	13	0.448184
Proteasome subunit alpha type-6	IPI00029623	27 kDa	5	6	23	0	2	7	2.41344
Isoform 1 of La-related protein 4	IPI00395347	81 kDa	11	4	5	4	0	12	0.867774
Isoform 1 of Gamma-adducin	IPI00220754	76 kDa	9	4	15	3	0	7	1.91651
Isoform 1 of PDZ and LIM domain protein 4	IPI00032206	35 kDa	17	15	7	0	0	0	infinite
Isoform 1 of Cullin-4A	IPI00419273	88 kDa	6	4	4	9	2	9	0.470579
Isoform B of Band 4.1-like protein 3	IPI00215716	97 kDa	14	6	12	10	3	11	0.870687
Dynein light chain 1, cytoplasmic	IPI00019329	10 kDa	5	5	16	5	3	7	1.10458
Thyroid hormone receptor-associated protein 3	IPI00104050	109 kDa	2	0	2	10	6	15	0.0790912
Isoform 3 of LIM domain only protein 7	IPI00291802	154 kDa	17	0	12	4	0	4	2.38243
60S ribosomal protein L28	IPI00182533	16 kDa	7	0	12	4	0	8	1.04902
Serine protease HTRA1	IPI00003176	51 kDa	12	0	9	11	0	8	0.72377
Basic leucine zipper and W2 domain-containing protein 2	IPI00022305	48 kDa	19	13	13	0	0	2	16.104
Exosome complex exonuclease RRP41	IPI00745613	26 kDa	4	9	5	7	10	9	0.439606
Serine/threonine-protein kinase 10	IPI00304742	112 kDa	8	3	5	10	5	4	0.518877
Isoform 2 of Splicing factor 1	IPI00294627	69 kDa	4	5	7	5	4	7	0.641532
60S ribosomal protein L4	IPI00003918	48 kDa	2	2	11	5	3	8	0.593448
Protein LYRIC	IPI00328715	64 kDa	6	4	8	8	6	11	0.454856
Protein FAM98A	IPI00174442	55 kDa	10	5	17	4	0	6	2.18635
high mobility group AT-hook 2 isoform b	IPI00845492	11 kDa	5	0	9	7	2	8	0.518158
Isoform 1 of Sorting nexin-3	IPI00815770	19 kDa	8	9	12	0	6	5	1.53814
Collagen alpha-1(VI) chain	IPI00291136	109 kDa	8	10	15	0	0	2	11.8469
Isoform 1 of Nck-associated protein 1	IPI00031982	129 kDa	15	6	15	0	0	0	infinite
Isoform 1 of Cytoskeleton-associated protein 4	IPI00141318	66 kDa	16	12	14	0	0	0	infinite
Peptidyl-prolyl cis-trans isomerase NIMA-interacting 1	IPI00013723	18 kDa	10	7	10	5	5	7	0.991726
Phosphoribosyl pyrophosphate synthase-associated protein 1	IPI00291578	39 kDa	8	4	6	14	3	4	0.553779
Prolactin-inducible protein	IPI00022974	17 kDa	6	7	15	8	13	11	0.524396
Isoform Short of Ubiquitin fusion degradation protein 1 homolog	IPI00218292	35 kDa	10	4	10	3	3	9	1.01965
poly(rC) binding protein 2 isoform b	IPI00012066	38 kDa	20	23	26	0	0	16	3.1155
60S ribosomal protein L7a	IPI00299573	30 kDa	3	2	19	0	0	7	2.35056
HMT1 hnRNP methyltransferase-like 2 isoform 1	IPI00018522	42 kDa	13	9	12	5	0	4	2.6214
Isoform 1 of Girdin	IPI00171134	216 kDa	10	0	13	3	0	8	1.38911
Actin-related protein 2/3 complex subunit 2	IPI00005161	34 kDa	15	6	13	0	0	7	3.3955
26S proteasome non-ATPase regulatory subunit 6	IPI00014151	46 kDa	17	8	15	0	0	3	9.36761
Beta-actin-like protein 2	IPI00003269	42 kDa	0	135	0	0	0	0	infinite
dynamin 2 isoform 4	IPI00181352	98 kDa	11	10	16	0	0	0	infinite
Isoform 1 of Carboxypeptidase B2	IPI00329775	48 kDa	0	0	0	12	5	18	0
Isoform 1 of Splicing factor 3B subunit 3	IPI00300371	136 kDa	7	4	10	6	0	12	0.805384
Isoform 2 of Splicing factor, arginine/serine-rich 12	IPI00375462	72 kDa	0	3	0	6	8	15	0.0753718
Cell division cycle protein 27 homolog	IPI00294575	92 kDa	3	0	4	2	2	18	0.205286
60S acidic ribosomal protein P0	IPI00008530	34 kDa	10	3	15	0	0	5	3.85777
Sperm-associated antigen 5	IPI00328118	134 kDa	0	0	8	6	10	12	0.165516
Isoform SRP40-1 of Splicing factor, arginine/serine-rich 5	IPI00012341	31 kDa	9	4	10	19	0	18	0.424021
Proteasome 26S non-ATPase subunit 11 variant (Fragment)	IPI00105598	48 kDa	9	4	15	0	0	4	4.85946
Isoform 1 of Transcription intermediary factor 1-beta	IPI00438229	89 kDa	5	0	4	10	0	10	0.295762
Isoform Alpha of Caveolin-1	IPI00009236	20 kDa	16	5	11	0	0	0	infinite
Isoform A of Phosphate carrier protein, mitochondrial	IPI00022202	40 kDa	0	0	20	0	0	12	1.12227
Hsc70-interacting protein	IPI00032826	41 kDa	8	19	4	0	3	0	5.53463
Isoform 1 of Structural maintenance of chromosomes protein 4	IPI00411559	147 kDa	14	4	18	0	0	0	infinite
Glycyl-tRNA synthetase	IPI00783097	83 kDa	11	5	17	0	0	0	infinite
Isoform Alpha of Tripartite motif-containing protein 4	IPI00030371	57 kDa	0	0	0	3	0	2	0
Isoform 2 of Phosphatidylinositol-binding clathrin assembly protein	IPI00216184	69 kDa	16	6	19	0	0	0	infinite
Myosin-11	IPI00020501	227 kDa	0	0	134	0	0	0	infinite
Ras-related protein Rab-11B	IPI00020436	24 kDa	5	5	14	5	3	6	1.08898
Pre-mRNA branch site protein p14	IPI00032827	15 kDa	5	4	9	4	9	10	0.47023
Ras-related protein Ral-A	IPI00217519	24 kDa	11	8	12	14	13	10	0.510328
Isoform 1 of Anaphase-promoting complex subunit 5	IPI00008247	85 kDa	5	0	10	9	0	14	0.430945
Small nuclear ribonucleoprotein Sm D1	IPI00302850	13 kDa	6	3	16	8	0	5	1.29096
14-3-3 protein theta	IPI00018146	28 kDa	21	21	38	0	10	13	2.08933
Citron	IPI00719285	237 kDa	10	0	17	0	0	10	1.81714
Isoform 1 of Protein TANC1	IPI00173946	202 kDa	17	3	13	0	0	0	infinite
Basement membrane-specific heparan sulfate proteoglycan core protein	IPI00024284	469 kDa	15	0	17	0	0	0	infinite
Ras-related protein Rab-2A	IPI00031169	24 kDa	5	3	16	4	4	5	1.11453
Small nuclear ribonucleoprotein E	IPI00029266	11 kDa	5	9	11	2	5	6	1.19284
Copine-1	IPI00018452	59 kDa	5	4	7	2	11	6	0.477717
Probable E3 ubiquitin-protein ligase TRIP12	IPI00871861	220 kDa	5	0	0	6	3	8	0.181119
60S ribosomal protein L22-like 1	IPI00856049	15 kDa	5	0	7	7	8	7	0.313725
NOP2 protein	IPI00654555	93 kDa	4	0	8	14	7	8	0.24739
Histone H1.3	IPI00217466	22 kDa	178	0	115	239	0	142	0.502443
Chondroitin sulfate proteoglycan 4	IPI00019157	250 kDa	21	0	16	0	0	0	infinite
cell division cycle 2 isoform 1	IPI00955014	34 kDa	5	6	4	2	2	8	0.848368
Protein disulfide-isomerase A4	IPI00009904	73 kDa	7	4	16	3	3	3	1.80087
DnaJ homolog subfamily A member 2	IPI00032406	46 kDa	8	7	10	6	0	3	1.9239
Cysteine and glycine-rich protein 2	IPI00002824	21 kDa	10	5	13	4	0	5	2.13116
Protein kinase C delta type	IPI00329236	78 kDa	12	3	4	0	0	5	2.64535
C-1-tetrahydrofolate synthase, cytoplasmic	IPI00218342	102 kDa	9	10	11	0	0	4	5.41819
Cysteine-rich secretory protein LCCL domain-containing 1	IPI00027806	57 kDa	8	0	7	11	0	9	0.491813
Protein KIAA0664	IPI00939707	147 kDa	18	3	13	0	0	2	11.6608
Long-chain-fatty-acid--CoA ligase 3	IPI00031397	80 kDa	13	16	14	0	0	0	infinite
26S proteasome non-ATPase regulatory subunit 2	IPI00012268	100 kDa	11	4	14	0	0	0	infinite
Cartilage-associated protein	IPI00748502	47 kDa	12	11	12	0	0	0	infinite
Isoform 1 of N-acetylmuramoyl-L-alanine amidase	IPI00163207	62 kDa	0	0	0	9	10	15	0
ADP-ribosylation factor 1	IPI00215914	21 kDa	9	11	22	7	8	17	0.836602
Exosome complex exonuclease MTR3	IPI00073602	28 kDa	4	5	6	9	8	5	0.419446
Tu translation elongation factor, mitochondrial precursor	IPI00027107	50 kDa	7	7	10	2	6	4	1.17327
Pre-mRNA-processing factor 19	IPI00004968	55 kDa	7	3	12	8	7	11	0.519421
Isoform 2 of NMDA receptor-regulated protein 1	IPI00032158	101 kDa	3	4	8	4	0	6	1.04907
ATP-dependent DNA helicase 2 subunit 1	IPI00644712	70 kDa	12	2	3	0	0	2	5.86599
Eukaryotic peptide chain release factor subunit 1	IPI00429191	49 kDa	10	4	10	3	2	8	1.19642
Isoform 1 of Uncharacterized methyltransferase WBSCR22	IPI00013810	32 kDa	4	2	9	10	3	9	0.437537
Isoform 1 of Zinc finger protein 326	IPI00373877	66 kDa	0	0	0	0	5	4	0
Phenylalanyl-tRNA synthetase alpha chain	IPI00031820	58 kDa	5	0	6	3	0	3	1.20513
Isoform 1 of Arginase-1	IPI00291560	35 kDa	0	3	7	10	5	11	0.250924
Seryl-tRNA synthetase, cytoplasmic	IPI00220637	59 kDa	10	7	13	0	2	4	3.09791
Ras suppressor protein 1	IPI00017256	32 kDa	9	4	15	0	0	3	6.47928
Threonyl-tRNA synthetase, cytoplasmic	IPI00329633	83 kDa	9	9	15	0	0	5	4.70896
3'-5' exoribonuclease CSL4 homolog	IPI00032823	21 kDa	4	2	8	7	3	10	0.449753
Charged multivesicular body protein 6	IPI00305423	23 kDa	8	4	7	6	4	8	0.669287
Isoform 1 of Cell division cycle protein 16 homolog	IPI00022091	72 kDa	3	4	5	5	2	8	0.53884
Protein S100-A8	IPI00007047	11 kDa	2	5	6	7	5	12	0.358692
Signal recognition particle 9 kDa protein	IPI00642816	10 kDa	5	0	8	2	5	6	0.574627
HSPC027	IPI00549672	43 kDa	16	6	11	2	0	2	5.63975
60S ribosomal protein L8	IPI00012772	28 kDa	4	2	16	4	0	11	0.994503
Ras-related protein Rab-13	IPI00016373	23 kDa	12	7	17	13	0	18	0.799133
Histone H2B type 1-C/E/F/G/I	IPI00020101	14 kDa	0	29	62	0	0	71	0.923506
Protein CYR61	IPI00299219	42 kDa	3	0	15	4	0	11	0.797754
Isoform 1 of Fragile X mental retardation syndrome-related protein 1	IPI00016249	70 kDa	8	0	10	3	0	10	0.92168
Methionyl-tRNA synthetase, cytoplasmic	IPI00008240	101 kDa	13	12	9	0	0	0	infinite
EPS15L1 protein	IPI00645613	66 kDa	10	4	10	0	0	0	infinite
Dihydropyrimidinase-related protein 2	IPI00257508	62 kDa	19	4	11	0	0	0	infinite
Coronin-1B	IPI00007058	54 kDa	14	12	10	0	0	0	infinite
Lactoferrin	IPI00925547	78 kDa	0	0	0	6	9	13	0
Hemoglobin subunit beta	IPI00654755	16 kDa	0	0	0	13	12	12	0
Proteasome subunit alpha type-5	IPI00291922	26 kDa	6	5	13	2	2	9	1.21137
60S ribosomal protein L36a	IPI00220344	12 kDa	7	2	7	4	2	3	1.1017
Proliferating cell nuclear antigen	IPI00021700	29 kDa	7	8	7	0	2	11	1.15444
SWI/SNF-related matrix-associated actin-dependent regulator of chromatin subfamily A member 5	IPI00297211	122 kDa	0	3	5	2	5	16	0.231154
Wilm's tumour protein family protein	IPI00044748	124 kDa	11	5	6	0	0	3	5.18128
Destrin	IPI00473014	19 kDa	6	0	20	3	0	4	2.45043
Ras-related protein Rab-14	IPI00291928	24 kDa	12	9	15	0	0	14	1.82586
Bystin	IPI00328987	50 kDa	0	7	0	9	7	5	0.23555
Isoform BMP1-1 of Bone morphogenetic protein 1	IPI00014021	83 kDa	2	0	3	10	2	11	0.138323
IPI:MAN00000009.0|SWISS-PROT:P00330|ADH1_YEAST Alcohol dehydrogenase 1 OS=Saccharomyces cerevisiae GN=ADH1 PE=1 SV=4	MAN00000009	37 kDa	2	0	5	6	8	4	0.21719
26S proteasome non-ATPase regulatory subunit 3	IPI00011603	61 kDa	8	7	9	3	0	5	2.11112
Eukaryotic translation initiation factor 3 subunit G	IPI00290460	36 kDa	8	9	9	0	0	6	3.1387
Transaldolase	IPI00744692	38 kDa	5	5	18	0	0	5	3.91792
Peptidyl-prolyl cis-trans isomerase FKBP4	IPI00219005	52 kDa	10	9	9	0	0	4	5.04427
PDZ and LIM domain protein 5	IPI00007935	64 kDa	5	2	24	0	0	0	infinite
Isoform 2 of Adenomatous polyposis coli protein 2	IPI00017891	214 kDa	0	0	0	7	0	0	0
Isoform 1 of Protein KIAA1199	IPI00376689	153 kDa	0	0	0	11	4	17	0
60S ribosomal protein L27a	IPI00456758	17 kDa	13	3	3	10	4	2	0.727532
Protein kinase C delta-binding protein	IPI00056334	28 kDa	4	6	7	0	6	7	0.792683
splicing factor 3B subunit 2	IPI00221106	100 kDa	0	0	4	4	3	7	0.174128
Calpain-2 catalytic subunit	IPI00289758	80 kDa	7	2	15	2	0	0	7.85253
Isoform 1 of Voltage-dependent anion-selective channel protein 3	IPI00031804	31 kDa	14	14	23	0	0	15	2.42672
Phosphoglycerate mutase 1	IPI00549725	29 kDa	7	5	16	0	0	5	3.91755
Isoform 1 of CLIP-associating protein 1	IPI00396279	169 kDa	9	5	12	0	5	0	2.55784
Collagen alpha-1(XIX) chain	IPI00019090	115 kDa	13	8	8	0	0	0	infinite
Actin-related protein 2	IPI00005159	45 kDa	14	6	9	0	0	2	10.2013
Isoform 2 of C-Jun-amino-terminal kinase-interacting protein 4	IPI00384432	145 kDa	6	7	12	0	6	0	2.08777
Inositol 1,4,5-trisphosphate receptor type 3	IPI00291607	304 kDa	13	2	14	0	0	0	infinite
Four and a half LIM domains protein 2	IPI00743342	32 kDa	9	6	11	0	0	0	infinite
Isoform Long of Glucose-6-phosphate 1-dehydrogenase	IPI00216008	64 kDa	10	8	16	0	0	0	infinite
Leupaxin	IPI00299066	43 kDa	13	12	9	0	0	0	infinite
Isoform 2 of Kinase D-interacting substrate of 220 kDa	IPI00384909	186 kDa	15	0	16	0	0	0	infinite
CGG triplet repeat-binding protein 1	IPI00295585	19 kDa	4	2	8	4	6	9	0.446939
Isoform 1 of Eukaryotic translation initiation factor 4 gamma 2	IPI00941589	102 kDa	9	4	7	3	2	6	1.17144
Isoform 1 of Interferon-inducible double stranded RNA-dependent protein kinase activator A	IPI00021167	34 kDa	8	3	3	9	5	5	0.457548
NTF2-related export protein 1	IPI00007605	16 kDa	3	3	4	4	5	7	0.391634
Hemoglobin subunit alpha	IPI00410714	15 kDa	3	3	5	3	5	0	0.76397
Isoform 1 of Adipocyte enhancer-binding protein 1	IPI00745313	131 kDa	12	8	4	4	0	0	4.13714
N-acetyltransferase 10	IPI00300127	116 kDa	5	0	4	8	6	8	0.242841
High mobility group protein B3	IPI00217477	23 kDa	6	0	4	8	4	8	0.304654
Isoform 1 of Kinesin-like protein KIF2A	IPI00010368	78 kDa	0	0	3	8	2	15	0.0770089
60S ribosomal protein L10a	IPI00412579	25 kDa	4	0	13	3	0	7	1.12828
60S ribosomal protein L18	IPI00215719	22 kDa	5	0	11	6	0	12	0.588969
Putative pre-mRNA-splicing factor ATP-dependent RNA helicase DHX16	IPI00552073	119 kDa	5	0	3	4	0	18	0.242554
WD repeat-containing protein 72	IPI00375927	123 kDa	0	0	7	0	0	0	infinite
40S ribosomal protein S15	IPI00479058	17 kDa	6	0	20	0	0	4	4.37545
Guanine nucleotide-binding protein G(k) subunit alpha	IPI00220578	41 kDa	9	7	13	0	0	0	infinite
Isoform 2 of Leucine-rich repeat flightless-interacting protein 1	IPI00006207	86 kDa	9	10	15	0	0	0	infinite
DnaJ homolog subfamily C member 13	IPI00307259	254 kDa	10	0	18	0	0	0	infinite
Replication factor C subunit 3	IPI00031521	41 kDa	6	4	2	5	3	6	0.558589
DnaJ homolog subfamily B member 4	IPI00003848	38 kDa	10	14	9	7	10	8	0.820589
Isoform 1 of General transcription factor II-I	IPI00054042	112 kDa	4	3	2	9	5	5	0.301545
Calpain small subunit 1	IPI00025084	28 kDa	4	4	10	2	6	5	0.811982
Lysozyme C	IPI00019038	17 kDa	2	0	5	8	11	3	0.174074
Proteasome subunit beta type-1	IPI00025019	26 kDa	9	3	15	0	0	5	3.72329
Calnexin	IPI00941747	68 kDa	0	0	7	4	6	6	0.251434
S-adenosylmethionine synthetase isoform type-2	IPI00010157	44 kDa	8	7	6	0	0	0	infinite
Hyaluronan and proteoglycan link protein 1	IPI00023601	40 kDa	5	4	4	5	0	7	0.763339
60S ribosomal protein L32	IPI00395998	16 kDa	10	0	8	10	0	0	1.15626
40S ribosomal protein S10	IPI00008438	19 kDa	8	0	11	0	0	11	1.1624
Microtubule-associated protein RP/EB family member 1	IPI00017596	30 kDa	9	7	11	0	0	0	infinite
Nucleosome assembly protein 1-like 1	IPI00023860	45 kDa	12	14	7	0	0	0	infinite
CD59 glycoprotein	IPI00011302	14 kDa	9	10	12	0	0	0	infinite
NEDD8-conjugating enzyme Ubc12	IPI00022597	21 kDa	7	4	6	4	3	3	1.04923
Isoform 1 of Oxidoreductase HTATIP2	IPI00784029	27 kDa	5	3	5	5	0	7	0.751242
Isoform 8 of RNA-binding protein 9	IPI00258168	47 kDa	12	0	6	5	2	3	1.09196
Proteasomal ubiquitin receptor ADRM1	IPI00033030	42 kDa	3	0	5	3	4	0	0.608586
Serine/threonine-protein kinase 12	IPI00176642	39 kDa	5	3	5	9	0	5	0.637216
Isoform 1 of Myb-binding protein 1A	IPI00005024	149 kDa	5	2	0	6	4	12	0.208632
Coatomer subunit epsilon	IPI00465132	34 kDa	11	5	6	2	3	0	2.4389
Isoform 3 of Ribosome-binding protein 1	IPI00215743	152 kDa	5	6	16	2	0	0	9.10037
mRNA turnover protein 4 homolog	IPI00106491	28 kDa	5	0	8	12	0	8	0.425343
Isoform 1 of Mitochondrial inner membrane protein	IPI00009960	84 kDa	2	6	16	0	0	3	5.68234
Small nuclear ribonucleoprotein F	IPI00220528	10 kDa	0	3	15	0	0	7	1.79495
Isoform 2 of Neurofibromin	IPI00299512	319 kDa	6	6	14	0	0	0	infinite
Chromosome 1 open reading frame 77	IPI00644245	22 kDa	0	0	10	0	8	5	0.410359
Proteasome subunit alpha type-4	IPI00299155	29 kDa	11	5	11	0	0	3	6.30355
AP-1 complex subunit gamma-1	IPI00939879	91 kDa	11	5	13	0	0	0	infinite
Isoform 1 of Drebrin-like protein	IPI00456925	48 kDa	16	7	11	0	0	0	infinite
Leucine-rich repeat-containing protein 47	IPI00170935	63 kDa	3	3	6	6	7	7	0.366244
Dual specificity protein phosphatase 23	IPI00306353	17 kDa	3	6	7	4	2	5	0.968206
Eukaryotic translation initiation factor 3 subunit H	IPI00941359	40 kDa	9	4	12	2	0	2	4.25353
Isoform 5 of Titin	IPI00952748	3653 kDa	0	0	5	0	0	0	infinite
Antithrombin-III	IPI00032179	53 kDa	2	3	0	4	5	2	0.285954
Major prion protein	IPI00022284	28 kDa	12	8	9	3	0	0	6.58762
Isoform 1 of Squamous cell carcinoma antigen recognized by T-cells 3	IPI00006025	110 kDa	2	0	7	10	0	10	0.2959
RNA-binding protein PNO1	IPI00024524	28 kDa	9	0	0	14	0	3	0.342604
Beta-parvin	IPI00043083	42 kDa	18	11	12	0	0	0	infinite
Peroxiredoxin-4	IPI00011937	31 kDa	23	23	35	0	0	0	infinite
Isoform 3 of Protein virilizer homolog	IPI00789281	201 kDa	0	0	0	6	0	12	0
Isoform Long of Trifunctional purine biosynthetic protein adenosine-3	IPI00025273	108 kDa	11	9	9	0	0	0	infinite
Isoform 1 of Signal-induced proliferation-associated 1-like protein 2	IPI00444572	190 kDa	12	4	11	0	0	0	infinite
Activating signal cointegrator 1 complex subunit 3	IPI00430472	251 kDa	10	0	13	0	0	0	infinite
Histone-binding protein RBBP7	IPI00395865	48 kDa	2	5	6	5	0	10	0.622948
DnaJ homolog subfamily C member 8	IPI00003438	30 kDa	5	3	4	5	0	5	0.832233
UPF0468 protein C16orf80	IPI00001655	23 kDa	2	0	5	4	8	5	0.228734
centaurin, gamma 3 isoform a	IPI00163185	98 kDa	7	6	4	0	4	6	1.05334
Isoform 2 of Proteasome subunit alpha type-3	IPI00171199	28 kDa	5	2	11	0	2	4	1.81136
Protein Red	IPI00011875	66 kDa	5	0	2	4	4	4	0.338905
Transcription activator BRG1	IPI00293426	185 kDa	3	2	0	14	2	8	0.143439
Catalase	IPI00465436	60 kDa	0	0	9	7	5	5	0.311376
Dolichyl-diphosphooligosaccharide--protein glycosyltransferase subunit 1 precursor	IPI00025874	73 kDa	11	4	10	0	0	2	8.70794
Isoform 1 of Probable ATP-dependent RNA helicase DHX36	IPI00027415	115 kDa	8	0	5	12	0	6	0.471003
Proliferation-associated protein 2G4	IPI00299000	44 kDa	7	4	13	0	0	4	4.18657
Mitogen-activated protein kinase 1	IPI00003479	41 kDa	8	7	12	0	0	2	9.60476
Isoform 1 of UPF0488 protein C8orf33	IPI00011997	25 kDa	6	0	5	0	0	0	infinite
TRIO and F-actin binding protein isoform 1	IPI00148768	74 kDa	10	4	10	0	0	0	infinite
Rab GDP dissociation inhibitor beta	IPI00940148	51 kDa	7	5	9	0	0	3	4.95807
Hsp90 co-chaperone Cdc37	IPI00013122	44 kDa	8	6	12	0	0	0	infinite
Nuclear migration protein nudC	IPI00550746	38 kDa	9	11	7	0	0	0	infinite
Isoform 1 of Erlin-2	IPI00026942	38 kDa	5	10	13	0	0	0	infinite
Glucose-6-phosphate isomerase	IPI00027497	63 kDa	8	7	7	0	0	0	infinite
Ataxin-10	IPI00001636	53 kDa	14	9	6	0	0	0	infinite
Tetratricopeptide repeat protein 37	IPI00005634	175 kDa	17	2	12	0	0	0	infinite
Adenine phosphoribosyltransferase	IPI00218693	20 kDa	4	5	6	5	5	5	0.623959
Isoform Long of Double-stranded RNA-binding protein Staufen homolog 1	IPI00000001	63 kDa	6	3	8	5	3	5	0.818816
tRNA methyltransferase 112 homolog	IPI00009010	14 kDa	5	3	4	3	6	5	0.510192
Nitric oxide synthase-interacting protein	IPI00006408	33 kDa	6	0	3	6	0	6	0.492861
Uncharacterized protein C3orf26	IPI00031679	32 kDa	3	0	7	4	0	6	0.660545
Isoform Beta of Nucleolar and coiled-body phosphoprotein 1	IPI00216654	75 kDa	3	0	4	5	3	5	0.324528
Isoform 1 of Putative RNA-binding protein Luc7-like 1	IPI00071318	44 kDa	6	0	13	22	10	30	0.190004
UDP-glucose 6-dehydrogenase	IPI00031420	55 kDa	8	6	4	0	4	2	1.68748
60S ribosomal protein L34	IPI00219160	13 kDa	3	0	7	5	0	8	0.508476
cDNA FLJ61290, highly similar to Neutral alpha-glucosidase AB	IPI00383581	113 kDa	5	0	9	2	0	4	1.54595
Gasdermin-D	IPI00028027	53 kDa	0	0	0	7	0	7	0
40S ribosomal protein S29	IPI00182289	7 kDa	7	0	8	0	3	4	1.2193
Keratin, type II cytoskeletal 6A	IPI00300725	60 kDa	0	0	160	269	0	221	0.214292
Keratin, type II cytoskeletal 6B	IPI00293665	60 kDa	152	0	0	264	170	228	0.136831
Coatomer subunit beta'	IPI00220219	102 kDa	6	3	14	0	0	2	7.9629
60S ribosomal protein L35a	IPI00029731	13 kDa	3	0	11	0	0	6	1.57071
Major vault protein	IPI00000105	99 kDa	9	7	12	0	0	0	infinite
Isoform 4 of Dynamin-1-like protein	IPI00473085	78 kDa	10	3	10	0	0	0	infinite
Isoform Gamma-B of Fibrinogen gamma chain	IPI00021891	52 kDa	13	7	6	0	0	0	infinite
Isoform 2 of E3 ubiquitin-protein ligase HUWE1	IPI00445401	480 kDa	6	0	17	0	0	0	infinite
Isoform ASF-1 of Splicing factor, arginine/serine-rich 1	IPI00215884	28 kDa	4	3	9	5	4	6	0.661923
Mothers against decapentaplegic homolog 3	IPI00024305	48 kDa	0	6	5	2	5	4	0.627208
Nucleolar complex protein 4 homolog	IPI00031661	58 kDa	2	3	2	9	0	5	0.357369
Macrophage-capping protein	IPI00027341	39 kDa	5	6	8	2	0	5	1.92778
ATP synthase subunit O, mitochondrial	IPI00007611	23 kDa	4	0	6	4	4	8	0.37609
ATP-dependent RNA helicase DDX54	IPI00879999	99 kDa	3	4	0	6	12	0	0.226635
PDZ domain-containing protein GIPC1	IPI00024705	36 kDa	5	4	7	4	0	4	1.38725
Cytochrome c	IPI00465315	12 kDa	5	0	5	0	5	9	0.417152
Isoform 1 of 26S proteasome non-ATPase regulatory subunit 1	IPI00299608	106 kDa	3	2	16	2	0	3	2.83301
Isoform 1 of Pre-mRNA-splicing factor 38A	IPI00171390	37 kDa	5	0	0	7	2	5	0.22142
Kinetochore-associated protein 1	IPI00001458	251 kDa	11	0	4	0	0	0	infinite
Dolichyl-diphosphooligosaccharide--protein glycosyltransferase 48 kDa subunit	IPI00297084	51 kDa	4	4	12	0	0	8	1.75695
Serine/threonine-protein phosphatase 2A 55 kDa regulatory subunit B alpha isoform	IPI00332511	52 kDa	7	7	9	0	0	2	8.2585
Isoform 1 of RNA-binding protein 25	IPI00004273	100 kDa	0	0	0	5	4	9	0
Caspase-14	IPI00013885	28 kDa	0	4	3	0	6	9	0.3022
Isoform A1 of Tight junction protein ZO-2	IPI00003843	134 kDa	7	2	13	0	0	2	7.55174
Spermidine synthase	IPI00292020	34 kDa	11	7	6	0	0	0	infinite
Similar to Ankyrin repeat and FYVE domain-containing protein 1	IPI00159899	133 kDa	15	2	13	0	0	0	infinite
Apolipoprotein A-I	IPI00021841	31 kDa	0	0	0	5	13	8	0
Putative uncharacterized protein DKFZp686C15213	IPI00426051	51 kDa	0	0	0	0	33	31	0
Eukaryotic translation initiation factor 3 subunit F	IPI00941255	38 kDa	3	2	12	2	3	4	1.13179
Isoform 1 of Replication factor C subunit 2	IPI00017412	39 kDa	5	6	3	2	5	4	0.779596
Peptidyl-prolyl cis-trans isomerase-like 1	IPI00007019	18 kDa	3	4	8	5	2	4	0.884218
ATP-dependent DNA helicase 2 subunit 2	IPI00220834	83 kDa	4	4	6	3	4	6	0.674584
DNA repair protein XRCC1	IPI00002564	70 kDa	3	5	3	6	2	8	0.475251
Eukaryotic translation initiation factor 4E type 2	IPI00744211	28 kDa	4	2	7	4	2	5	0.751203
Nucleoside-triphosphatase C1orf57	IPI00031570	21 kDa	2	3	6	6	3	8	0.42284
Isoform 1 of Glycogen synthase kinase-3 beta	IPI00028570	47 kDa	2	2	5	3	0	4	0.889688
Protein MAK16 homolog	IPI00332428	35 kDa	5	0	4	7	3	8	0.308792
Isoform 1 of N-acylneuraminate cytidylyltransferase	IPI00303158	48 kDa	6	2	7	3	0	3	1.69168
Isoform 1 of Pleiotropic regulator 1	IPI00002624	57 kDa	8	3	3	4	0	3	1.3719
Isoform 1 of Ras-related protein Rab-1A	IPI00005719	23 kDa	11	12	27	0	0	0	infinite
Isoform 1 of Transcriptional repressor p66-alpha	IPI00410330	68 kDa	3	0	5	7	3	11	0.238123
Mitochondrial import receptor subunit TOM20 homolog	IPI00016676	16 kDa	0	0	3	7	0	6	0.15152
Isoform 2 of Septin-8	IPI00022082	50 kDa	33	26	22	0	0	18	3.24224
Putative uncharacterized protein RPL14P1	IPI00069693	23 kDa	5	2	9	0	0	7	1.58074
Isoform 1 of Septin-10	IPI00374970	53 kDa	12	0	4	3	0	5	1.3218
60S ribosomal protein L27	IPI00219155	16 kDa	2	0	9	0	0	9	0.82279
Keratin, type II cuticular Hb5	IPI00032541	56 kDa	0	0	37	24	12	27	0.359763
Isoform 4 of Death-inducer obliterator 1	IPI00619921	244 kDa	0	0	0	4	4	9	0
Galectin-3	IPI00465431	26 kDa	3	7	11	0	0	0	infinite
Isoform 1 of PC4 and SFRS1-interacting protein	IPI00028122	60 kDa	0	0	0	13	0	4	0
60S ribosomal protein L37a	IPI00414860	10 kDa	6	0	10	3	0	5	1.32249
Isoform 1 of A-kinase anchor protein 2	IPI00171217	95 kDa	14	5	7	0	0	0	infinite
6-phosphogluconate dehydrogenase, decarboxylating	IPI00219525	53 kDa	4	0	19	0	0	2	7.74179
Isoform Cytoplasmic of Lysyl-tRNA synthetase	IPI00014238	68 kDa	9	3	12	0	0	0	infinite
Coatomer subunit beta	IPI00295851	107 kDa	5	0	10	0	0	0	infinite
Isoform 2 of Uncharacterized protein C17orf85	IPI00032056	39 kDa	0	0	0	0	0	8	0
Tyrosine-protein kinase CSK	IPI00013212	51 kDa	8	8	9	0	0	0	infinite
Serum amyloid A-4 protein	IPI00019399	15 kDa	0	0	0	9	8	11	0
Isoform 1 of KN motif and ankyrin repeat domain-containing protein 2	IPI00470559	91 kDa	11	7	10	0	0	0	infinite
Signal recognition particle receptor subunit beta	IPI00295098	30 kDa	5	3	9	2	2	5	1.19497
GTP-binding protein 1	IPI00010463	72 kDa	4	3	3	6	6	4	0.380754
Exosome complex exonuclease RRP46	IPI00644775	28 kDa	4	2	4	5	2	8	0.436679
Isoform 1 of Cell division protein kinase 9	IPI00301923	43 kDa	7	5	6	4	0	9	0.974552
Rho-related GTP-binding protein RhoE	IPI00001437	27 kDa	2	0	6	5	3	6	0.347071
Isoform 1 of Proteasome activator complex subunit 3	IPI00030243	30 kDa	3	3	11	0	0	4	2.97211
Isoform 2 of Exosome complex exonuclease RRP45	IPI00029697	51 kDa	6	4	3	7	0	6	0.70058
NHP2-like protein 1	IPI00026167	14 kDa	3	0	8	3	6	4	0.471629
Vesicle-trafficking protein SEC22b	IPI00006865	25 kDa	5	0	13	2	2	4	1.35415
Ras-related protein Rab-8B	IPI00024282	24 kDa	18	0	22	25	25	25	0.30997
Zinc finger protein 622	IPI00056499	54 kDa	0	0	3	0	6	6	0.138773
Semaphorin-3A	IPI00031510	89 kDa	3	0	3	6	2	11	0.200495
Isoform 2 of Keratin, type II cytoskeletal 80	IPI00431749	47 kDa	0	2	12	16	2	19	0.25182
26S protease regulatory subunit 6A	IPI00018398	49 kDa	9	5	8	0	0	2	7.77285
Alpha-amylase 1	IPI00300786	58 kDa	13	0	0	0	0	4	2.18538
Isoform 1 of Cellular nucleic acid-binding protein	IPI00430812	19 kDa	4	4	6	0	0	8	1.25193
Isoform SERCA2A of Sarcoplasmic/endoplasmic reticulum calcium ATPase 2	IPI00177817	110 kDa	4	2	19	0	0	0	infinite
Vesicle-fusing ATPase	IPI00006451	83 kDa	12	5	7	0	0	0	infinite
Isoform 1 of 26S protease regulatory subunit 6B	IPI00020042	47 kDa	10	3	9	0	0	0	infinite
Epithelial membrane protein 3	IPI00008901	18 kDa	7	0	9	0	0	0	infinite
Isoform 1 of DNA repair protein RAD50	IPI00305282	154 kDa	0	0	0	3	0	13	0
Nucleoprotein TPR	IPI00742682	267 kDa	0	0	4	5	0	12	0.156258
72 kDa type IV collagenase	IPI00027780	74 kDa	9	9	5	0	0	0	infinite
Tyrosine-protein kinase SgK269	IPI00737545	193 kDa	10	0	12	0	0	0	infinite
GTP-binding protein Rheb	IPI00016669	20 kDa	3	4	4	0	5	5	0.659181
Cytochrome c oxidase subunit 2	IPI00017510	26 kDa	4	4	6	3	4	3	0.845409
Guanine nucleotide-binding protein G(I)/G(S)/G(O) subunit gamma-12	IPI00221232	8 kDa	2	3	7	4	5	4	0.556287
Insulin-like growth factor 2 mRNA-binding protein 1	IPI00008557	63 kDa	7	9	0	9	8	9	0.405534
Isoform 1 of Golgin subfamily A member 3	IPI00305267	167 kDa	8	0	7	5	7	8	0.434663
Lamin-B2	IPI00009771	70 kDa	2	3	11	0	4	11	0.671436
Transmembrane emp24 domain-containing protein 9	IPI00023542	27 kDa	4	3	11	0	0	0	infinite
Isoform 2 of Ankyrin repeat domain-containing protein 17	IPI00783186	274 kDa	9	0	7	0	0	2	5.38268
Isoform 2 of Cytoplasmic dynein 2 heavy chain 1	IPI00171494	493 kDa	0	0	2	4	0	5	0.146546
Cell division protein kinase 5	IPI00023530	33 kDa	7	4	10	3	0	5	1.80859
Isoform 1 of Gamma-glutamylcyclotransferase	IPI00031564	21 kDa	0	6	6	0	0	10	0.896855
60S ribosomal protein L29	IPI00419919	18 kDa	0	0	6	7	2	0	0.396702
Isoform 1 of Protein POF1B	IPI00103242	69 kDa	0	0	2	16	5	0	0.0563723
Isoform 2 of SWI/SNF complex subunit SMARCC2	IPI00150057	125 kDa	0	0	6	3	0	7	0.398347
Isoform 1 of Guanine nucleotide-binding protein G(i) subunit alpha-2	IPI00748145	40 kDa	11	8	15	0	0	0	infinite
Splicing factor 3B subunit 1	IPI00026089	146 kDa	0	0	7	3	0	2	0.916613
Actin filament-associated protein 1	IPI00398154	81 kDa	6	6	9	0	0	0	infinite
Isoform Long of Delta-1-pyrroline-5-carboxylate synthetase	IPI00008982	87 kDa	0	0	11	0	0	0	infinite
Huntingtin-interacting protein 1	IPI00782965	116 kDa	10	3	8	0	0	0	infinite
V-type proton ATPase subunit E 1	IPI00003856	26 kDa	5	7	6	2	0	4	2.15788
Pre-mRNA-processing factor 6	IPI00305068	107 kDa	0	0	6	5	3	9	0.218203
60S ribosomal protein L13a	IPI00304612	24 kDa	3	0	8	0	0	4	1.85104
Isoform 2 of Bifunctional arginine demethylase and lysyl-hydroxylase JMJD6	IPI00375496	43 kDa	5	0	4	2	0	7	0.665822
Putative pre-mRNA-splicing factor ATP-dependent RNA helicase DHX15	IPI00396435	91 kDa	2	0	9	5	0	7	0.605129
SNW domain-containing protein 1	IPI00013830	61 kDa	0	0	0	12	0	0	0
Isoform 1 of Mitogen-activated protein kinase kinase kinase kinase 4	IPI00006752	142 kDa	8	0	8	0	0	0	infinite
SLIT-ROBO Rho GTPase-activating protein 2	IPI00479125	121 kDa	6	0	7	0	0	0	infinite
Isoform Non-brain of Clathrin light chain A	IPI00216393	24 kDa	5	6	8	0	0	0	infinite
Eukaryotic translation initiation factor 3 subunit M	IPI00102069	43 kDa	6	2	16	0	0	0	infinite
Keratin, type II cytoskeletal 7	IPI00306959	51 kDa	0	0	63	0	0	68	0.62385
Isoform 2 of AP-2 complex subunit alpha-2	IPI00016621	104 kDa	25	20	26	0	0	0	infinite
Isoform 1 of Sickle tail protein homolog	IPI00645403	214 kDa	12	2	9	0	0	0	infinite
Protein tyrosine phosphatase type IVA 1	IPI00020164	20 kDa	3	2	4	3	4	6	0.427936
Dihydrofolate reductase	IPI00030357	21 kDa	3	4	4	4	4	6	0.503092
U1 small nuclear ribonucleoprotein C	IPI00013396	17 kDa	3	5	4	3	2	6	0.735139
Isoform 7 of Serine/threonine-protein kinase MARK2	IPI00290158	78 kDa	0	2	4	0	0	0	infinite
Putative uncharacterized protein CHCHD3	IPI00927150	28 kDa	5	6	6	0	0	3	4.11023
Probable ATP-dependent RNA helicase DDX56	IPI00302281	62 kDa	5	0	0	0	2	9	0.28367
Isoform 1 of Exosome complex exonuclease RRP44	IPI00746351	109 kDa	3	3	3	6	0	2	0.784768
Isoform 1 of 5-azacytidine-induced protein 1	IPI00298883	122 kDa	6	4	6	0	2	0	3.9829
Nucleolar protein 58	IPI00006379	60 kDa	4	0	7	3	4	7	0.467173
Isoform 1 of Kinectin	IPI00328753	156 kDa	6	0	6	0	0	0	infinite
U2 small nuclear ribonucleoprotein A'	IPI00297477	28 kDa	3	0	5	4	0	8	0.441688
cAMP-dependent protein kinase type II-alpha regulatory subunit	IPI00219774	46 kDa	8	7	5	0	0	3	4.832
Isoform 1 of N-acetyltransferase 13	IPI00018627	19 kDa	4	0	11	4	0	5	1.09869
FH1/FH2 domain-containing protein 1	IPI00001730	127 kDa	12	3	7	0	0	2	7.62342
Isoform 1 of Basic leucine zipper and W2 domain-containing protein 1	IPI00785096	48 kDa	4	2	8	0	0	0	infinite
26S protease regulatory subunit S10B	IPI00021926	44 kDa	4	5	10	0	0	0	infinite
Isoform 1 of Protein unc-45 homolog A	IPI00072534	103 kDa	9	3	11	0	0	0	infinite
Isoform 1 of Anaphase-promoting complex subunit 4	IPI00002551	92 kDa	0	0	6	7	0	10	0.233103
Isoform 1 of PDZ and LIM domain protein 7	IPI00023122	50 kDa	8	6	7	0	0	0	infinite
Myosin-1	IPI00025879	223 kDa	0	0	24	0	0	0	infinite
Isoform 1 of COP9 signalosome complex subunit 1	IPI00156282	56 kDa	3	3	3	0	2	3	1.11095
Exosome complex exonuclease RRP40	IPI00015956	30 kDa	3	0	2	6	0	8	0.235497
Isoform 1 of Nucleolar RNA helicase 2	IPI00015953	87 kDa	4	3	4	0	3	2	1.24989
Galectin-1	IPI00219219	15 kDa	5	2	6	0	0	6	1.50752
Protein S100-A4	IPI00032313	12 kDa	3	0	4	4	3	6	0.325592
La-related protein 1 (La ribonucleoprotein domain family member 1). Isoform 2	IPI00643027	123 kDa	5	0	5	5	0	3	0.816893
Isoform 1 of Low molecular weight phosphotyrosine protein phosphatase	IPI00219861	18 kDa	5	8	7	0	0	2	7.32342
Thymidylate kinase	IPI00013862	24 kDa	6	4	7	0	0	3	4.01122
Translation initiation factor eIF-2B subunit alpha	IPI00221300	34 kDa	5	3	7	2	0	3	2.06871
Isoform 1 of Serologically defined colon cancer antigen 1	IPI00301618	123 kDa	0	0	3	2	0	6	0.249551
Probable ATP-dependent RNA helicase DDX49	IPI00003739	54 kDa	4	0	0	3	3	6	0.200414
Glutathione S-transferase P	IPI00219757	23 kDa	6	6	6	0	0	2	6.50155
Serine hydroxymethyltransferase, mitochondrial	IPI00002520	56 kDa	2	0	9	0	2	8	0.682356
Alpha-centractin	IPI00029468	43 kDa	8	3	4	0	0	0	infinite
Isoform 1 of Serine/threonine-protein kinase WNK1	IPI00004472	251 kDa	8	2	7	0	0	0	infinite
Uncharacterized protein C19orf43	IPI00031526	18 kDa	0	0	2	6	5	7	0.0659662
Lysyl oxidase homolog 2	IPI00294839	87 kDa	6	3	0	5	0	3	0.788948
Paf1/RNA polymerase II complex component	IPI00303832	80 kDa	3	0	0	9	3	11	0.0816532
Vacuolar protein sorting-associated protein 26A	IPI00411426	38 kDa	7	5	8	0	0	0	infinite
ring finger protein 213 isoform 1	IPI00828098	596 kDa	6	0	9	0	0	0	infinite
Isoform 1 of Suppressor of G2 allele of SKP1 homolog	IPI00828150	41 kDa	8	8	6	0	0	0	infinite
Peptidyl-prolyl cis-trans isomerase FKBP10	IPI00303300	64 kDa	4	7	8	0	0	0	infinite
Isoform 1 of Paraspeckle component 1	IPI00103525	59 kDa	7	6	4	4	3	3	1.07504
Isoform 2 of Serine/threonine-protein phosphatase PGAM5, mitochondrial	IPI00063242	28 kDa	2	3	2	4	0	4	0.629536
Transmembrane emp24 domain-containing protein 10	IPI00028055	25 kDa	3	4	7	0	0	4	2.5041
Ran-specific GTPase-activating protein	IPI00414127	23 kDa	3	0	8	2	3	0	1.16175
ADP-ribosylation factor-like protein 8B	IPI00940959	22 kDa	5	0	6	2	2	3	0.93144
Isoform 1 of RNA-binding protein 42	IPI00021626	50 kDa	5	0	3	3	0	7	0.530668
Protein-glutamine gamma-glutamyltransferase K	IPI00305622	90 kDa	0	3	3	6	3	4	0.307921
ATP-dependent RNA helicase DDX19A	IPI00019918	54 kDa	5	6	4	0	2	0	3.85095
Isoform 1 of Phostensin	IPI00152853	68 kDa	4	4	4	0	0	2	4.33437
Ras GTPase-activating protein 3	IPI00032267	96 kDa	3	0	0	6	0	2	0.243495
Isoform 1 of Heterochromatin protein 1-binding protein 3	IPI00642238	61 kDa	3	0	7	4	0	3	0.936163
Isoform 2 of Proto-oncogene tyrosine-protein kinase Src	IPI00328867	61 kDa	9	4	3	0	0	2	5.67875
Putative uncharacterized protein	IPI00914840	10 kDa	0	0	2	5	0	3	0.163492
Isoform B of G antigen family D member 2	IPI00006982	16 kDa	2	0	2	0	0	3	0.897192
CTP synthase 1	IPI00290142	67 kDa	5	7	7	0	0	0	infinite
Protein-glutamine gamma-glutamyltransferase E	IPI00300376	77 kDa	0	0	4	5	2	7	0.178498
Ras-related protein Rab-10	IPI00016513	23 kDa	16	11	22	0	0	15	2.30721
Ubiquitin carboxyl-terminal hydrolase 14	IPI00219913	56 kDa	4	5	9	0	0	0	infinite
Isoform 1 of Host cell factor 1	IPI00019848	209 kDa	0	0	2	4	2	7	0.0959065
Isoform 3 of Protein transport protein Sec31A	IPI00305152	122 kDa	7	0	5	0	0	0	infinite
Uveal autoantigen with coiled-coil domains and ankyrin repeats	IPI00173359	163 kDa	8	2	5	0	0	0	infinite
RAS protein activator like 2	IPI00335849	143 kDa	10	0	9	0	0	0	infinite
Isoform 5 of A-kinase anchor protein 9	IPI00220627	448 kDa	9	0	9	0	0	0	infinite
Thioredoxin-like protein 1	IPI00305692	32 kDa	6	4	11	0	0	0	infinite
Phosphoserine aminotransferase	IPI00001734	45 kDa	7	3	9	0	0	0	infinite
Isoform 1 of Testin	IPI00024097	48 kDa	3	2	11	0	0	0	infinite
Isoform 1 of Cullin-associated NEDD8-dissociated protein 1	IPI00100160	136 kDa	5	2	15	0	0	0	infinite
Lipoma-preferred partner	IPI00023704	66 kDa	8	0	10	0	0	0	infinite
Protein S100-A6	IPI00027463	10 kDa	0	0	6	2	5	3	0.330469
Isoform 2 of Actin-binding protein anillin	IPI00032958	120 kDa	2	0	0	2	5	5	0.0945377
SH3 and PX domain-containing protein 2B	IPI00023832	102 kDa	6	3	2	4	0	4	0.957958
Ras-related protein Rap-1A	IPI00019345	21 kDa	19	13	16	15	0	24	0.861913
Isoform 2C2 of Collagen alpha-2(VI) chain	IPI00304840	109 kDa	6	5	6	0	2	2	2.51052
Protein Hook homolog 3	IPI00031768	83 kDa	3	2	9	0	2	2	2.00325
Fragile X mental retardation syndrome-related protein 2	IPI00016250	77 kDa	7	2	11	0	2	0	4.82309
Isoform Long of Glycylpeptide N-tetradecanoyltransferase 1	IPI00329692	57 kDa	7	0	6	3	2	0	1.45917
Isoform 1 of Ligatin	IPI00013160	65 kDa	5	0	3	5	0	0	1.02768
Isoform 1 of Apoptosis-inducing factor 2	IPI00013909	41 kDa	4	2	4	7	0	5	0.569727
Prostaglandin E synthase 3	IPI00015029	19 kDa	3	4	10	0	0	0	infinite
Isoform 5 of Merlin	IPI00220311	64 kDa	4	3	4	0	3	5	0.845764
Splicing factor, arginine/serine-rich 11	IPI00464952	54 kDa	0	0	0	3	4	6	0
Serine/threonine-protein kinase mTOR	IPI00031410	289 kDa	6	0	6	0	0	5	1.61495
Isoform 2 of Histone deacetylase 2	IPI00289601	66 kDa	0	0	7	9	0	14	0.201201
ATP-dependent RNA helicase DDX18	IPI00301323	75 kDa	4	9	4	0	5	0	1.79166
Isoform 1 of Pre-mRNA-splicing regulator WTAP	IPI00220302	44 kDa	0	0	4	5	3	5	0.185555
Isoform 1 of AP-2 complex subunit sigma	IPI00219840	17 kDa	5	0	8	0	0	0	infinite
Collagen alpha-1(I) chain	IPI00297646	139 kDa	0	0	2	4	12	3	0.055413
Isoform 1a of Oxysterol-binding protein-related protein 3	IPI00023555	101 kDa	5	0	4	3	0	7	0.597059
ubiquitin-like with PHD and ring finger domains 1 isoform 2	IPI00797279	91 kDa	0	0	0	9	3	7	0
Actin-related protein 2/3 complex subunit 3	IPI00005162	21 kDa	0	3	13	0	0	0	infinite
Isoform 1 of STIP1 homology and U box-containing protein 1	IPI00025156	35 kDa	5	3	11	0	0	0	infinite
Asparaginyl-tRNA synthetase, cytoplasmic	IPI00306960	63 kDa	5	0	11	0	0	0	infinite
Isoform Alpha of Signal transducer and activator of transcription 1-alpha/beta	IPI00030781	87 kDa	10	2	6	0	0	0	infinite
F-actin-capping protein subunit alpha-2	IPI00026182	33 kDa	11	6	10	0	0	0	infinite
Isoform 1 of Importin-4	IPI00156374	119 kDa	9	8	3	0	0	0	infinite
RNA polymerase-associated protein CTR9 homolog	IPI00477468	134 kDa	0	0	0	9	0	4	0
Putative uncharacterized protein KIF13B	IPI00939605	201 kDa	6	0	8	0	0	0	infinite
V-type proton ATPase subunit B, brain isoform	IPI00007812	57 kDa	8	0	9	0	0	0	infinite
Isoform S of Kinesin light chain 1	IPI00397666	63 kDa	3	3	6	0	0	0	infinite
Complement C3 (Fragment)	IPI00783987	187 kDa	3	2	3	0	0	0	infinite
Aminoacyl tRNA synthetase complex-interacting multifunctional protein 1	IPI00006252	34 kDa	9	5	8	0	0	0	infinite
Peptidyl-prolyl cis-trans isomerase FKBP9	IPI00182126	63 kDa	8	6	0	0	0	0	infinite
Isoform 1 of FERM, RhoGEF and pleckstrin domain-containing protein 1	IPI00024773	119 kDa	7	4	5	0	0	0	infinite
Rho guanine nucleotide exchange factor (GEF) 7	IPI00641543	80 kDa	8	0	7	0	0	0	infinite
Condensin complex subunit 2	IPI00299507	83 kDa	4	0	0	0	0	0	infinite
Isoform 5 of Serine/threonine-protein kinase MRCK alpha	IPI00550263	196 kDa	10	0	10	0	0	0	infinite
Isoform 1 of CD109 antigen	IPI00152540	162 kDa	11	0	6	0	0	0	infinite
Alpha-2-macroglobulin	IPI00478003	163 kDa	0	0	12	0	4	0	1.41648
Replication factor C subunit 5	IPI00031514	38 kDa	5	4	3	2	0	4	1.42214
Exosome complex exonuclease RRP43	IPI00552920	30 kDa	5	2	4	2	0	4	1.26309
DNA polymerase delta catalytic subunit	IPI00002894	124 kDa	3	3	3	4	0	7	0.581026
Isoform 1 of Anaphase-promoting complex subunit 2	IPI00002549	94 kDa	0	0	4	4	4	2	0.226448
Proteasome subunit beta type-6	IPI00000811	25 kDa	3	5	6	2	3	0	1.59485
SS-B/La protein	IPI00916802	42 kDa	4	0	4	0	0	6	0.897192
TP53-regulating kinase	IPI00290305	28 kDa	3	0	4	5	0	5	0.460156
Isoform 1 of U4/U6 small nuclear ribonucleoprotein Prp4	IPI00150269	58 kDa	3	0	4	3	2	8	0.33661
Translocon-associated protein subunit delta precursor	IPI00019385	20 kDa	3	0	8	3	0	4	1.03666
Proteasome subunit beta type-2	IPI00028006	23 kDa	4	3	8	0	0	4	2.6352
Exocyst complex component 4	IPI00059279	111 kDa	4	5	7	2	0	0	5.49442
Cell division cycle 5-like protein	IPI00465294	92 kDa	0	0	0	5	4	6	0
Ribose-phosphate pyrophosphokinase 1	IPI00219616	35 kDa	5	0	6	0	0	4	1.85057
Insulin-degrading enzyme	IPI00220373	118 kDa	2	0	5	12	0	2	0.323395
Eukaryotic translation initiation factor 3 subunit K	IPI00033143	25 kDa	0	0	9	2	0	4	0.994317
Protein transport protein Sec23B	IPI00017376	86 kDa	5	3	7	0	0	0	infinite
Isoform Beta-2 of DNA topoisomerase 2-beta	IPI00027280	183 kDa	0	0	2	0	0	0	infinite
26S proteasome non-ATPase regulatory subunit 7	IPI00019927	37 kDa	8	3	9	0	0	0	infinite
Isoform 2 of Hyaluronan mediated motility receptor	IPI00844515	82 kDa	0	0	0	0	5	8	0
Structural maintenance of chromosomes protein 3	IPI00219420	142 kDa	0	0	9	0	0	7	0.865751
Isoform 1 of Protein phosphatase 1 regulatory subunit 12C	IPI00014340	85 kDa	6	7	7	0	0	0	infinite
Acylamino-acid-releasing enzyme	IPI00337741	81 kDa	9	6	4	0	0	0	infinite
Isoform 5 of Palladin	IPI00856001	128 kDa	3	3	13	0	0	0	infinite
Putative deoxyribose-phosphate aldolase	IPI00219677	35 kDa	9	5	7	0	0	0	infinite
Isoform 1 of Catenin beta-1	IPI00017292	85 kDa	7	0	23	0	0	0	infinite
Calponin-2	IPI00015262	34 kDa	6	0	15	0	0	0	infinite
Isoform Long of Adenomatous polyposis coli protein	IPI00012391	312 kDa	8	0	7	0	0	0	infinite
Translationally-controlled tumor protein	IPI00550900	20 kDa	3	0	15	0	0	0	infinite
Bifunctional polynucleotide phosphatase/kinase	IPI00290684	57 kDa	5	5	2	2	2	4	0.985322
Lamina-associated polypeptide 2, isoform alpha	IPI00216230	75 kDa	6	4	2	2	0	4	1.42199
Replication factor C subunit 4	IPI00017381	40 kDa	3	5	4	0	2	6	0.996095
Isoform 1 of Serpin B3	IPI00022204	45 kDa	3	0	0	6	2	4	0.153558
Isoform 1 of Transcription elongation factor A protein 1	IPI00333215	34 kDa	6	5	2	0	2	4	1.38469
Isoform 1 of Mannose-1-phosphate guanyltransferase alpha	IPI00101782	46 kDa	5	2	3	0	0	2	3.5125
Isoform 1 of Partner of Y14 and mago	IPI00305092	23 kDa	0	0	4	6	5	3	0.164081
EH domain-containing protein 1	IPI00017184	61 kDa	7	3	11	4	0	5	1.58634
Protein DJ-1	IPI00298547	20 kDa	4	0	8	0	0	4	2.01915
Proteasome subunit beta type-4	IPI00555956	29 kDa	0	3	10	0	0	4	2.29945
KH-type splicing regulatory protein	IPI00479786	73 kDa	0	3	4	0	7	2	0.430415
Guanine nucleotide-binding protein subunit beta-4	IPI00012451	38 kDa	13	13	11	8	0	0	3.20144
Eukaryotic translation initiation factor 4E	IPI00027485	25 kDa	0	0	4	0	0	0	infinite
Isoform 1 of Poly(U)-binding-splicing factor PUF60	IPI00069750	60 kDa	3	0	4	0	0	7	0.672961
Isoform 1 of U4/U6 small nuclear ribonucleoprotein Prp3	IPI00005861	78 kDa	5	0	2	7	0	4	0.415531
Histone H2A.V	IPI00018278	14 kDa	0	0	24	30	0	27	0.276613
Ran GTPase-activating protein 1	IPI00294879	64 kDa	6	4	8	0	0	2	6.35352
Isoform 1 of Ubiquitin thioesterase OTUB1	IPI00939174	31 kDa	5	2	11	0	0	2	6.20595
Uncharacterized protein KIAA1797	IPI00748360	200 kDa	3	0	8	4	0	4	0.904074
protein phosphatase 1, regulatory subunit 9B	IPI00045550	89 kDa	7	4	7	0	0	2	6.35305
Cathepsin K	IPI00300599	37 kDa	3	0	3	3	0	6	0.441612
Cytospin-A	IPI00178072	125 kDa	5	4	3	0	0	0	infinite
Aspartate aminotransferase, mitochondrial	IPI00018206	47 kDa	0	0	10	0	0	6	1.12227
Zinc finger CCCH domain-containing protein 4	IPI00187011	140 kDa	0	0	0	2	3	8	0
Isoform 1 of Polyadenylate-binding protein 4	IPI00012726	71 kDa	20	23	22	0	0	0	infinite
Isoform 1 of Leucine-rich repeat flightless-interacting protein 2	IPI00007277	82 kDa	6	4	10	0	0	0	infinite
Isoform 1 of UTP--glucose-1-phosphate uridylyltransferase	IPI00329331	57 kDa	7	7	5	0	0	0	infinite
Isoform 1 of Mps one binder kinase activator-like 3	IPI00386122	26 kDa	5	3	11	0	0	0	infinite
Protein S100-A10	IPI00183695	11 kDa	7	0	7	0	0	0	infinite
Ubiquitin carboxyl-terminal hydrolase 10	IPI00291946	88 kDa	2	3	3	2	3	3	0.621886
Isoform 5 of Interleukin enhancer-binding factor 3	IPI00219330	75 kDa	4	2	3	6	0	2	0.766787
Interferon-induced, double-stranded RNA-activated protein kinase	IPI00019463	62 kDa	4	0	5	4	0	3	0.842378
Isoform 1 of Serine/arginine repetitive matrix protein 2	IPI00782992	300 kDa	5	0	0	3	4	0	0.380036
Protein BUD31 homolog	IPI00013180	17 kDa	6	2	3	3	0	3	1.25318
Isoform 1 of Mortality factor 4-like protein 1	IPI00409675	41 kDa	5	0	0	0	0	3	1.12071
40S ribosomal protein S28	IPI00719622	8 kDa	4	0	6	2	0	5	0.948552
cDNA FLJ55486, highly similar to Semaphorin-3C	IPI00019209	87 kDa	3	2	0	7	0	5	0.296792
Arachidonate 12-lipoxygenase, 12R type	IPI00025278	80 kDa	0	3	3	3	3	5	0.361031
U3 small nucleolar ribonucleoprotein protein IMP4	IPI00181116	34 kDa	0	0	5	3	2	7	0.259093
Casein kinase I isoform epsilon	IPI00027729	47 kDa	4	2	6	2	0	6	1.03431
Ras-related protein Rab-21	IPI00007755	24 kDa	4	0	5	2	0	5	0.853644
Rho GDP-dissociation inhibitor 1	IPI00003815	23 kDa	3	3	5	0	0	2	3.92414
Isoform 2 of Protein Wnt-5a	IPI00013178	41 kDa	3	0	6	0	0	6	1.00957
DNA topoisomerase 1	IPI00413611	91 kDa	0	0	4	5	0	0	0.514289
Isoform 2 of Kinesin-like protein KIF2C	IPI00216113	76 kDa	0	0	0	0	2	9	0
Heterogeneous nuclear ribonucleoprotein H2	IPI00026230	49 kDa	25	0	17	18	0	17	0.788134
AP-1 complex subunit mu-1	IPI00032516	49 kDa	8	3	6	0	0	2	5.94188
60S ribosomal protein L6	IPI00329389	33 kDa	0	0	4	2	0	3	0.528656
Programmed cell death 6-interacting protein	IPI00246058	96 kDa	3	0	10	0	0	3	2.91697
Structural maintenance of chromosomes protein 1A	IPI00291939	143 kDa	0	0	5	0	0	2	1.6834
Ribonucleases P/MRP protein subunit POP1	IPI00293331	115 kDa	2	0	0	7	0	5	0.109053
26S proteasome non-ATPase regulatory subunit 12	IPI00185374	53 kDa	8	5	6	0	0	0	infinite
Proteasome subunit beta type-3	IPI00028004	23 kDa	5	0	8	0	0	2	4.37451
Isoform 2C of Cytoplasmic dynein 1 intermediate chain 2	IPI00216348	68 kDa	6	2	5	0	0	0	infinite
Bifunctional purine biosynthesis protein PURH	IPI00289499	65 kDa	7	0	11	0	0	0	infinite
Hexokinase-2	IPI00102864	102 kDa	8	8	6	0	0	0	infinite
DNA replication licensing factor MCM4	IPI00018349	97 kDa	2	0	6	0	0	8	0.673128
Isoform Del-701 of Signal transducer and activator of transcription 3	IPI00306436	88 kDa	5	3	8	0	0	0	infinite
Coatomer subunit gamma	IPI00783982	98 kDa	7	0	8	0	0	0	infinite
Microtubule-actin cross-linking factor 1, isoform 4	IPI00432363	670 kDa	162	0	139	0	0	0	infinite
Coiled-coil domain-containing protein 86	IPI00012199	40 kDa	3	0	0	3	3	2	0.214131
Pleckstrin homology-like domain family A member 3	IPI00329599	14 kDa	3	0	2	3	4	4	0.261854
Proteasome subunit alpha type-2	IPI00219622	26 kDa	0	2	8	2	0	2	1.7167
AP-3 complex subunit sigma-1	IPI00014624	32 kDa	3	5	4	2	2	0	1.78238
Translation initiation factor eIF-2B subunit beta	IPI00028083	39 kDa	3	0	4	0	0	3	1.57024
Pleckstrin homology-like domain family A member 2 (Fragment)	IPI00019551	17 kDa	3	0	0	5	0	3	0.244898
Mitochondrial PDHA1	IPI00306301	48 kDa	4	2	6	3	0	2	1.62818
Isoform 2 of Protein SET	IPI00301311	32 kDa	2	2	8	0	2	6	0.946033
Cathepsin D	IPI00011229	45 kDa	0	0	7	2	0	2	1.15108
RNA-binding protein NOB1	IPI00022373	48 kDa	3	0	0	5	0	3	0.244898
Histone acetyltransferase type B catalytic subunit	IPI00024719	50 kDa	4	0	2	4	0	4	0.492861
Heterogeneous nuclear ribonucleoprotein F	IPI00003881	46 kDa	13	8	12	0	0	5	4.67861
IPI:MAN00000010.0|SWISS-PROT:P00698|LYSC_CHICK Lysozyme C OS=Gallus gallus GN=LYZ PE=1 SV=1	MAN00000010	16 kDa	0	0	2	5	6	6	0.0680368
Laminin subunit beta-1	IPI00013976	198 kDa	5	0	7	0	0	0	infinite
Zymogen granule protein 16 homolog B	IPI00060800	23 kDa	6	0	3	0	0	0	infinite
Transcriptional activator protein Pur-beta	IPI00045051	33 kDa	4	5	5	0	0	2	5.08175
Vacuolar protein sorting-associated protein 35	IPI00018931	92 kDa	9	4	4	0	0	2	6.01543
Isoform 1 of Cytosolic acyl coenzyme A thioester hydrolase	IPI00010415	42 kDa	7	4	5	0	0	0	infinite
DnaJ homolog subfamily C member 7	IPI00329629	56 kDa	7	5	4	0	0	0	infinite
microtubule associated monoxygenase, calponin and LIM domain containing 3 isoform 1	IPI00852645	224 kDa	12	0	4	0	2	0	3.77333
Isoform 1 of Actin filament-associated protein 1-like 1	IPI00163565	86 kDa	0	0	4	0	0	0	infinite
Leucine-rich repeat-containing protein 59	IPI00396321	35 kDa	5	0	6	0	0	3	2.46743
Isoform 1 of Extended synaptotagmin-1	IPI00022143	123 kDa	3	3	8	0	0	0	infinite
Collapsin response mediator protein 4 long variant	IPI00029111	74 kDa	14	4	8	0	0	0	infinite
Isoform 1 of Spermine synthase	IPI00005102	41 kDa	7	6	4	0	0	0	infinite
Ribonucleoside-diphosphate reductase large subunit	IPI00013871	90 kDa	5	3	4	0	0	0	infinite
Isoform 1 of Striatin	IPI00014456	86 kDa	5	2	11	0	0	0	infinite
Cystatin-S	IPI00032294	16 kDa	2	0	0	0	0	0	infinite
Isoform 1 of Kinesin-like protein KIF15	IPI00024975	160 kDa	5	0	7	0	0	0	infinite
KIAA0368 protein	IPI00157790	224 kDa	5	0	6	0	0	0	infinite
cDNA: FLJ22037 fis, clone HEP08868 (Fragment)	IPI00025094	87 kDa	0	0	2	0	0	0	infinite
Rho-associated protein kinase 1	IPI00022542	158 kDa	12	0	9	0	0	0	infinite
baculoviral IAP repeat-containing 6	IPI00299635	530 kDa	6	0	9	0	0	0	infinite
Isoform 1 of Long-chain-fatty-acid--CoA ligase 1	IPI00012728	78 kDa	5	3	3	2	0	2	1.91614
Isoform 1 of Actin-like protein 6A	IPI00003627	47 kDa	5	5	2	3	0	0	2.8055
Zinc finger protein 593	IPI00844193	15 kDa	3	0	4	0	0	4	1.17768
Isoform 2 of SAP30-binding protein	IPI00333699	32 kDa	2	0	2	2	4	9	0.160218
Protein S100-A9	IPI00027462	13 kDa	0	2	3	0	0	3	1.22096
Cysteine-rich protein 2	IPI00006034	22 kDa	6	3	4	0	0	0	infinite
Histone deacetylase complex subunit SAP18	IPI00940972	18 kDa	0	0	5	0	5	2	0.368736
Methylosome protein 50	IPI00012202	37 kDa	4	4	4	0	0	0	infinite
Small nuclear ribonucleoprotein G	IPI00016572	8 kDa	0	2	4	2	0	4	0.711455
annexin IV	IPI00793199	36 kDa	3	0	6	3	0	3	0.98618
Isoform 1 of KH domain-containing, RNA-binding, signal transduction-associated protein 3	IPI00008570	39 kDa	0	0	0	3	0	4	0
Isoform 1 of Sister chromatid cohesion protein PDS5 homolog B	IPI00937545	165 kDa	0	0	0	4	0	6	0
YTH domain family protein 3	IPI00940386	64 kDa	5	2	6	0	0	0	infinite
H/ACA ribonucleoprotein complex subunit 2	IPI00041325	17 kDa	2	0	2	5	0	4	0.291383
Isoform 1 of Lymphoid-specific helicase	IPI00010590	97 kDa	0	0	0	2	6	0	0
Probable E3 ubiquitin-protein ligase HERC2	IPI00005826	527 kDa	3	0	2	0	0	0	infinite
Niban-like protein 1	IPI00456750	83 kDa	4	0	7	0	0	3	2.46775
40S ribosomal protein S12	IPI00013917	15 kDa	0	2	7	0	2	6	0.718045
Calreticulin	IPI00020599	48 kDa	3	0	6	0	0	0	infinite
Histidyl-tRNA synthetase, cytoplasmic	IPI00021808	57 kDa	8	0	6	0	0	0	infinite
Dual specificity mitogen-activated protein kinase kinase 1	IPI00219604	43 kDa	0	0	3	0	2	0	0.708238
cDNA FLJ61162, highly similar to Ras-related protein R-Ras2	IPI00012512	24 kDa	0	0	9	0	0	4	1.51506
Ubiquitin carboxyl-terminal hydrolase 24	IPI00902614	294 kDa	5	0	4	0	0	0	infinite
Exportin-T	IPI00306290	110 kDa	8	2	4	0	0	0	infinite
Isoform 1 of Tryptophanyl-tRNA synthetase, cytoplasmic	IPI00295400	53 kDa	3	3	6	0	0	0	infinite
E3 ubiquitin/ISG15 ligase TRIM25	IPI00029629	71 kDa	4	5	6	0	0	0	infinite
Glutaredoxin-3	IPI00008552	37 kDa	6	2	6	0	0	0	infinite
V-type proton ATPase catalytic subunit A	IPI00007682	68 kDa	6	3	8	0	0	0	infinite
Epidermal growth factor receptor kinase substrate 8	IPI00290337	92 kDa	11	3	4	0	0	0	infinite
Isoform 2 of Ig delta chain C region	IPI00163446	47 kDa	0	0	0	6	0	6	0
Alpha-soluble NSF attachment protein	IPI00009253	33 kDa	6	0	10	0	0	0	infinite
Isoform 6 of GTPase-activating protein and VPS9 domain-containing protein 1	IPI00292753	166 kDa	8	0	6	0	0	0	infinite
Elongator complex protein 1	IPI00293735	150 kDa	8	0	4	0	0	0	infinite
Transgelin	IPI00216138	23 kDa	0	0	13	0	0	0	infinite
myelin protein zero	IPI00478921	29 kDa	0	0	14	0	0	0	infinite
Ras-related protein Rab-38	IPI00027981	24 kDa	3	2	3	5	0	3	0.689571
Transcription factor MafG	IPI00007311	18 kDa	0	0	3	3	0	4	0.282833
ADP-ribosylation factor 6	IPI00215920	20 kDa	2	0	5	3	0	6	0.515367
Thioredoxin	IPI00216298	12 kDa	3	0	5	3	0	3	0.876553
AP-3 complex subunit sigma-2	IPI00025115	22 kDa	3	2	7	0	0	4	2.0934
Single-stranded DNA-binding protein, mitochondrial	IPI00029744	17 kDa	2	0	3	0	0	2	1.68247
Charged multivesicular body protein 2b	IPI00550181	24 kDa	0	0	5	3	2	5	0.306224
N-terminal acetyltransferase complex ARD1 subunit homolog A	IPI00013184	26 kDa	2	0	4	0	0	0	infinite
Isoform 2 of mRNA cap guanine-N7 methyltransferase	IPI00410657	58 kDa	6	0	0	0	0	4	1.00864
U2 small nuclear ribonucleoprotein B''	IPI00029267	25 kDa	12	0	11	11	0	13	0.631113
Putative RNA-binding protein 3	IPI00024320	17 kDa	3	0	3	2	0	5	0.569052
60S ribosomal protein L15	IPI00470528	24 kDa	0	0	4	0	0	3	0.897816
UPF0534 protein C4orf43	IPI00019962	24 kDa	2	0	3	2	0	4	0.552091
Isoform XLas-1 of Guanine nucleotide-binding protein G(s) subunit alpha isoforms XLas	IPI00095891	111 kDa	4	2	6	0	0	4	2.09317
Isoform 2 of Ribosomal RNA processing protein 1 homolog B	IPI00032374	82 kDa	0	0	0	3	3	4	0
Isoform 1 of STE20-like serine/threonine-protein kinase	IPI00022827	143 kDa	2	0	6	0	0	3	1.79501
Isoform 1 of Exosome component 10	IPI00009464	101 kDa	0	0	0	4	4	3	0
Isoform 1 of 3-hydroxyacyl-CoA dehydrogenase type-2	IPI00017726	27 kDa	2	0	7	3	0	4	0.848235
Isoform 1 of Far upstream element-binding protein 1	IPI00375441	68 kDa	0	0	10	0	0	0	infinite
Putative uncharacterized protein ENSP00000390125	IPI00939397	228 kDa	0	0	6	0	0	2	2.02009
FERM domain-containing protein 4A	IPI00644865	115 kDa	4	3	0	0	0	0	infinite
Golgi-specific brefeldin A-resistance guanine nucleotide exchange factor 1	IPI00021954	206 kDa	0	0	5	0	0	0	infinite
Isoform 1 of Ras-related protein Rab-6A	IPI00023526	24 kDa	0	0	10	12	0	8	0.327362
Isoform 1 of EH domain-binding protein 1	IPI00178187	140 kDa	5	3	5	0	0	0	infinite
Isoform Delta 6 of Calcium/calmodulin-dependent protein kinase type II subunit delta	IPI00172636	54 kDa	3	3	7	0	0	0	infinite
Serine/threonine-protein kinase PAK 2	IPI00419979	58 kDa	3	0	10	0	0	2	4.37545
pyrroline-5-carboxylate reductase-like	IPI00646105	30 kDa	7	0	4	0	0	0	infinite
cDNA FLJ55382, highly similar to Hsp70-binding protein 1	IPI00100748	44 kDa	8	3	3	0	0	0	infinite
LIM domain-containing protein 1	IPI00003369	72 kDa	7	4	7	0	0	0	infinite
Tyrosine-protein phosphatase non-receptor type 23	IPI00034006	179 kDa	5	2	6	0	0	0	infinite
Sorbitol dehydrogenase	IPI00216057	38 kDa	8	4	2	0	0	0	infinite
Isoform Long of Ancient ubiquitous protein 1	IPI00001891	53 kDa	9	0	4	0	0	0	infinite
Hepatoma-derived growth factor	IPI00020956	27 kDa	0	0	4	0	0	0	infinite
Component of gems 4	IPI00027717	120 kDa	4	0	8	0	0	0	infinite
Isoform 2 of Tropomyosin beta chain	IPI00220709	33 kDa	0	18	44	0	0	0	infinite
intersectin 2 isoform 3	IPI00396534	191 kDa	4	0	9	0	0	0	infinite
Tripeptidyl-peptidase 2	IPI00020416	138 kDa	0	0	6	0	0	0	infinite
Isoform 1 of Beta-1-syntrophin	IPI00026059	58 kDa	8	0	8	0	0	0	infinite
Isoform 1 of 14-3-3 protein sigma	IPI00013890	28 kDa	0	0	28	6	0	0	3.00002
Isoform 1 of Serine/threonine-protein kinase PAK 4	IPI00014068	64 kDa	5	0	3	0	0	2	2.69111
Complement component 1 Q subcomponent-binding protein, mitochondrial	IPI00014230	31 kDa	2	2	3	0	5	3	0.494314
Signal recognition particle 19 kDa protein	IPI00295889	16 kDa	4	0	4	2	0	2	1.3146
10 kDa heat shock protein, mitochondrial	IPI00220362	11 kDa	0	0	4	0	2	3	0.46024
Transcription initiation factor IIB	IPI00022820	35 kDa	2	0	0	3	0	5	0.165168
Isoform Heart of ATP synthase subunit gamma, mitochondrial	IPI00395769	33 kDa	2	0	7	3	0	3	0.986332
Isoform A of DnaJ homolog subfamily B member 6	IPI00024523	36 kDa	3	5	3	0	0	3	2.71478
60S ribosomal protein L19	IPI00025329	23 kDa	0	0	4	4	4	3	0.208886
Hypoxia up-regulated protein 1	IPI00000877	111 kDa	2	3	4	0	0	0	infinite
Isoform 1 of Sorting nexin-12	IPI00438170	20 kDa	0	0	10	2	0	0	3.2143
Uncharacterized protein C6orf130	IPI00184871	17 kDa	3	0	4	2	0	0	2.24867
Eukaryotic translation elongation factor 1 epsilon-1	IPI00003588	20 kDa	4	4	6	0	0	2	5.00773
S-methyl-5'-thioadenosine phosphorylase	IPI00942294	31 kDa	0	3	7	0	0	2	3.58886
Fructose-bisphosphate aldolase	IPI00418262	48 kDa	13	0	12	0	0	0	infinite
Vesicle-associated membrane protein 3	IPI00549343	11 kDa	0	0	8	0	0	2	2.69345
CSNK2A1 protein	IPI00016613	46 kDa	6	2	5	0	0	0	infinite
Similar to Nestin	IPI00844287	66 kDa	0	0	164	0	0	0	infinite
Serpin B6	IPI00413451	46 kDa	5	3	6	0	0	0	infinite
Profilin	IPI00107555	21 kDa	5	4	4	0	0	0	infinite
Elongation factor 1-beta	IPI00178440	25 kDa	3	4	8	0	0	0	infinite
Putative uncharacterized protein NAP1L4	IPI00017763	44 kDa	2	9	4	0	0	0	infinite
Isoform 1 of Malignant T cell-amplified sequence 1	IPI00179026	21 kDa	2	0	8	0	0	0	infinite
Nuclear fragile X mental retardation-interacting protein 2	IPI00002349	76 kDa	0	0	3	0	0	8	0.252511
Protein arginine N-methyltransferase 5	IPI00441473	73 kDa	3	6	4	0	0	0	infinite
Ig kappa chain V-IV region Len	IPI00387120	13 kDa	0	0	0	0	5	4	0
26S proteasome non-ATPase regulatory subunit 14	IPI00024821	35 kDa	3	0	8	0	0	0	infinite
Isoform 2 of Transportin-3	IPI00395694	104 kDa	3	2	6	0	0	0	infinite
Trafficking protein particle complex subunit 3	IPI00004324	20 kDa	3	3	6	0	0	0	infinite
Tyrosyl-tRNA synthetase, cytoplasmic	IPI00007074	59 kDa	3	3	8	0	0	0	infinite
Isoform IIb of Prolyl 4-hydroxylase subunit alpha-2	IPI00003128	61 kDa	5	2	5	0	0	0	infinite
5'-nucleotidase	IPI00009456	63 kDa	6	4	5	0	0	0	infinite
Probable cytosolic iron-sulfur protein assembly protein CIAO1	IPI00008791	38 kDa	6	4	5	0	0	0	infinite
Apolipoprotein E	IPI00021842	36 kDa	0	0	0	3	4	7	0
Isoform 1 of PHD finger protein 6	IPI00395568	41 kDa	0	0	0	5	2	5	0
Glucosamine-6-phosphate isomerase 1	IPI00009305	33 kDa	8	2	0	0	0	0	infinite
Calmodulin	IPI00075248	17 kDa	2	5	4	0	0	0	infinite
Isoform 2 of Rho guanine nucleotide exchange factor 6	IPI00640748	71 kDa	6	0	9	0	0	0	infinite
Splicing factor 3A subunit 1	IPI00017451	89 kDa	0	0	5	0	0	3	1.12227
Isoform 1 of Pyruvate dehydrogenase E1 component subunit beta, mitochondrial	IPI00003925	39 kDa	5	0	10	0	0	0	infinite
Deubiquitinating protein VCIP135	IPI00064162	134 kDa	6	0	7	0	0	0	infinite
Isoform 1 of LIM and SH3 domain protein 1	IPI00000861	30 kDa	0	3	6	0	0	0	infinite
Isoform 2 of Sorting nexin-18	IPI00657938	69 kDa	4	0	5	0	0	0	infinite
Condensin complex subunit 1	IPI00299524	157 kDa	9	0	3	0	0	0	infinite
Isoform 1 of CAP-Gly domain-containing linker protein 1	IPI00013455	162 kDa	8	0	5	0	0	0	infinite
Isoform 1 of Bcl-2-associated transcription factor 1	IPI00006079	106 kDa	0	0	0	0	0	4	0
HECT domain containing 1	IPI00871372	289 kDa	6	0	8	0	0	0	infinite
Transcription elongation factor SPT4	IPI00002895	13 kDa	0	3	0	2	4	3	0.228178
Survival of motor neuron-related-splicing factor 30	IPI00025176	27 kDa	3	0	3	2	0	2	0.985951
NADH dehydrogenase [ubiquinone] 1 beta subcomplex subunit 10	IPI00479905	21 kDa	2	0	3	0	2	2	0.693477
Non-specific cytotoxic cell receptor protein 1 homolog	IPI00247167	31 kDa	0	0	2	3	3	4	0.117919
Isoform 1 of DNA-binding protein A	IPI00031801	40 kDa	14	0	13	5	0	0	3.46895
RNA-binding motif, single-stranded-interacting protein 2	IPI00003706	44 kDa	0	2	0	5	0	0	0.313676
Casein kinase II subunit beta	IPI00010865	25 kDa	2	2	3	0	0	4	1.25193
Peptidyl-prolyl cis-trans isomerase FKBP1A	IPI00873810	12 kDa	0	0	6	2	0	2	0.986637
Actin-related protein 2/3 complex subunit 4	IPI00554811	20 kDa	0	3	5	0	0	3	1.94367
Transcription elongation factor B polypeptide 2	IPI00026670	13 kDa	3	3	2	0	0	0	infinite
60S acidic ribosomal protein P2	IPI00008529	12 kDa	0	0	6	0	2	4	0.589611
AP-3 complex subunit mu-1	IPI00032459	47 kDa	6	0	2	0	0	0	infinite
Hippocalcin-like protein 1	IPI00219344	22 kDa	2	0	0	0	3	4	0.162453
Isoform 1 of Electron transfer flavoprotein subunit beta	IPI00004902	28 kDa	0	3	6	0	0	2	3.25218
Dolichyl-diphosphooligosaccharide--protein glycosyltransferase subunit 2	IPI00028635	69 kDa	2	2	5	0	0	5	1.27089
xin actin-binding repeat containing 2 isoform 1	IPI00550232	402 kDa	0	0	0	0	2	4	0
Isoform 1 of ATP-binding cassette sub-family F member 3	IPI00465160	80 kDa	3	3	3	0	0	0	infinite
Importin subunit alpha-3	IPI00299033	58 kDa	3	4	4	0	0	0	infinite
Synaptic vesicle membrane protein VAT-1 homolog	IPI00156689	42 kDa	2	4	8	0	0	0	infinite
Isoform 1 of RNA-binding protein Musashi homolog 2	IPI00073713	35 kDa	5	0	0	0	2	0	1.17876
Microfibrillar-associated protein 1	IPI00022790	52 kDa	0	0	0	3	0	3	0
Protein S100-A14	IPI00010214	12 kDa	0	0	3	5	0	4	0.21869
Isoform 1 of Protein IWS1 homolog	IPI00296432	92 kDa	0	0	0	0	2	5	0
Isoform 1 of Heparin-binding growth factor 2	IPI00946154	31 kDa	2	0	4	0	0	4	1.00957
ADP-ribosylation factor-like protein 1	IPI00219518	20 kDa	0	2	6	0	0	0	infinite
Isoform 1 of Pre-mRNA-processing factor 40 homolog A	IPI00337385	109 kDa	0	0	0	0	0	6	0
Isoform 3 of Tropomyosin alpha-1 chain	IPI00216135	33 kDa	25	18	45	0	0	0	infinite
DNA-(apurinic or apyrimidinic site) lyase	IPI00215911	36 kDa	4	0	3	0	0	0	infinite
Isoform 1 of Enhancer of mRNA-decapping protein 4	IPI00376317	152 kDa	3	0	6	0	0	0	infinite
Putative uncharacterized protein RPS27	IPI00514399	7 kDa	0	0	11	0	0	0	infinite
Dynein light chain 2, cytoplasmic	IPI00062037	10 kDa	0	0	13	0	0	0	infinite
Isoform 1 of Eukaryotic translation initiation factor 2A	IPI00902564	65 kDa	7	0	4	0	0	0	infinite
Ribosomal protein S6 kinase alpha-3	IPI00020898	84 kDa	6	0	4	0	0	0	infinite
DNA replication licensing factor MCM6	IPI00031517	93 kDa	0	0	4	2	0	5	0.379632
cDNA FLJ61629, highly similar to Clathrin interactor 1	IPI00291930	70 kDa	4	4	6	0	0	0	infinite
Protein transport protein Sec24C	IPI00024661	118 kDa	6	2	6	0	0	0	infinite
Isoform Non-brain of Clathrin light chain B	IPI00216472	23 kDa	5	3	5	0	0	0	infinite
V-type proton ATPase subunit C 1	IPI00007814	44 kDa	8	3	4	0	0	0	infinite
Isoform 1 of Far upstream element-binding protein 3	IPI00377261	62 kDa	0	8	7	0	0	0	infinite
Isoform 1 of MMS19 nucleotide excision repair protein homolog	IPI00941928	113 kDa	4	2	4	0	0	0	infinite
KRR1 small subunit processome component homolog	IPI00156032	44 kDa	0	0	0	0	5	0	0
cAMP-dependent protein kinase type I-alpha regulatory subunit	IPI00021831	43 kDa	5	5	0	0	0	0	infinite
B-cell receptor-associated protein 31	IPI00218200	28 kDa	0	0	7	0	0	0	infinite
Isoform 1 of Apoptosis-stimulating of p53 protein 2	IPI00186808	126 kDa	6	0	4	0	0	0	infinite
Isoform 4 of PCI domain-containing protein 2	IPI00100313	52 kDa	7	0	3	0	0	0	infinite
Myosin	IPI00844172	145 kDa	0	0	4	0	0	0	infinite
Isoform 1 of Serpin B5	IPI00783625	42 kDa	0	0	7	7	0	0	0.642861
Brefeldin A-inhibited guanine nucleotide-exchange protein 2	IPI00002186	202 kDa	5	0	7	0	0	0	infinite
Kinesin-like protein KIF14	IPI00299554	186 kDa	10	0	2	0	0	0	infinite
Asparagine synthetase [glutamine-hydrolyzing]	IPI00554777	64 kDa	3	0	6	0	0	0	infinite
RNA-binding protein 27	IPI00292975	119 kDa	0	0	0	8	7	0	0
Isoform 4 of Plectin-1	IPI00398779	516 kDa	1006	0	807	0	0	0	infinite
NADH-ubiquinone oxidoreductase 75 kDa subunit	IPI00604664	81 kDa	0	0	3	0	0	0	infinite
5 kDa protein	IPI00796043	5 kDa	0	0	0	0	0	4	0
Isoform 1 of Protein sel-1 homolog 1	IPI00002790	89 kDa	0	0	2	0	0	0	infinite
Isoform 1 of DNA-directed RNA polymerases I and III subunit RPAC1	IPI00005179	39 kDa	0	0	4	0	2	3	0.46024
PHD finger-like domain-containing protein 5A	IPI00005511	12 kDa	2	0	0	3	2	3	0.149518
Isoform 1 of Nuclear cap-binding protein subunit 2	IPI00183500	18 kDa	2	2	2	3	0	2	0.842879
Isoform 2 of Endothelial differentiation-related factor 1	IPI00006362	15 kDa	0	0	3	2	3	0	0.316961
Chromobox protein homolog 8	IPI00307659	43 kDa	2	2	3	0	0	2	2.50386
Ras-related protein Rab-5A	IPI00023510	24 kDa	0	6	11	5	0	0	2.35532
RNA 3'-terminal phosphate cyclase-like protein	IPI00294229	41 kDa	3	2	0	4	0	4	0.446907
Sorting nexin-9	IPI00001883	67 kDa	0	0	2	0	2	2	0.277545
DNA mismatch repair protein Msh2	IPI00017303	105 kDa	0	0	0	3	2	5	0
Coactosin-like protein	IPI00017704	16 kDa	0	0	5	0	0	2	1.6834
Mitochondrial carrier homolog 2	IPI00003833	33 kDa	5	2	4	2	0	0	3.67483
BAG family molecular chaperone regulator 2	IPI00000643	24 kDa	4	4	4	0	0	0	infinite
WD repeat-containing protein 61	IPI00019269	34 kDa	6	3	2	0	0	0	infinite
Cystatin-A	IPI00032325	11 kDa	0	0	3	3	0	3	0.328879
Putative uncharacterized protein MAP2K3	IPI00953264	40 kDa	3	2	3	2	0	0	2.71143
Malate dehydrogenase	IPI00915869	23 kDa	3	4	4	0	0	0	infinite
Isoform 1 of Splicing factor, arginine/serine-rich 15	IPI00181702	126 kDa	0	0	0	0	2	2	0
Phosphatidylinositol-4,5-bisphosphate 3-kinase catalytic subunit beta isoform	IPI00031388	123 kDa	3	0	0	0	0	0	infinite
Vacuolar protein sorting-associated protein 4B	IPI00182728	49 kDa	4	0	0	0	0	0	infinite
Isoform A of SWI/SNF-related matrix-associated actin-dependent regulator of chromatin subfamily B member 1	IPI00029695	44 kDa	0	0	2	0	0	2	0.673362
Protein FAM49B	IPI00303318	37 kDa	3	0	7	0	0	3	2.2436
E3 SUMO-protein ligase RanBP2	IPI00221325	358 kDa	3	0	6	0	3	0	1.41582
Isoform 1 of PERQ amino acid-rich with GYF domain-containing protein 2	IPI00784233	150 kDa	2	2	7	0	0	0	infinite
cDNA FLJ40287 fis, clone TESTI2027909, highly similar to 5'-AMP-ACTIVATED PROTEIN KINASE, GAMMA-1 SUBUNIT	IPI00473047	39 kDa	7	3	2	0	0	0	infinite
Isoform 1 of SH3 domain-containing kinase-binding protein 1	IPI00294962	73 kDa	4	3	3	0	0	0	infinite
Signal peptidase complex subunit 2	IPI00472939	25 kDa	2	2	7	0	0	0	infinite
22 kDa protein	IPI00788747	22 kDa	4	3	3	0	0	0	infinite
Isoform B of Plasma membrane calcium-transporting ATPase 1	IPI00216527	135 kDa	3	0	5	0	0	0	infinite
Isoform 1 of Large proline-rich protein BAT3	IPI00465128	119 kDa	4	4	4	0	0	0	infinite
Importin-9	IPI00185146	116 kDa	5	4	3	0	0	0	infinite
Isoform 2 of Ubiquitin carboxyl-terminal hydrolase isozyme L5	IPI00219512	36 kDa	5	3	6	0	0	0	infinite
Eukaryotic translation initiation factor 4B	IPI00012079	69 kDa	6	3	4	0	0	0	infinite
Cytoglobin	IPI00103373	21 kDa	3	3	6	0	0	0	infinite
Tubulin--tyrosine ligase-like protein 12	IPI00029048	74 kDa	6	3	4	0	0	0	infinite
Phosphatidylethanolamine-binding protein 1	IPI00219446	21 kDa	4	5	4	0	0	0	infinite
V-type proton ATPase subunit d 1	IPI00034159	40 kDa	7	5	3	0	0	0	infinite
Isoform 1 of Actin-related protein 2/3 complex subunit 5	IPI00550234	16 kDa	0	3	7	0	0	3	2.39257
Thyroid receptor-interacting protein 6	IPI00301561	50 kDa	7	2	2	0	0	0	infinite
Isoform 1 of Reticulon-4	IPI00021766	130 kDa	4	0	5	0	0	0	infinite
Isoform 1 of HEAT repeat-containing protein 2	IPI00242630	93 kDa	11	0	3	0	0	0	infinite
Alpha-2-HS-glycoprotein	IPI00953689	39 kDa	0	0	3	0	0	8	0.252511
ESF1 homolog	IPI00024167	99 kDa	0	0	0	5	4	0	0
Ras GTPase-activating-like protein IQGAP3	IPI00328905	185 kDa	10	0	10	0	0	0	infinite
Isoform 5 of Thioredoxin reductase 1, cytoplasmic	IPI00554786	55 kDa	4	0	6	0	0	0	infinite
167 kDa protein	IPI00925217	167 kDa	6	0	0	0	0	0	infinite
General transcription factor IIH subunit 4	IPI00016839	52 kDa	0	2	4	3	0	0	1.37994
ADP-ribosylation factor-like protein 2	IPI00003326	21 kDa	3	3	3	0	0	0	infinite
U3 small nucleolar ribonucleoprotein protein IMP3	IPI00019488	22 kDa	0	0	2	2	0	3	0.264328
Laminin subunit gamma-1	IPI00298281	178 kDa	3	2	5	2	0	0	3.35429
LanC-like protein 2	IPI00032995	51 kDa	2	0	3	0	0	2	1.68247
Macrophage migration inhibitory factor	IPI00293276	12 kDa	0	4	4	0	2	3	1.02166
WD repeat-containing protein 5	IPI00005492	37 kDa	2	0	3	0	0	4	0.841234
Transcription initiation factor IIE subunit beta	IPI00019981	33 kDa	0	0	0	2	0	3	0
Isoform 1 of S-phase kinase-associated protein 1	IPI00301364	19 kDa	0	0	5	0	0	3	1.12227
Isoform 1 of B-cell CLL/lymphoma 7 protein family member C	IPI00006266	23 kDa	0	2	2	0	0	0	infinite
Isoform 2 of Zinc finger protein 91 homolog	IPI00172474	60 kDa	0	0	0	0	4	3	0
Peptidyl-prolyl cis-trans isomerase FKBP3	IPI00024157	25 kDa	3	0	4	0	0	0	infinite
Non-histone chromosomal protein HMG-17	IPI00217950	9 kDa	0	2	2	0	0	5	0.597903
Isoform 1 of V-type proton ATPase subunit H	IPI00296191	56 kDa	4	2	5	0	0	2	3.84965
Isoform 1 of Vacuolar protein sorting-associated protein 29	IPI00170796	21 kDa	2	3	6	0	0	0	infinite
Serine/threonine-protein kinase Nek7	IPI00152658	35 kDa	2	0	5	0	0	2	2.35583
Isoform Mitochondrial of Peroxiredoxin-5, mitochondrial	IPI00024915	22 kDa	2	3	5	0	0	0	infinite
Stomatin-like protein 2	IPI00334190	39 kDa	5	3	3	0	0	0	infinite
3'-5' exoribonuclease 1	IPI00216873	40 kDa	3	0	0	3	0	2	0.392288
Pleckstrin homology domain-containing family F member 2	IPI00002424	28 kDa	0	0	3	0	0	0	infinite
Cytochrome b-c1 complex subunit 1, mitochondrial	IPI00013847	53 kDa	4	0	5	0	0	0	infinite
C-type natriuretic peptide	IPI00012075	13 kDa	0	0	0	3	3	0	0
Glutamate--cysteine ligase regulatory subunit	IPI00010090	31 kDa	6	0	4	0	0	0	infinite
Protein NDRG1	IPI00022078	43 kDa	4	3	3	0	0	0	infinite
Isoform 2 of Nuclear protein localization protein 4 homolog	IPI00001676	69 kDa	3	3	3	0	0	0	infinite
Cell differentiation protein RCD1 homolog	IPI00023101	34 kDa	3	4	5	0	0	0	infinite
Isoform Mitochondrial of Glutathione reductase, mitochondrial	IPI00016862	56 kDa	4	2	3	0	0	0	infinite
Serine/threonine-protein kinase VRK1	IPI00019640	45 kDa	5	0	0	5	0	2	0.46456
Isoform Epsilon of Apoptosis regulator BAX	IPI00071059	18 kDa	2	3	7	0	0	0	infinite
RELT-like protein 1	IPI00216890	29 kDa	0	3	0	0	0	0	infinite
Dihydrolipoyllysine-residue acetyltransferase component of pyruvate dehydrogenase complex, mitochondrial	IPI00021338	69 kDa	0	0	4	0	0	0	infinite
Isoform 1 of Ras-related protein Rab-34	IPI00328180	29 kDa	4	0	3	0	0	0	infinite
Tubulin-folding cofactor B	IPI00293126	27 kDa	3	3	3	0	0	0	infinite
Cytoplasmic dynein 1 light intermediate chain 1	IPI00007675	57 kDa	4	4	2	0	0	0	infinite
Twinfilin-2	IPI00550917	40 kDa	7	0	2	0	0	0	infinite
CTTNBP2 N-terminal-like protein	IPI00514311	70 kDa	4	2	4	0	0	0	infinite
Isoform 1 of Rab11 family-interacting protein 1	IPI00419433	137 kDa	0	0	0	2	0	7	0
Nuclear pore complex protein Nup93	IPI00397904	93 kDa	3	0	7	0	0	0	infinite
Isoform 3 of Methyltransferase-like protein 13	IPI00479432	69 kDa	5	0	2	0	0	0	infinite
Isoform 1 of Protein LSM12 homolog	IPI00410324	22 kDa	0	0	8	0	0	3	1.79563
cDNA, FLJ96508, Homo sapiens SH3-domain GRB2-like 1 (SH3GL1), mRNA	IPI00019169	41 kDa	3	4	4	0	0	0	infinite
Protein FAM96B	IPI00007024	18 kDa	5	2	5	0	0	0	infinite
Programmed cell death protein 10	IPI00298558	25 kDa	2	3	7	0	0	0	infinite
Activator of 90 kDa heat shock protein ATPase homolog 1	IPI00030706	38 kDa	4	0	4	0	0	0	infinite
Isoform 1 of Serine/threonine-protein phosphatase 6 catalytic subunit	IPI00012970	35 kDa	5	0	4	0	0	0	infinite
Ribonuclease P protein subunit p20	IPI00027142	16 kDa	0	0	4	0	0	3	0.897816
COP9 signalosome complex subunit 3	IPI00025721	48 kDa	5	0	6	0	0	0	infinite
Treacher Collins-Franceschetti syndrome 1 isoform a	IPI00165041	148 kDa	0	0	0	4	0	6	0
superkiller viralicidic activity 2-like homolog	IPI00644297	138 kDa	5	0	6	0	0	0	infinite
Isoform 1 of ARF GTPase-activating protein GIT2	IPI00238218	85 kDa	10	0	11	0	0	0	infinite
Annexin A3	IPI00024095	36 kDa	0	0	8	0	0	5	1.07738
Isoform 1 of Isocitrate dehydrogenase [NAD] subunit alpha, mitochondrial	IPI00030702	40 kDa	0	0	9	0	0	4	1.51506
Rho-related GTP-binding protein RhoC	IPI00027434	22 kDa	22	0	23	27	0	20	0.627176
Nuclear receptor coactivator 5	IPI00288941	66 kDa	2	2	2	0	0	3	1.44479
Isoform 1 of Translation initiation factor eIF-2B subunit gamma	IPI00006504	50 kDa	0	0	2	0	0	3	0.448908
Isoform 1 of Chromodomain Y-like protein	IPI00293963	66 kDa	3	0	3	2	0	3	0.792433
Von Hippel-Lindau binding protein 1	IPI00334159	27 kDa	3	2	5	0	0	0	infinite
Protein FAM91A1	IPI00152671	94 kDa	3	3	3	0	0	0	infinite
GTPase NRas	IPI00000005	21 kDa	3	0	3	0	0	0	infinite
Peptidyl-prolyl cis-trans isomerase H	IPI00007346	19 kDa	2	0	4	0	0	4	1.00957
Target of EGR1 protein 1	IPI00549516	57 kDa	4	0	0	2	0	0	1.28393
Isoform 1 of Sequestosome-1	IPI00179473	48 kDa	4	3	3	0	0	2	3.58699
U6 snRNA-associated Sm-like protein LSm4	IPI00294955	15 kDa	0	0	0	2	2	0	0
Isoform 1 of H/ACA ribonucleoprotein complex subunit 1	IPI00302176	22 kDa	3	0	0	2	0	3	0.395941
ATP-dependent RNA helicase DHX29	IPI00217413	155 kDa	0	0	2	2	0	5	0.189816
Cytochrome c1, heme protein, mitochondrial	IPI00029264	35 kDa	0	0	2	3	0	0	0.428574
cDNA FLJ25678 fis, clone TST04067, highly similar to PURINE NUCLEOSIDE PHOSPHORYLASE	IPI00017672	33 kDa	5	0	3	3	0	0	1.71281
cDNA FLJ58333, highly similar to T-lymphokine-activated killer cell-originated protein kinase	IPI00306708	37 kDa	3	0	0	0	0	0	infinite
Isoform 3 of Core histone macro-H2A.1	IPI00059366	39 kDa	0	0	2	0	0	0	infinite
Thymidylate synthase	IPI00221108	36 kDa	5	3	0	0	0	0	infinite
U3 small nucleolar RNA-associated protein 18 homolog	IPI00000733	64 kDa	0	0	0	3	0	2	0
Isoform 1 of 6-phosphofructokinase, liver type	IPI00332371	85 kDa	10	0	14	0	0	0	infinite
Serine/threonine-protein phosphatase PP1-beta catalytic subunit	IPI00218236	37 kDa	22	0	30	0	0	0	infinite
Aflatoxin B1 aldehyde reductase member 2	IPI00305978	40 kDa	4	2	4	0	0	0	infinite
Isoform Alpha of Tripartite motif-containing protein 3	IPI00152001	81 kDa	3	0	0	2	0	6	0.249204
Isoform 2 of Extended synaptotagmin-2	IPI00409635	99 kDa	0	0	4	3	0	3	0.438505
Alcohol dehydrogenase [NADP+]	IPI00220271	37 kDa	2	0	4	0	0	2	2.01915
tropomyosin 1 alpha chain isoform 7	IPI00216134	29 kDa	27	0	0	0	0	0	infinite
V-type proton ATPase subunit G 1	IPI00025285	14 kDa	0	0	6	0	0	3	1.34672
Cullin-1	IPI00014310	90 kDa	0	0	5	0	0	0	infinite
Inorganic pyrophosphatase	IPI00015018	33 kDa	4	5	3	0	0	0	infinite
EH domain-containing protein 2	IPI00100980	61 kDa	6	3	3	0	0	0	infinite
Proteasome assembly chaperone 2	IPI00644482	29 kDa	3	2	3	0	0	0	infinite
Isoform 3 of Cordon-bleu protein-like 1	IPI00007133	128 kDa	4	0	6	0	0	0	infinite
Isoform 1 of Growth factor receptor-bound protein 2	IPI00021327	25 kDa	0	5	5	0	0	0	infinite
Isoform 1 of Myotubularin-related protein 5	IPI00029446	208 kDa	0	0	6	0	0	3	1.34672
Absent in melanoma 1 protein	IPI00294840	189 kDa	4	3	5	0	0	0	infinite
Isoform 1A of Sorting nexin-1	IPI00220527	52 kDa	4	6	3	0	0	0	infinite
Nucleolar protein 16	IPI00032849	21 kDa	4	0	3	0	0	3	1.56993
Isoform 1 of Growth arrest-specific protein 7	IPI00032371	47 kDa	3	2	0	0	0	0	infinite
Ras-related protein Rab-18	IPI00014577	23 kDa	3	0	7	0	0	3	2.2436
Aminoacyl tRNA synthetase complex-interacting multifunctional protein 2	IPI00011916	35 kDa	6	2	5	0	0	0	infinite
Proteasome subunit beta type-7	IPI00003217	30 kDa	2	0	5	0	0	0	infinite
sprouty homolog 4 isoform 1	IPI00307426	35 kDa	3	0	2	0	0	0	infinite
dynactin 2	IPI00220503	45 kDa	0	6	2	0	0	0	infinite
Isoform 1 of RNA-binding protein 8A	IPI00001757	20 kDa	0	0	5	0	0	0	infinite
Pumilio homolog 1	IPI00939543	98 kDa	3	0	0	0	0	0	infinite
Keratin, type I cuticular Ha4	IPI00796822	49 kDa	0	0	0	0	0	8	0
UMP-CMP kinase 1 isoform a	IPI00219953	26 kDa	0	0	7	0	0	0	infinite
Isoform 1 of Phosphatidylinositol 4-kinase alpha	IPI00070943	231 kDa	0	0	5	0	0	0	infinite
Cytoplasmic aconitate hydratase	IPI00008485	98 kDa	0	0	2	0	0	0	infinite
Estradiol 17-beta-dehydrogenase 11	IPI00329598	33 kDa	7	0	4	0	0	0	infinite
G1 to S phase transition 1 isoform 2	IPI00909083	69 kDa	5	0	4	0	0	0	infinite
Myosin-6	IPI00514201	224 kDa	0	0	14	0	0	0	infinite
Isoform 1 of UDP-glucose:glycoprotein glucosyltransferase 1	IPI00024466	177 kDa	3	0	7	0	0	0	infinite
Isoform 1 of Glycerol-3-phosphate dehydrogenase, mitochondrial	IPI00017895	81 kDa	3	0	3	0	0	0	infinite
Isoform 2 of WASH complex subunit 7	IPI00164930	99 kDa	0	0	0	0	0	3	0
Isoform 1 of BRCA2 and CDKN1A-interacting protein	IPI00002203	36 kDa	0	0	2	0	0	0	infinite
Isoform 1 of Zinc phosphodiesterase ELAC protein 2	IPI00396627	92 kDa	2	0	2	2	0	0	1.28483
Selenoprotein H	IPI00218054	13 kDa	0	2	0	0	3	0	0.383973
Malectin	IPI00029046	32 kDa	3	0	2	0	0	2	1.682
Neutrophil defensin 1	IPI00005721	10 kDa	0	2	0	0	3	3	0.225708
ATP-dependent DNA helicase Q1	IPI00178431	73 kDa	3	0	2	4	0	0	0.802906
MACRO domain-containing protein 1	IPI00155601	36 kDa	0	0	4	3	0	2	0.523779
pyrroline-5-carboxylate reductase 1 isoform 2	IPI00376503	33 kDa	2	0	0	0	0	5	0.26897
Isoform 1 of Ubiquitin-conjugating enzyme E2 K	IPI00021370	22 kDa	3	2	5	0	0	2	3.51344
Isoform 2 of Mitochondrial import inner membrane translocase subunit TIM50	IPI00418497	50 kDa	3	0	4	0	0	0	infinite
Aspartate aminotransferase, cytoplasmic	IPI00219029	46 kDa	2	5	2	0	0	0	infinite
Ras-related protein Rab-35	IPI00300096	23 kDa	11	0	17	0	0	12	1.57032
Tubulin gamma-2 chain	IPI00299830	51 kDa	2	3	2	0	0	0	infinite
Isoform 1 of Protein kinase C and casein kinase substrate in neurons protein 2	IPI00027009	56 kDa	3	0	5	0	0	0	infinite
Isoform 1 of Putative ATP-dependent RNA helicase DHX30	IPI00411733	134 kDa	5	0	3	0	0	0	infinite
Neurosecretory protein VGF	IPI00289501	67 kDa	0	0	0	0	0	2	0
Protein S100-A11	IPI00013895	12 kDa	0	0	6	0	0	2	2.02009
DNA-directed RNA polymerases I, II, and III subunit RPABC3	IPI00003309	17 kDa	0	0	4	0	0	4	0.673362
Glucosidase 2 subunit beta	IPI00943074	59 kDa	0	3	5	0	3	0	1.36289
DNA-directed RNA polymerases I, II, and III subunit RPABC1	IPI00291093	25 kDa	3	0	2	0	0	4	0.841
DCN1-like protein 5	IPI00165361	28 kDa	2	0	4	0	0	3	1.3461
GMP synthase [glutamine-hydrolyzing]	IPI00029079	77 kDa	4	2	3	0	0	0	infinite
Eukaryotic translation initiation factor 3 subunit J	IPI00290461	29 kDa	2	2	2	0	0	0	infinite
Isocitrate dehydrogenase 3, beta subunit isoform a precursor	IPI00304417	43 kDa	2	0	3	0	0	2	1.68247
Keratin, type I cuticular Ha3-II	IPI00031423	46 kDa	0	0	32	21	0	0	0.979597
Negative elongation factor B	IPI00103483	66 kDa	0	0	0	0	0	5	0
Leucine-rich PPR motif-containing protein, mitochondrial	IPI00783271	158 kDa	4	0	0	0	0	0	infinite
Isoform 1 of Zinc finger CCCH domain-containing protein 13	IPI00329547	197 kDa	0	0	0	2	0	0	0
H/ACA ribonucleoprotein complex subunit 3	IPI00032853	8 kDa	0	0	0	2	0	4	0
Ubiquitin-conjugating enzyme E2 L3	IPI00021347	18 kDa	2	0	4	0	0	0	infinite
Isoform 1 of SWI/SNF-related matrix-associated actin-dependent regulator of chromatin subfamily D member 1	IPI00852816	58 kDa	0	0	5	0	0	2	1.6834
Major histocompatibility complex, class I, A	IPI00894325	41 kDa	4	2	2	0	0	0	infinite
A disintegrin and metalloproteinase with thrombospondin motifs 1	IPI00005908	105 kDa	0	0	0	5	0	4	0
Succinyl-CoA ligase [GDP-forming] subunit alpha, mitochondrial	IPI00872762	36 kDa	0	0	4	0	0	3	0.897816
Prolyl endopeptidase	IPI00008164	81 kDa	3	3	5	0	0	0	infinite
GDP-L-fucose synthase	IPI00014361	36 kDa	5	4	3	0	0	0	infinite
mannose 6 phosphate receptor binding protein 1 isoform 3	IPI00106668	46 kDa	3	4	3	0	0	0	infinite
Striatin-4	IPI00003016	81 kDa	5	4	2	0	0	0	infinite
Translin	IPI00018768	26 kDa	2	0	5	0	0	0	infinite
Isoform 4 of Brain-specific angiogenesis inhibitor 1-associated protein 2	IPI00185159	57 kDa	4	2	3	0	0	0	infinite
WD repeat and FYVE domain-containing protein 1	IPI00024283	46 kDa	4	2	4	0	0	0	infinite
Galactokinase	IPI00940264	42 kDa	6	2	2	0	0	0	infinite
S-formylglutathione hydrolase	IPI00411706	31 kDa	2	2	5	0	0	0	infinite
Cytoplasmic protein NCK2	IPI00306531	43 kDa	4	2	0	0	0	0	infinite
Tropomodulin-3	IPI00005087	40 kDa	2	3	6	0	0	0	infinite
Protein transport protein Sec23A	IPI00017375	86 kDa	5	0	8	0	0	0	infinite
Tubulin-specific chaperone E	IPI00018402	59 kDa	2	0	4	0	0	0	infinite
Apolipoprotein A-II	IPI00021854	11 kDa	0	0	0	0	3	6	0
Putative uncharacterized protein DKFZp686M24218	IPI00930442	52 kDa	0	0	0	0	40	0	0
Glutathione S-transferase omega-1	IPI00019755	28 kDa	2	0	5	0	0	0	infinite
Keratin, type II cuticular Hb4	IPI00300052	65 kDa	0	0	0	42	0	44	0
Golgi autoantigen, golgin subfamily a, 2	IPI00413895	113 kDa	0	0	0	0	4	5	0
Peroxisomal multifunctional enzyme type 2	IPI00019912	80 kDa	0	0	8	0	0	2	2.69345
Isoform 3 of Adenylate kinase 2, mitochondrial	IPI00172460	22 kDa	0	0	6	0	0	0	infinite
Rheumatoid factor D5 light chain (Fragment)	IPI00816799	13 kDa	0	0	0	0	3	4	0
Isoform 4 of Protein MON2 homolog	IPI00797186	190 kDa	2	0	4	0	0	0	infinite
Isoform 1 of Eukaryotic translation initiation factor 4 gamma 3	IPI00646377	177 kDa	0	0	9	0	0	11	0.550932
DnaJ homolog subfamily C member 3	IPI00006713	58 kDa	3	0	6	0	0	0	infinite
Isoform 1 of Annexin A7	IPI00002460	53 kDa	0	0	8	0	0	2	2.69345
Transient receptor potential cation channel subfamily V member 2	IPI00183666	86 kDa	3	0	5	0	0	0	infinite
Isoform 2 of Plectin-1	IPI00186711	518 kDa	1008	0	0	0	0	0	infinite
Inhibitor of nuclear factor kappa-B kinase subunit beta	IPI00024709	87 kDa	2	0	4	0	0	0	infinite
H/ACA ribonucleoprotein complex subunit 4	IPI00221394	58 kDa	0	0	4	3	0	0	0.857148
Isoform 1 of Actin filament-associated protein 1-like 2	IPI00181905	91 kDa	3	0	2	0	0	0	infinite
Isoform 1 of Tyrosine-protein phosphatase non-receptor type 11	IPI00658023	68 kDa	2	0	6	0	0	0	infinite
DNA-directed RNA polymerase II subunit RPB2	IPI00027808	134 kDa	4	0	4	0	0	0	infinite
Isoform 1 of Glucocorticoid receptor DNA-binding factor 1	IPI00334715	172 kDa	5	0	7	0	0	0	infinite
Isoform 1 of Disco-interacting protein 2 homolog B	IPI00465045	171 kDa	4	0	5	0	0	0	infinite
Phosphatidylinositol transfer protein alpha isoform	IPI00216048	32 kDa	2	0	5	0	0	0	infinite
Isoform 1 of Ephrin type-A receptor 3	IPI00298105	110 kDa	8	0	4	0	0	0	infinite
Isoform 3 of Plectin-1	IPI00398002	518 kDa	999	0	0	0	0	0	infinite
Isoform 1 of Phosphatidylinositol 3,4,5-trisphosphate-dependent Rac exchanger 1 protein	IPI00295252	186 kDa	7	0	0	0	0	0	infinite
Serpin H1	IPI00032140	46 kDa	0	0	8	0	0	0	infinite
Cofilin-2	IPI00413344	19 kDa	0	0	24	0	0	0	infinite
Isoform 1 of Myelin basic protein	IPI00021907	33 kDa	0	0	8	0	0	0	infinite
Charged multivesicular body protein 2a	IPI00004416	25 kDa	2	0	0	2	0	2	0.328422
Rab-like protein 3	IPI00102897	26 kDa	4	0	0	2	2	0	0.543686
Isoform 2 of Methyl-CpG-binding domain protein 3	IPI00439195	29 kDa	2	0	0	2	3	3	0.143477
glutathione peroxidase 4 isoform C precursor	IPI00884192	27 kDa	2	0	0	0	0	2	0.672426
Serine/threonine-protein kinase N2	IPI00002804	112 kDa	2	0	3	2	0	2	0.82174
suprabasin isoform 1 precursor	IPI00947285	61 kDa	0	2	2	4	2	0	0.424523
Proteolipid protein 2	IPI00030362	17 kDa	4	3	2	0	0	2	3.25031
Similar to Glutamate-rich WD repeat-containing protein 1	IPI00847896	49 kDa	8	4	3	0	0	0	infinite
Isoform 1 of Ubiquitin-conjugating enzyme E2 D3	IPI00026965	17 kDa	0	2	4	0	0	0	infinite
Serine/threonine-protein kinase OSR1	IPI00010080	58 kDa	2	0	3	0	0	0	infinite
Heat shock 70 kDa protein 14	IPI00292499	55 kDa	3	3	0	0	0	2	2.24073
RNA-binding protein 28	IPI00304187	86 kDa	0	0	0	0	2	4	0
Gamma-tubulin complex component 2	IPI00029705	103 kDa	2	2	2	0	0	0	infinite
Isoform 2 of Alkylated DNA repair protein alkB homolog 5	IPI00413659	44 kDa	3	0	0	4	0	0	0.481475
ATP synthase subunit b, mitochondrial	IPI00029133	29 kDa	0	0	3	0	0	0	infinite
Isoform 1 of Core-binding factor subunit beta	IPI00016746	22 kDa	0	3	4	0	0	0	infinite
Trifunctional enzyme subunit beta, mitochondrial	IPI00022793	51 kDa	0	0	5	2	0	0	1.60715
Isoform 1 of Nucleolar protein 14	IPI00022613	98 kDa	0	0	0	4	3	0	0
Metaxin-2	IPI00025717	30 kDa	2	0	3	0	0	0	infinite
DNA-directed RNA polymerase II subunit RPB3	IPI00018288	31 kDa	0	3	4	0	0	2	2.57882
Microtubule-associated protein 1S	IPI00296485	112 kDa	0	0	4	0	0	2	1.34672
HLA class II histocompatibility antigen, DRB1-7 beta chain	IPI00465279	30 kDa	0	2	3	0	0	0	infinite
SAM and SH3 domain-containing protein 1	IPI00304817	137 kDa	0	0	3	0	0	0	infinite
alpha-2-glycoprotein 1, zinc precursor	IPI00166729	34 kDa	0	0	4	0	3	0	0.629545
Ribosomal L1 domain-containing protein 1	IPI00008708	55 kDa	0	0	0	2	0	0	0
Transcription factor SOX-10	IPI00010781	50 kDa	0	0	0	0	2	0	0
Isoform 1 of Obg-like ATPase 1	IPI00290416	45 kDa	4	0	2	0	0	0	infinite
Isoform 5 of Partitioning defective 3 homolog	IPI00163608	138 kDa	3	2	0	0	0	0	infinite
Isoform A of Nucleoporin SEH1	IPI00185533	40 kDa	5	3	2	0	0	0	infinite
Isoform 1 of Protein transport protein Sec24A	IPI00873472	120 kDa	3	2	4	0	0	0	infinite
Eukaryotic translation initiation factor 5	IPI00022648	49 kDa	3	0	5	0	0	0	infinite
Glutathione S-transferase Mu 3	IPI00246975	27 kDa	3	3	3	0	0	0	infinite
Cytoplasmic dynein 1 light intermediate chain 2	IPI00011592	54 kDa	4	3	5	0	0	0	infinite
Adenylosuccinate synthetase isozyme 2	IPI00026833	50 kDa	4	2	2	0	0	0	infinite
Prefoldin subunit 2	IPI00006052	17 kDa	0	3	6	0	0	0	infinite
mesencephalic astrocyte-derived neurotrophic factor	IPI00328748	27 kDa	0	2	4	0	0	3	1.44541
alanyl-tRNA synthetase domain containing 1 isoform 1	IPI00748490	66 kDa	4	5	2	0	0	0	infinite
Isoform 1 of RNA-binding protein 26	IPI00942458	114 kDa	0	0	0	2	2	3	0
Peptidyl-prolyl cis-trans isomerase D	IPI00003927	41 kDa	2	6	3	0	0	0	infinite
Vacuolar protein sorting-associated protein VTA1 homolog	IPI00017160	34 kDa	3	3	2	0	0	0	infinite
Isoform 1 of Protein CIP2A	IPI00154283	102 kDa	4	2	0	0	0	0	infinite
Isoform 1 of Thyroid receptor-interacting protein 13	IPI00003505	49 kDa	4	2	0	0	0	0	infinite
Isoform 1 of Golgin subfamily A member 4	IPI00013272	261 kDa	3	0	2	0	0	0	infinite
Thioredoxin-dependent peroxide reductase, mitochondrial	IPI00024919	28 kDa	0	0	4	0	3	0	0.629545
TUBB6 protein	IPI00646779	50 kDa	0	0	99	0	0	0	infinite
ATP-dependent RNA helicase DHX8	IPI00031508	139 kDa	0	0	0	4	0	6	0
Putative uncharacterized protein ZFR	IPI00748303	115 kDa	0	0	0	0	5	0	0
Isoform 1 of RRP12-like protein	IPI00101186	144 kDa	0	0	0	2	3	0	0
CDKN2A interacting protein	IPI00020991	61 kDa	0	0	3	0	0	4	0.505021
Isoform 1 of COMM domain-containing protein 4	IPI00413500	22 kDa	2	0	3	0	0	0	infinite
Isoform 1 of Nuclear pore complex protein Nup98-Nup96	IPI00006038	188 kDa	3	0	0	0	0	0	infinite
Coiled-coil domain-containing protein 137	IPI00401962	33 kDa	2	0	0	0	0	0	infinite
ADP-ribosylation factor 5	IPI00215919	21 kDa	0	0	18	0	0	15	0.808034
Galectin-7	IPI00219221	15 kDa	0	0	0	3	0	0	0
Ubiquitin-conjugating enzyme E2 variant 2	IPI00019600	16 kDa	0	2	5	0	0	0	infinite
Trafficking protein particle complex subunit 5	IPI00177509	21 kDa	3	0	4	0	0	0	infinite
Isoform 1 of Histone-arginine methyltransferase CARM1	IPI00412880	63 kDa	4	0	3	0	0	0	infinite
Isoform 1 of Adenylosuccinate lyase	IPI00942092	55 kDa	5	0	3	0	0	0	infinite
cytochrome b5 reductase 3 isoform 3	IPI00954806	38 kDa	6	0	3	0	0	0	infinite
Isoform 2 of V-type proton ATPase 116 kDa subunit a isoform 1	IPI00743576	96 kDa	4	0	0	0	0	0	infinite
Four and a half LIM domains protein 3	IPI00014399	31 kDa	0	2	6	0	0	0	infinite
Coatomer subunit delta variant 2	IPI00298520	62 kDa	0	0	5	0	0	0	infinite
Citrate synthase, mitochondrial	IPI00025366	52 kDa	0	0	6	0	0	0	infinite
Alpha-taxilin	IPI00470779	62 kDa	4	0	0	0	0	0	infinite
Pericentrin	IPI00479143	378 kDa	0	0	3	0	0	0	infinite
Isoform 1 of Protein phosphatase methylesterase 1	IPI00007694	42 kDa	0	0	2	0	0	0	infinite
Isoform 1 of Exportin-5	IPI00640703	136 kDa	4	0	6	0	0	0	infinite
Rho guanine nucleotide exchange factor 11	IPI00157442	168 kDa	3	0	3	0	0	0	infinite
Transmembrane emp24 domain-containing protein 2	IPI00016608	23 kDa	0	0	3	0	0	0	infinite
cDNA FLJ51518, highly similar to Annexin A11	IPI00909703	46 kDa	0	0	6	0	0	0	infinite
Isoform B of Serine/threonine-protein kinase 24	IPI00002212	49 kDa	0	0	7	0	0	0	infinite
Isoform 2 of LisH domain-containing protein ARMC9	IPI00216484	76 kDa	5	0	4	0	0	0	infinite
26S protease regulatory subunit 4	IPI00011126	49 kDa	4	0	5	0	0	0	infinite
Protein mago nashi homolog 2	IPI00059292	17 kDa	0	0	5	0	0	0	infinite
Isoform 4 of Afadin	IPI00023461	207 kDa	0	0	4	0	0	0	infinite
Cyclin-G-associated kinase	IPI00298949	143 kDa	0	0	6	0	0	0	infinite
cDNA FLJ60424, highly similar to Junction plakoglobin	IPI00789324	63 kDa	0	0	56	0	0	0	infinite
Myosin-Id	IPI00329719	116 kDa	0	0	9	0	0	0	infinite
Isoform Beta of Protachykinin-1	IPI00023571	15 kDa	0	0	0	0	0	2	0
2'-5'-oligoadenylate synthetase 3	IPI00002405	121 kDa	3	0	2	0	0	2	1.682
U6 snRNA-associated Sm-like protein LSm6	IPI00001146	9 kDa	2	0	2	0	0	3	0.897192
Active regulator of SIRT1	IPI00219006	15 kDa	2	0	0	0	0	4	0.336213
Transmembrane protein 33	IPI00299084	28 kDa	0	0	0	0	0	2	0
PIH1 domain-containing protein 1	IPI00550995	32 kDa	2	3	2	0	2	0	1.8076
Isoform 1 of Heterogeneous nuclear ribonucleoprotein L-like	IPI00103247	60 kDa	0	0	3	2	0	2	0.493318
Protein arginine N-methyltransferase 3	IPI00401321	60 kDa	2	0	2	0	0	0	infinite
Ras-related protein M-Ras	IPI00024166	24 kDa	2	0	3	0	0	3	1.12165
Coiled-coil domain-containing protein 9	IPI00177642	60 kDa	0	0	2	0	0	0	infinite
Isoform 1 of CTD small phosphatase-like protein 2	IPI00033054	53 kDa	0	0	0	2	3	2	0
Protein transport protein Sec61 subunit beta	IPI00220835	10 kDa	0	0	3	0	0	2	1.01004
Protein phosphatase 1G	IPI00006167	59 kDa	0	0	0	2	3	3	0
Isoform 1 of Target of rapamycin complex subunit LST8	IPI00102926	36 kDa	4	3	3	0	0	0	infinite
Isoform 1 of Putative oxidoreductase GLYR1	IPI00000155	61 kDa	0	3	2	0	2	0	1.3361
Isoform 1 of Translation initiation factor eIF-2B subunit delta	IPI00005979	58 kDa	0	0	3	2	0	4	0.331439
CCR4-NOT transcription complex subunit 7	IPI00006552	33 kDa	3	0	4	0	0	0	infinite
Phosphoribosylformylglycinamidine synthase	IPI00004534	145 kDa	0	0	3	0	0	0	infinite
Isoform 1 of Vacuolar protein sorting-associated protein 16 homolog	IPI00305438	95 kDa	3	2	2	0	0	0	infinite
Isoform 3A of Desmocollin-3	IPI00031549	100 kDa	0	0	0	3	2	0	0
DNA polymerase delta subunit 2	IPI00025616	51 kDa	0	0	0	0	0	5	0
Dolichyl-diphosphooligosaccharide--protein glycosyltransferase subunit DAD1	IPI00009407	12 kDa	0	0	4	0	0	2	1.34672
Isoform 1 of Lys-63-specific deubiquitinase BRCC36	IPI00871617	33 kDa	4	0	2	0	0	0	infinite
Isoform 1 of Aldehyde dehydrogenase family 16 member A1	IPI00217920	85 kDa	2	3	5	0	0	0	infinite
Isoform 1 of Gamma-tubulin complex component 3	IPI00033516	104 kDa	6	0	2	0	0	0	infinite
Isoform 1 of Abl interactor 1	IPI00431025	55 kDa	4	2	3	0	0	0	infinite
Gamma-glutamyl hydrolase	IPI00023728	36 kDa	0	0	0	0	0	3	0
Methionine aminopeptidase 1	IPI00022239	43 kDa	2	0	5	0	0	0	infinite
Isoform 1 of Cysteine and histidine-rich domain-containing protein 1	IPI00015897	37 kDa	2	0	4	0	0	0	infinite
Dihydrolipoyllysine-residue succinyltransferase component of 2-oxoglutarate dehydrogenase complex, mitochondrial	IPI00420108	49 kDa	0	0	5	0	0	0	infinite
aggrecan isoform 2 precursor	IPI00027377	261 kDa	3	0	4	0	0	0	infinite
Vacuolar protein-sorting-associated protein 25	IPI00031655	21 kDa	3	0	4	0	0	0	infinite
Lethal(2) giant larvae protein homolog 1	IPI00854741	115 kDa	0	0	3	0	0	4	0.505021
Anaphase-promoting complex subunit 10	IPI00007088	21 kDa	0	0	3	0	0	3	0.673362
Sodium/potassium-transporting ATPase subunit beta-3	IPI00008167	32 kDa	2	0	0	0	0	0	infinite
Isoform 3 of Sorbin and SH3 domain-containing protein 1	IPI00010554	101 kDa	0	0	4	0	0	0	infinite
Isoform 1 of Protein SMG8	IPI00328183	110 kDa	0	3	4	0	0	0	infinite
Isoform 2 of UBX domain-containing protein 1	IPI00396563	35 kDa	3	6	0	0	0	0	infinite
Dihydropteridine reductase	IPI00014439	26 kDa	4	0	4	0	0	0	infinite
Isoform 1 of Xenotropic and polytropic retrovirus receptor 1	IPI00295447	82 kDa	3	0	3	0	0	0	infinite
Oligosaccharyltransferase complex subunit OSTC	IPI00183603	17 kDa	0	0	6	0	0	0	infinite
Non-histone chromosomal protein HMG-14	IPI00554761	11 kDa	0	0	2	0	0	0	infinite
Isoform 1 of Protein zwilch homolog	IPI00329679	67 kDa	5	0	4	0	0	0	infinite
Isoform 1 of Phosphatidylinositol transfer protein beta isoform	IPI00334907	32 kDa	3	0	4	0	0	0	infinite
Isoform 2 of ATPase family AAA domain-containing protein 3A	IPI00295992	66 kDa	0	0	5	2	0	0	1.60715
Phosphatidylinositol-4-phosphate 3-kinase C2 domain-containing subunit alpha	IPI00002580	191 kDa	0	0	4	0	0	0	infinite
Probable rRNA-processing protein EBP2	IPI00745955	35 kDa	0	0	0	0	6	0	0
Isoform 2 of Leucine-rich repeat and calponin homology domain-containing protein 1	IPI00376144	77 kDa	5	0	3	0	0	0	infinite
Isoform 3 of Rapamycin-insensitive companion of mTOR	IPI00166528	195 kDa	0	0	2	0	0	0	infinite
Exportin-7	IPI00302458	124 kDa	2	0	3	0	0	0	infinite
Isoform 1 of Putative helicase MOV-10	IPI00444452	114 kDa	4	0	3	0	0	0	infinite
Isoform 1 of Protein argonaute-2	IPI00745433	97 kDa	2	0	4	0	0	0	infinite
Isoform 3 of Arf-GAP with Rho-GAP domain, ANK repeat and PH domain-containing protein 1	IPI00639996	161 kDa	4	0	2	0	0	0	infinite
Isoform 1 of RNA-binding protein 4	IPI00003704	40 kDa	7	0	0	0	0	0	infinite
Transcriptional activator protein Pur-alpha	IPI00023591	35 kDa	0	0	8	0	0	0	infinite
cDNA FLJ53975, highly similar to Acetyl-CoA acetyltransferase, cytosolic	IPI00291419	45 kDa	5	0	5	0	0	0	infinite
Isoform A of AP-1 complex subunit beta-1	IPI00328257	105 kDa	25	0	24	0	0	0	infinite
Aldehyde dehydrogenase, mitochondrial	IPI00006663	56 kDa	0	0	7	0	0	5	0.942707
Tyrosine-protein kinase SgK223	IPI00739386	150 kDa	4	0	4	0	0	0	infinite
Isoform 2 of DNA-directed RNA polymerases I and III subunit RPAC2	IPI00643892	14 kDa	0	0	3	0	0	0	infinite
Dolichyl-diphosphooligosaccharide--protein glycosyltransferase subunit STT3A	IPI00297492	81 kDa	0	0	5	0	0	0	infinite
Solute carrier family 2, facilitated glucose transporter member 1	IPI00220194	54 kDa	0	0	7	0	0	0	infinite
Calponin-1	IPI00021264	33 kDa	0	0	9	0	0	0	infinite
Isoform 3 of THO complex subunit 6 homolog	IPI00301252	33 kDa	0	3	2	0	0	2	1.90546
cytochrome c oxidase subunit VIIa polypeptide 2 (liver) precursor	IPI00026570	13 kDa	0	0	2	0	0	2	0.673362
NADH dehydrogenase [ubiquinone] 1 beta subcomplex subunit 4	IPI00220059	15 kDa	2	0	0	0	0	0	infinite
Delta(3,5)-Delta(2,4)-dienoyl-CoA isomerase, mitochondrial	IPI00011416	36 kDa	0	2	0	2	2	0	0.332068
Probable ATP-dependent RNA helicase DHX37	IPI00217630	130 kDa	2	0	0	0	0	0	infinite
Isoform 1 of Leucine-rich repeat-containing protein 17	IPI00171160	52 kDa	0	0	2	0	0	2	0.673362
OTU domain-containing protein 7B	IPI00024658	93 kDa	2	0	2	2	0	0	1.28483
Isoform 1 of Translocon-associated protein subunit alpha	IPI00301021	32 kDa	0	0	2	0	0	0	infinite
cDNA FLJ39696 fis, clone SMINT2011033, highly similar to Sorting and assembly machinery component 50 homolog	IPI00902680	30 kDa	2	0	3	0	0	2	1.68247
Integrin alpha-4 precursor	IPI00009803	115 kDa	2	0	3	0	0	0	infinite
UPF0160 protein MYG1, mitochondrial	IPI00029444	42 kDa	2	3	2	0	0	0	infinite
Pre-mRNA-splicing factor ATP-dependent RNA helicase PRP16	IPI00294211	141 kDa	0	0	0	3	0	0	0
Thioredoxin domain-containing protein 5	IPI00171438	48 kDa	2	0	3	0	0	2	1.68247
COP9 signalosome complex subunit 5	IPI00009958	38 kDa	2	2	3	0	0	0	infinite
Inositol monophosphatase 1	IPI00020906	30 kDa	0	2	3	0	0	3	1.22096
Spindlin-1	IPI00550655	30 kDa	0	0	3	0	0	3	0.673362
Isoform 1 of Phospholipase A1 member A	IPI00642790	50 kDa	2	0	0	0	0	4	0.336213
cDNA FLJ52712, highly similar to Tubulin beta-6 chain	IPI00908469	47 kDa	0	0	97	0	0	0	infinite
Isoform 1 of Myotubularin-related protein 6	IPI00329385	72 kDa	0	0	2	0	0	0	infinite
Translation initiation factor eIF-2B subunit epsilon	IPI00011898	80 kDa	0	0	4	0	0	0	infinite
Sorting nexin-17	IPI00014219	53 kDa	2	2	2	0	0	0	infinite
Aryl hydrocarbon receptor interacting protein	IPI00953925	38 kDa	3	0	2	0	0	0	infinite
Dynein light chain Tctex-type 3	IPI00020885	13 kDa	4	0	2	0	0	0	infinite
Protein pelota homolog	IPI00106698	43 kDa	3	0	2	0	0	3	1.12133
Isoform 2 of RNA polymerase II-associated factor 1 homolog	IPI00384593	55 kDa	0	0	0	2	3	0	0
Isoform 1 of DAZ-associated protein 1	IPI00165230	43 kDa	0	0	2	0	0	0	infinite
Nucleolysin TIAR	IPI00005615	42 kDa	2	2	3	0	0	0	infinite
Kinesin-like protein KIFC1	IPI00306400	74 kDa	0	0	0	0	2	3	0
ribonucleotide reductase M2 polypeptide isoform 1	IPI00011118	51 kDa	4	0	3	0	0	0	infinite
Ubiquitin-like protein 5	IPI00013241	9 kDa	0	0	4	0	0	3	0.897816
Isoform 1 of Acidic leucine-rich nuclear phosphoprotein 32 family member B	IPI00007423	29 kDa	0	0	4	2	0	0	1.28572
Ras-related GTP-binding protein A	IPI00105620	37 kDa	0	0	4	0	0	0	infinite
Apolipoprotein L2	IPI00877964	37 kDa	0	2	4	0	0	0	infinite
Isoform 1 of Serine/arginine repetitive matrix protein 1	IPI00647720	102 kDa	2	0	0	2	0	0	0.641967
Aminopeptidase B	IPI00642211	73 kDa	2	0	0	0	0	0	infinite
Beta-galactoside alpha-2,6-sialyltransferase 1	IPI00013887	47 kDa	4	0	0	3	0	0	0.855956
Isoform F of Protein SON	IPI00000192	264 kDa	0	0	0	4	2	0	0
Isoform GTBP-N of DNA mismatch repair protein Msh6	IPI00384456	153 kDa	0	0	0	0	0	4	0
proteasome 26S non-ATPase subunit 8	IPI00010201	40 kDa	0	0	4	0	0	0	infinite
cDNA FLJ56443, highly similar to Putative ATP-dependent RNA helicase DHX33	IPI00302860	85 kDa	0	0	0	2	0	0	0
Isoform 3 of UDP-N-acetylglucosamine--peptide N-acetylglucosaminyltransferase 110 kDa subunit	IPI00005780	117 kDa	0	0	4	0	0	2	1.34672
Gasdermin-A	IPI00166200	49 kDa	0	2	0	0	0	0	infinite
Serine/threonine-protein kinase MRCK beta	IPI00477763	194 kDa	4	0	8	0	0	0	infinite
Isoform 1 of Vacuolar protein sorting-associated protein 13C	IPI00465428	422 kDa	3	0	2	0	0	0	infinite
Large subunit GTPase 1 homolog	IPI00300094	75 kDa	4	0	3	0	0	0	infinite
Isoform 2 of Glyoxalase domain-containing protein 4	IPI00745272	33 kDa	2	0	5	0	0	0	infinite
DNA replication licensing factor MCM2	IPI00184330	102 kDa	0	0	0	0	0	3	0
Isoform 1 of tRNA (uracil-5-)-methyltransferase homolog A (Fragment)	IPI00337307	69 kDa	0	0	0	4	0	2	0
Isoform 1 of Vacuolar-sorting protein SNF8	IPI00101524	29 kDa	0	0	4	0	0	0	infinite
Isoform 1 of Rap1 GTPase-GDP dissociation stimulator 1	IPI00607591	66 kDa	3	0	4	0	0	0	infinite
Ribose-5-phosphate isomerase	IPI00026513	33 kDa	2	0	5	0	0	0	infinite
COP9 signalosome complex subunit 4	IPI00171844	46 kDa	0	2	5	0	0	0	infinite
Isoform 1 of Sterile alpha and TIR motif-containing protein 1	IPI00448630	79 kDa	4	2	0	0	0	0	infinite
Isoform 4 of Tubulin-specific chaperone D	IPI00030774	139 kDa	2	0	4	0	0	0	infinite
Isoform 1 of Serine/threonine-protein kinase N1	IPI00002803	104 kDa	5	0	3	0	0	0	infinite
Isoform 1 of Galectin-8	IPI00010844	36 kDa	5	0	3	0	0	0	infinite
Isoform 1 of Synaptopodin	IPI00413058	99 kDa	3	0	3	0	0	0	infinite
Isoform 1 of Probable ATP-dependent RNA helicase DHX40	IPI00410110	89 kDa	0	0	0	0	0	3	0
Isoform 3 of Protein SOLO	IPI00878685	163 kDa	2	0	2	0	0	0	infinite
Coronin-2A	IPI00023736	60 kDa	5	0	2	0	0	0	infinite
Isoform 2 of Basigin	IPI00019906	29 kDa	4	2	0	0	0	0	infinite
Nuclear pore glycoprotein p62	IPI00293533	53 kDa	0	2	0	0	0	0	infinite
Isoform 1 of Hepatocyte growth factor-regulated tyrosine kinase substrate	IPI00006176	86 kDa	2	0	6	0	0	0	infinite
60S ribosomal protein L37	IPI00220871	11 kDa	3	0	0	0	0	0	infinite
Notchless protein homolog 1	IPI00018196	53 kDa	4	0	2	0	0	0	infinite
Isoform 1 of N-terminal kinase-like protein	IPI00102059	90 kDa	4	0	3	0	0	0	infinite
Cell growth-regulating nucleolar protein	IPI00015838	44 kDa	3	0	0	2	0	0	0.962951
Signal recognition particle 54 kDa protein	IPI00009822	56 kDa	0	0	6	0	0	0	infinite
Isoform I of Septin-6	IPI00216139	49 kDa	29	0	0	0	0	0	infinite
Condensin complex subunit 3	IPI00106495	114 kDa	4	0	3	0	0	0	infinite
COP9 signalosome complex subunit 6	IPI00163230	36 kDa	3	0	3	0	0	0	infinite
60S ribosomal protein L36	IPI00216237	12 kDa	0	0	2	0	0	2	0.673362
Isoform 1 of Uridine 5'-monophosphate synthase	IPI00003923	52 kDa	4	0	0	0	0	0	infinite
Serine/threonine-protein kinase RIO1	IPI00171336	66 kDa	0	0	0	2	4	0	0
Keratin, type II cytoskeletal 71	IPI00061200	57 kDa	0	0	40	0	0	0	infinite
Septin (Fragment)	IPI00383573	48 kDa	0	0	5	0	0	0	infinite
Isoform USF2A of Upstream stimulatory factor 2	IPI00020037	37 kDa	0	0	0	0	4	0	0
Interferon-induced transmembrane protein 2	IPI00008922	15 kDa	0	0	3	0	0	0	infinite
Myeloid-associated differentiation marker	IPI00102685	35 kDa	0	0	6	0	0	0	infinite
Isoform 4 of Tenascin	IPI00220213	231 kDa	0	0	0	400	0	0	0
Bifunctional protein NCOAT	IPI00477231	111 kDa	0	0	4	0	0	0	infinite
Isoform 2 of COP9 signalosome complex subunit 2	IPI00018813	52 kDa	0	0	4	0	0	0	infinite
26S proteasome non-ATPase regulatory subunit 10	IPI00003565	24 kDa	2	2	0	0	0	0	infinite
F-box only protein 28	IPI00008542	41 kDa	5	0	0	0	6	0	0.392919
Kinetochore protein Spc25	IPI00010219	26 kDa	0	0	0	2	0	2	0
Isoform 1 of Ras association domain-containing protein 8	IPI00169294	48 kDa	0	0	2	0	2	0	0.472159
Mitochondrial import receptor subunit TOM22 homolog	IPI00024976	16 kDa	0	0	2	0	0	2	0.673362
Chromatin assembly factor 1 subunit B	IPI00011857	61 kDa	2	0	0	3	0	2	0.261525
U5 small nuclear ribonucleoprotein 40 kDa protein	IPI00940685	39 kDa	5	0	2	0	0	2	2.35443
Sepiapterin reductase	IPI00017469	28 kDa	2	0	2	2	0	0	1.28483
Dihydrolipoyl dehydrogenase, mitochondrial	IPI00015911	54 kDa	2	0	2	0	0	2	1.34579
Isoform 1 of Pre-mRNA-splicing factor 18	IPI00021146	40 kDa	0	0	2	0	0	0	infinite
Isoform 2 of 5'-3' exoribonuclease 1	IPI00657645	193 kDa	2	0	2	0	0	0	infinite
La-related protein 4B	IPI00953461	81 kDa	0	2	0	0	0	0	infinite
G patch domain and KOW motifs-containing protein	IPI00024255	52 kDa	0	0	0	0	0	3	0
Eukaryotic translation initiation factor 1	IPI00015077	13 kDa	2	0	2	0	0	2	1.34579
25 kDa protein	IPI00939270	25 kDa	0	0	0	21	27	0	0
Isoform 2 of cAMP-dependent protein kinase catalytic subunit beta	IPI00376119	46 kDa	2	0	2	0	0	0	infinite
Serine/threonine-protein kinase PRP4 homolog	IPI00013721	117 kDa	0	0	0	3	2	0	0
Alba-like protein C9orf23	IPI00166873	18 kDa	0	0	3	0	0	2	1.01004
Kinetochore protein NDC80 homolog	IPI00005791	74 kDa	2	0	0	0	0	0	infinite
Isoform 1 of DNA-directed RNA polymerase I subunit RPA49	IPI00251989	54 kDa	0	0	0	0	0	3	0
Emerin	IPI00032003	29 kDa	0	0	4	0	0	0	infinite
Protein lin-7 homolog C	IPI00019997	22 kDa	0	2	4	0	0	0	infinite
Isoform 1 of Protein canopy homolog 2	IPI00443909	21 kDa	0	0	3	0	0	3	0.673362
DNA polymerase delta subunit 3	IPI00394926	51 kDa	0	0	0	0	2	0	0
Vacuolar protein sorting-associated protein 28 homolog	IPI00007155	25 kDa	2	0	4	0	0	0	infinite
Isoform 1 of TIP41-like protein	IPI00745568	31 kDa	3	0	3	0	0	2	2.01868
Isoform 2 of Peptidyl-prolyl cis-trans isomerase NIMA-interacting 4	IPI00006658	17 kDa	0	0	0	0	2	0	0
NADH dehydrogenase [ubiquinone] 1 alpha subcomplex subunit 4	IPI00011770	9 kDa	0	0	4	0	0	2	1.34672
ADP-sugar pyrophosphatase	IPI00296913	24 kDa	2	2	3	0	0	0	infinite
tRNA phosphotransferase 1 isoform 3	IPI00930269	28 kDa	2	0	2	0	0	4	0.672894
2,4-dienoyl-CoA reductase, mitochondrial	IPI00003482	36 kDa	0	0	4	0	0	0	infinite
Prefoldin subunit 5	IPI00015361	17 kDa	0	2	0	0	0	0	infinite
WD repeats and SOF1 domain containing	IPI00306642	68 kDa	0	0	0	3	3	0	0
Inosine triphosphate pyrophosphatase	IPI00018783	21 kDa	3	0	0	0	0	0	infinite
Isoform 2 of 3'(2'),5'-bisphosphate nucleotidase 1	IPI00410215	36 kDa	0	2	4	0	0	0	infinite
Mitogen-activated protein kinase organizer 1	IPI00031581	34 kDa	0	0	0	0	0	2	0
Aldose reductase	IPI00413641	36 kDa	0	0	4	0	0	0	infinite
Puromycin-sensitive aminopeptidase	IPI00026216	103 kDa	2	0	4	0	0	0	infinite
Lactoylglutathione lyase	IPI00220766	21 kDa	2	2	0	0	0	0	infinite
Acetyl-CoA acetyltransferase, mitochondrial	IPI00030363	45 kDa	0	0	4	0	0	0	infinite
PRKC apoptosis WT1 regulator protein	IPI00001871	37 kDa	2	2	0	0	0	0	infinite
Isoform 1 of AP-1 complex subunit sigma-1A	IPI00152898	19 kDa	0	0	4	0	0	2	1.34672
Isoform 1 of Mitochondrial import receptor subunit TOM40 homolog	IPI00014053	38 kDa	0	0	2	0	0	0	infinite
SWI/SNF complex subunit SMARCC1	IPI00234252	123 kDa	0	0	0	6	0	8	0
Isoform 1 of Cytohesin-3	IPI00013892	46 kDa	0	0	3	0	2	0	0.708238
Isoform 1 of Ribonuclease H2 subunit C	IPI00382985	18 kDa	0	0	3	0	0	2	1.01004
Transcription factor BTF3 homolog 4	IPI00412792	17 kDa	0	0	5	0	0	0	infinite
DNA polymerase beta	IPI00219538	38 kDa	0	0	0	0	0	3	0
Isoform 1 of Putative hexokinase HKDC1	IPI00414612	103 kDa	0	0	0	0	0	2	0
Pseudouridylate synthase 7 homolog	IPI00044761	75 kDa	0	0	0	3	0	0	0
Origin recognition complex subunit 6	IPI00001641	28 kDa	0	0	0	0	0	3	0
Ubiquitin-conjugating enzyme E2 N	IPI00003949	17 kDa	0	0	3	0	0	0	infinite
Carbonyl reductase [NADPH] 3	IPI00290462	31 kDa	14	16	0	0	0	0	infinite
Isoform 1 of Apoptosis-inducing factor 1, mitochondrial	IPI00000690	67 kDa	0	0	5	0	0	2	1.6834
Guanine nucleotide-binding protein subunit alpha-13	IPI00290928	44 kDa	5	0	4	0	0	0	infinite
Dual specificity protein phosphatase 3	IPI00018671	20 kDa	0	2	4	0	0	0	infinite
Isoform 1 of Protein FAM65A	IPI00418799	132 kDa	3	2	0	0	0	0	infinite
Semaphorin-3E	IPI00004494	89 kDa	0	0	0	2	0	5	0
Biliverdin reductase A	IPI00294158	33 kDa	3	0	4	0	0	0	infinite
Isoform 1 of DNA repair protein complementing XP-G cells	IPI00477535	133 kDa	0	0	0	0	2	4	0
U4/U6.U5 small nuclear ribonucleoprotein 27 kDa protein	IPI00017289	19 kDa	3	0	0	3	0	0	0.641967
Isoform Long of Acidic fibroblast growth factor intracellular-binding protein	IPI00012443	42 kDa	4	0	0	0	0	0	infinite
cAMP-dependent protein kinase type II-beta regulatory subunit	IPI00554752	46 kDa	0	0	6	0	0	0	infinite
DnaJ homolog subfamily B member 11	IPI00008454	41 kDa	0	0	3	0	0	0	infinite
Isoform 1 of Ubiquitin-conjugating enzyme E2 Z	IPI00011996	38 kDa	0	0	2	0	0	0	infinite
Isoform 1 of Multidrug resistance-associated protein 4	IPI00006675	150 kDa	3	0	0	0	0	0	infinite
Isoform 1 of Lysosomal-trafficking regulator	IPI00796450	429 kDa	0	0	2	0	0	0	infinite
Isoform 1 of Methylthioribose-1-phosphate isomerase	IPI00005948	39 kDa	4	3	0	0	0	0	infinite
Isoform 1 of Microtubule-associated protein RP/EB family member 2	IPI00003420	37 kDa	5	0	4	0	0	0	infinite
Tripartite motif-containing protein 47	IPI00307165	70 kDa	5	0	2	0	0	0	infinite
myosin IXB isoform 1	IPI00306933	243 kDa	0	0	2	0	0	0	infinite
Isoform 1 of UBX domain-containing protein 6	IPI00019276	50 kDa	5	0	2	0	0	0	infinite
Similar to Apolipoprotein B mRNA editing enzyme, catalytic polypeptide-like 3C	IPI00872929	24 kDa	0	0	3	0	0	0	infinite
2-oxoglutarate dehydrogenase, mitochondrial	IPI00098902	116 kDa	0	0	4	0	0	0	infinite
TBC1 domain family member 4	IPI00220901	147 kDa	0	0	3	0	0	0	infinite
Transcription elongation factor B polypeptide 1	IPI00300341	12 kDa	0	0	4	0	0	0	infinite
Isoform 1 of Serine/threonine-protein phosphatase 2B catalytic subunit alpha isoform	IPI00179415	59 kDa	0	0	7	0	0	0	infinite
Hypoxanthine-guanine phosphoribosyltransferase	IPI00218493	25 kDa	0	0	2	0	0	4	0.336681
Isoform 1 of Serine/threonine-protein kinase TAO1	IPI00002232	116 kDa	2	0	0	0	0	0	infinite
Ig kappa chain V-I region EU	IPI00387026	12 kDa	0	0	0	0	0	2	0
SUMO-conjugating enzyme UBC9	IPI00032957	18 kDa	0	0	4	0	0	0	infinite
Huntingtin-interacting protein 1-related protein	IPI00024417	119 kDa	4	0	4	0	0	0	infinite
Corneodesmosin	IPI00386809	51 kDa	0	0	0	0	3	4	0
Isoform 1 of Thymocyte nuclear protein 1	IPI00383163	26 kDa	0	0	0	0	0	4	0
Isoform 2 of Collagen alpha-1(XVIII) chain	IPI00022822	154 kDa	3	0	4	0	0	0	infinite
Isoform 3 of Sperm-specific antigen 2	IPI00386170	138 kDa	5	0	0	0	0	0	infinite
Crk-like protein	IPI00004839	34 kDa	2	0	0	0	0	0	infinite
Isoform 2 of GRIP and coiled-coil domain-containing protein 2	IPI00333197	196 kDa	0	0	3	0	0	0	infinite
Ankyrin repeat and SAM domain-containing protein 1A	IPI00395663	123 kDa	4	0	0	0	0	0	infinite
GTP-binding protein SAR1a	IPI00015954	22 kDa	0	0	5	0	0	0	infinite
Isoform 1 of Transmembrane protein 111	IPI00020472	30 kDa	0	0	3	0	0	0	infinite
Serine/threonine-protein phosphatase 5	IPI00019812	57 kDa	5	0	2	0	0	0	infinite
Isoform 2 of Rab GTPase-binding effector protein 1	IPI00412712	95 kDa	0	3	4	0	0	0	infinite
DCC-interacting protein 13-alpha	IPI00015836	80 kDa	2	0	3	0	0	0	infinite
ER lipid raft associated 1	IPI00007940	39 kDa	4	0	11	0	0	0	infinite
Isoform 1 of Intersectin-1	IPI00304740	195 kDa	3	0	5	0	0	0	infinite
Putative uncharacterized protein	IPI00010402	24 kDa	0	0	3	0	0	0	infinite
Activated RNA polymerase II transcription cofactor 4 (Fragment)	IPI00930562	9 kDa	0	0	16	0	0	11	0.979435
COMM domain-containing protein 3	IPI00015773	22 kDa	3	0	0	0	0	0	infinite
Huntingtin	IPI00002335	348 kDa	0	0	3	0	0	0	infinite
Phosphomannomutase 2	IPI00006092	28 kDa	3	0	0	0	0	0	infinite
Isoform 1 of Vacuolar protein sorting-associated protein 18 homolog	IPI00001985	110 kDa	0	0	5	0	0	0	infinite
Isocitrate dehydrogenase [NADP], mitochondrial	IPI00011107	51 kDa	0	0	7	0	0	0	infinite
Ras-related protein Rab-5B	IPI00017344	24 kDa	0	0	12	0	0	0	infinite
cysteinyl-tRNA synthetase isoform c	IPI00027443	95 kDa	0	0	4	0	0	0	infinite
Isoform 2 of Uncharacterized protein C3orf63	IPI00745978	140 kDa	0	0	0	0	0	4	0
Farnesyl pyrophosphate synthase	IPI00914566	48 kDa	0	0	6	0	0	0	infinite
Isoform 2 of Hydroxyacyl-coenzyme A dehydrogenase, mitochondrial	IPI00298406	42 kDa	0	0	3	0	0	0	infinite
Isoform 2 of Transmembrane glycoprotein NMB	IPI00001592	63 kDa	0	0	0	0	0	2	0
Activity-dependent neuroprotector homeobox protein	IPI00022215	124 kDa	0	0	0	6	0	0	0
Isoform 1 of Protein transport protein Sec61 subunit alpha isoform 1	IPI00941172	52 kDa	0	0	5	0	0	0	infinite
Chromobox protein homolog 5	IPI00024662	22 kDa	0	0	0	0	0	2	0
Isoform 1 of Elongation factor Ts, mitochondrial	IPI00021016	35 kDa	2	0	0	0	0	0	infinite
Microtubule-associated protein 1A	IPI00789977	306 kDa	0	0	0	0	0	7	0
DET1- and DDB1-associated protein 1	IPI00031563	12 kDa	0	0	2	0	0	2	0.673362
ATP synthase subunit epsilon-like protein, mitochondrial	IPI00176527	6 kDa	0	0	2	0	2	2	0.277545
Stathmin	IPI00479997	17 kDa	0	0	2	0	0	0	infinite
Protein of unknown function DUF858, methyltransferase-like family protein	IPI00549389	25 kDa	0	3	0	0	0	0	infinite
SNARE-associated protein Snapin	IPI00018331	15 kDa	0	3	2	0	0	0	infinite
Protein S100-A7	IPI00219806	11 kDa	0	2	0	0	2	0	0.57596
Serine/threonine-protein kinase RIO2	IPI00306406	63 kDa	0	3	0	0	2	0	0.86394
Isoform 1 of Pyridoxal-dependent decarboxylase domain-containing protein 1	IPI00384689	87 kDa	2	2	2	0	0	0	infinite
Protein NipSnap homolog 1	IPI00304435	33 kDa	0	0	2	0	0	0	infinite
Coiled-coil-helix-coiled-coil-helix domain-containing protein 2, mitochondrial	IPI00007673	16 kDa	0	2	0	0	0	0	infinite
Protein kinase C and casein kinase substrate in neurons protein 3	IPI00329572	48 kDa	0	0	2	0	0	0	infinite
Zinc finger matrin-type protein 2	IPI00069734	24 kDa	0	0	0	2	2	0	0
N-acetylglucosamine kinase	IPI00296526	42 kDa	2	0	3	0	0	0	infinite
Isoform 1 of Nicalin	IPI00470649	63 kDa	0	0	2	0	0	0	infinite
Transcription factor MafF	IPI00099497	18 kDa	0	0	4	0	0	3	0.897816
Isoform 1 of Signal peptide, CUB and EGF-like domain-containing protein 3	IPI00329580	109 kDa	0	0	0	2	0	2	0
Putative TRAF4-associated factor 1	IPI00294680	35 kDa	0	2	2	0	0	0	infinite
Importin subunit alpha-1	IPI00303292	60 kDa	3	2	0	0	0	0	infinite
Isoform RIN1 of Ras and Rab interactor 1	IPI00014454	84 kDa	2	0	3	0	0	0	infinite
E3 ubiquitin-protein ligase RING2	IPI00026993	38 kDa	0	0	2	0	0	2	0.673362
Isoform 1 of Vesicle-associated membrane protein-associated protein A	IPI00170692	28 kDa	2	0	2	0	0	0	infinite
Aldo-keto reductase family 1, member C1 (Dihydrodiol dehydrogenase 1	IPI00514814	28 kDa	0	0	2	0	0	0	infinite
Isoform 1 of Syntaxin-7	IPI00289876	30 kDa	0	0	3	0	0	0	infinite
Isoform NELF-C of Negative elongation factor C/D	IPI00164949	66 kDa	0	0	2	3	0	0	0.428574
Isoform 1 of Extracellular matrix protein 1	IPI00003351	61 kDa	0	0	3	0	0	3	0.673362
Isoform 1 of Transmembrane emp24 domain-containing protein 4	IPI00296259	26 kDa	0	4	0	0	0	0	infinite
Ubiquitin-like protein 4A	IPI00005658	18 kDa	0	2	3	0	0	0	infinite
Isoform 1 of Gephyrin	IPI00016006	80 kDa	0	2	3	0	0	0	infinite
Isoform 1 of CUG-BP- and ETR-3-like factor 1	IPI00034015	52 kDa	2	0	3	0	0	0	infinite
Isoform 1 of CCR4-NOT transcription complex subunit 2	IPI00005011	60 kDa	3	0	3	0	0	0	infinite
Tyrosine-protein phosphatase non-receptor type 1	IPI00297261	50 kDa	3	0	3	0	0	0	infinite
Translational activator of cytochrome c oxidase 1	IPI00019903	32 kDa	0	0	2	2	0	0	0.642861
poly(A) binding protein interacting protein 1 isoform 3	IPI00386299	42 kDa	2	2	0	0	0	0	infinite
Isoform 1 of Cytosol aminopeptidase	IPI00419237	56 kDa	2	0	4	0	0	0	infinite
AP-1 complex subunit sigma-2	IPI00922006	19 kDa	3	2	0	0	0	0	infinite
Integrin-linked kinase-associated serine/threonine phosphatase 2C	IPI00006164	43 kDa	0	0	3	0	0	0	infinite
Kinesin-like protein KIF1C	IPI00179757	123 kDa	6	0	0	0	0	0	infinite
Isoform 1 of Cleavage and polyadenylation specificity factor subunit 4	IPI00009137	30 kDa	0	0	2	0	0	0	infinite
Isoform 1 of Sodium/potassium-transporting ATPase subunit beta-1	IPI00747849	35 kDa	4	0	0	0	0	0	infinite
Isoform 2 of Rap guanine nucleotide exchange factor 6	IPI00291839	157 kDa	2	0	0	0	0	0	infinite
Actin-related protein 2/3 complex subunit 5-like protein	IPI00414554	17 kDa	0	0	4	0	0	0	infinite
twinfilin 1	IPI00183508	44 kDa	5	2	0	0	0	0	infinite
Zinc finger CCHC-type and RNA-binding motif-containing protein 1	IPI00154614	25 kDa	0	0	0	2	0	2	0
Leucine-rich repeat-containing protein 57	IPI00470576	27 kDa	3	0	3	0	0	0	infinite
Isoform PDE1C2 of Calcium/calmodulin-dependent 3',5'-cyclic nucleotide phosphodiesterase 1C	IPI00028928	81 kDa	4	0	0	0	0	0	infinite
NADH dehydrogenase [ubiquinone] iron-sulfur protein 7, mitochondrial	IPI00307749	33 kDa	0	0	2	0	0	0	infinite
Ladinin-1	IPI00514234	57 kDa	0	0	2	0	0	0	infinite
[truncated: 516 more rows]
