# Supplementary material for: Defining the phospho-adhesome through the phosphoproteomic analysis of integrin signalling
Source: Nat Commun. 2015 Feb 13;6:6265. doi: 10.1038/ncomms7265 (PMC4338609; doi:10.1038/ncomms7265)
Supplement: Supplementary Data 2 — Adhesion complex-specific proteins. Three biological replicate proteomic analyses (A, B and C) of complexes isolated from cells spread on FN or Tf were performed. The table shows all proteins that were deemed adhesion complex-specific following a quantitative comparison between adhesion complexes and controls (see methods). For each protein, the number of spectra identified from each replicate is shown, along with the fold enrichment to FN based on mean normalised spectral counts (normalised to total number of IDs and molecular weight). [file ncomms7265-s3.xlsx]

## Sheet: Supplementary Data 2
Supplementary Data 2: Adhesion complex-specific proteins. Three biological replicate proteomic analyses (A, B and C) of complexes isolated from cells spread on FN or Tf were performed. The table shows all proteins that were deemed adhesion complex-specific following a quantitative comparison between adhesion complexes and controls (see methods). For each protein, the number of spectra identified …
Protein name	Uniprot ID	Gene Name	IPI	Molecular weight	FN A	FN B	FN C	Tf A	Tf B	Tf C	FN/Tf (normalised)
AP2 associated kinase 1	AAK1_HUMAN	AAK1	IPI00916402	104 kDa	2	0	5	0	0	0	infinite
alanyl-tRNA synthetase domain containing 1 isoform 1	AASD1_HUMAN	AARSD1	IPI00748490	66 kDa	4	5	2	0	0	0	infinite
Isoform 1 of ATP-binding cassette sub-family F member 3	ABCF3_HUMAN	ABCF3	IPI00465160	80 kDa	3	3	3	0	0	0	infinite
Isoform 1 of Abl interactor 1	ABI1_HUMAN	ABI1	IPI00431025	55 kDa	4	2	3	0	0	0	infinite
Isoform 4 of Acetyl-CoA carboxylase 1	ACACA_HUMAN	ACACA	IPI00396015	270 kDa	26	9	22	0	0	0	infinite
aggrecan isoform 2 precursor	PGCA_HUMAN	ACAN	IPI00027377	261 kDa	3	0	4	0	0	0	infinite
cDNA FLJ53975, highly similar to Acetyl-CoA acetyltransferase, cytosolic	THIC_HUMAN	ACAT2	IPI00291419	45 kDa	5	0	5	0	0	0	infinite
Isoform 1 of Cytosolic acyl coenzyme A thioester hydrolase	BACH_HUMAN	ACOT7	IPI00010415	42 kDa	7	4	5	0	0	0	infinite
Long-chain-fatty-acid--CoA ligase 3	ACSL3_HUMAN	ACSL3	IPI00031397	80 kDa	13	16	14	0	0	0	infinite
Beta-actin-like protein 2	ACTBL_HUMAN	ACTBL2	IPI00003269	42 kDa	0	135	0	0	0	0	infinite
Alpha-centractin	ACTZ_HUMAN	ACTR1A	IPI00029468	43 kDa	8	3	4	0	0	0	infinite
Isoform 1 of Adenylosuccinate lyase	PUR8_HUMAN	ADSL	IPI00942092	55 kDa	5	0	3	0	0	0	infinite
Adenylosuccinate synthetase isozyme 2	PURA2_HUMAN	ADSS	IPI00026833	50 kDa	4	2	2	0	0	0	infinite
Actin filament-associated protein 1	AFAP1_HUMAN	AFAP1	IPI00398154	81 kDa	6	6	9	0	0	0	infinite
Activator of 90 kDa heat shock protein ATPase homolog 1	AHSA1_HUMAN	AHSA1	IPI00030706	38 kDa	4	0	4	0	0	0	infinite
Absent in melanoma 1 protein	AIM1_HUMAN	AIM1	IPI00294840	189 kDa	4	3	5	0	0	0	infinite
Aminoacyl tRNA synthetase complex-interacting multifunctional protein 1	AIMP1_HUMAN	AIMP1	IPI00006252	34 kDa	9	5	8	0	0	0	infinite
Aminoacyl tRNA synthetase complex-interacting multifunctional protein 2	AIMP2_HUMAN	AIMP2	IPI00011916	35 kDa	6	2	5	0	0	0	infinite
Isoform 3 of Adenylate kinase 2, mitochondrial	KAD2_HUMAN	AK2	IPI00172460	22 kDa	0	0	6	0	0	0	infinite
A kinase (PRKA) anchor protein 12 isoform 2	AKA12_HUMAN	AKAP12	IPI00217683	182 kDa	22	7	19	0	0	0	infinite
Isoform 1 of A-kinase anchor protein 2	AKAP2_HUMAN	AKAP2	IPI00171217	95 kDa	14	5	7	0	0	0	infinite
Isoform 5 of A-kinase anchor protein 9	AKAP9_HUMAN	AKAP9	IPI00220627	448 kDa	9	0	9	0	0	0	infinite
Aflatoxin B1 aldehyde reductase member 2	ARK72_HUMAN	AKR7A2	IPI00305978	40 kDa	4	2	4	0	0	0	infinite
Isoform 1 of Aldehyde dehydrogenase family 16 member A1	A16A1_HUMAN	ALDH16A1	IPI00217920	85 kDa	2	3	5	0	0	0	infinite
Isoform Long of Delta-1-pyrroline-5-carboxylate synthetase	P5CS_HUMAN	ALDH18A1	IPI00008982	87 kDa	0	0	11	0	0	0	infinite
Fructose-bisphosphate aldolase	ALDOC_HUMAN	ALDOC	IPI00418262	48 kDa	13	0	12	0	0	0	infinite
Isoform 1 of Ankyrin-2	ANK2_HUMAN	ANK2	IPI00007834	430 kDa	0	0	14	0	0	0	infinite
Ankyrin-3	ANK3_HUMAN	ANK3	IPI00921566	480 kDa	64	33	45	0	0	0	infinite
Similar to Ankyrin repeat and FYVE domain-containing protein 1	ANFY1_HUMAN	ANKFY1	IPI00159899	133 kDa	15	2	13	0	0	0	infinite
cDNA FLJ51518, highly similar to Annexin A11	ANX11_HUMAN	ANXA11	IPI00909703	46 kDa	0	0	6	0	0	0	infinite
Isoform A of AP-1 complex subunit beta-1	AP1B1_HUMAN	AP1B1	IPI00328257	105 kDa	25	0	24	0	0	0	infinite
AP-1 complex subunit gamma-1	AP1G1_HUMAN	AP1G1	IPI00939879	91 kDa	11	5	13	0	0	0	infinite
Isoform 2 of AP-2 complex subunit alpha-2	AP2A2_HUMAN	AP2A2	IPI00016621	104 kDa	25	20	26	0	0	0	infinite
Isoform 1 of AP-2 complex subunit mu	AP2M1_HUMAN	AP2M1	IPI00022256	50 kDa	17	11	10	0	0	0	infinite
Isoform 1 of AP-2 complex subunit sigma	AP2S1_HUMAN	AP2S1	IPI00219840	17 kDa	5	0	8	0	0	0	infinite
AP-3 complex subunit mu-1	AP3M1_HUMAN	AP3M1	IPI00032459	47 kDa	6	0	2	0	0	0	infinite
Isoform Long of Adenomatous polyposis coli protein	APC_HUMAN	APC	IPI00012391	312 kDa	8	0	7	0	0	0	infinite
Acylamino-acid-releasing enzyme	ACPH_HUMAN	APEH	IPI00337741	81 kDa	9	6	4	0	0	0	infinite
DNA-(apurinic or apyrimidinic site) lyase	APEX1_HUMAN	APEX1	IPI00215911	36 kDa	4	0	3	0	0	0	infinite
Apolipoprotein L2	APOL2_HUMAN	APOL2	IPI00877964	37 kDa	0	2	4	0	0	0	infinite
Isoform 3 of Arf-GAP with Rho-GAP domain, ANK repeat and PH domain-containing protein 1	ARAP1_HUMAN	ARAP1	IPI00639996	161 kDa	4	0	2	0	0	0	infinite
Brefeldin A-inhibited guanine nucleotide-exchange protein 1	BIG1_HUMAN	ARFGEF1	IPI00002188	209 kDa	0	0	7	0	0	0	infinite
Brefeldin A-inhibited guanine nucleotide-exchange protein 2	BIG2_HUMAN	ARFGEF2	IPI00002186	202 kDa	5	0	7	0	0	0	infinite
Rho guanine nucleotide exchange factor 11	ARHGB_HUMAN	ARHGEF11	IPI00157442	168 kDa	3	0	3	0	0	0	infinite
Isoform 2 of Rho guanine nucleotide exchange factor 6	ARHG6_HUMAN	ARHGEF6	IPI00640748	71 kDa	6	0	9	0	0	0	infinite
Rho guanine nucleotide exchange factor (GEF) 7	ARHG7_HUMAN	ARHGEF7	IPI00641543	80 kDa	8	0	7	0	0	0	infinite
ADP-ribosylation factor-like protein 1	ARL1_HUMAN	ARL1	IPI00219518	20 kDa	0	2	6	0	0	0	infinite
ADP-ribosylation factor-like protein 2	ARL2_HUMAN	ARL2	IPI00003326	21 kDa	3	3	3	0	0	0	infinite
ADP-ribosylation factor-like protein 8A	ARL8A_HUMAN	ARL8A	IPI00060031	21 kDa	0	0	7	0	0	0	infinite
Isoform 2 of LisH domain-containing protein ARMC9	ARMC9_HUMAN	ARMC9	IPI00216484	76 kDa	5	0	4	0	0	0	infinite
Actin-related protein 2/3 complex subunit 3	ARPC3_HUMAN	ARPC3	IPI00005162	21 kDa	0	3	13	0	0	0	infinite
Activating signal cointegrator 1 complex subunit 3	ASCC3_HUMAN	ASCC3	IPI00430472	251 kDa	10	0	13	0	0	0	infinite
Asparagine synthetase [glutamine-hydrolyzing]	ASNS_HUMAN	ASNS	IPI00554777	64 kDa	3	0	6	0	0	0	infinite
Bifunctional purine biosynthesis protein PURH	PUR9_HUMAN	ATIC	IPI00289499	65 kDa	7	0	11	0	0	0	infinite
Isoform SERCA2A of Sarcoplasmic/endoplasmic reticulum calcium ATPase 2	AT2A2_HUMAN	ATP2A2	IPI00177817	110 kDa	4	2	19	0	0	0	infinite
Isoform B of Plasma membrane calcium-transporting ATPase 1	AT2B1_HUMAN	ATP2B1	IPI00216527	135 kDa	3	0	5	0	0	0	infinite
V-type proton ATPase subunit d 1	VA0D1_HUMAN	ATP6V0D1	IPI00034159	40 kDa	7	5	3	0	0	0	infinite
V-type proton ATPase catalytic subunit A	VATA_HUMAN	ATP6V1A	IPI00007682	68 kDa	6	3	8	0	0	0	infinite
V-type proton ATPase subunit B, brain isoform	VATB2_HUMAN	ATP6V1B2	IPI00007812	57 kDa	8	0	9	0	0	0	infinite
V-type proton ATPase subunit C 1	VATC1_HUMAN	ATP6V1C1	IPI00007814	44 kDa	8	3	4	0	0	0	infinite
Ataxin-10	ATX10_HUMAN	ATXN10	IPI00001636	53 kDa	14	9	6	0	0	0	infinite
Isoform Long of Ancient ubiquitous protein 1	AUP1_HUMAN	AUP1	IPI00001891	53 kDa	9	0	4	0	0	0	infinite
BAG family molecular chaperone regulator 2	BAG2_HUMAN	BAG2	IPI00000643	24 kDa	4	4	4	0	0	0	infinite
Isoform 4 of Brain-specific angiogenesis inhibitor 1-associated protein 2	BAIP2_HUMAN	BAIAP2	IPI00185159	57 kDa	4	2	3	0	0	0	infinite
Isoform 1 of Large proline-rich protein BAT3	BAG6_HUMAN	BAT3	IPI00465128	119 kDa	4	4	4	0	0	0	infinite
Isoform Epsilon of Apoptosis regulator BAX	BAX_HUMAN	BAX	IPI00071059	18 kDa	2	3	7	0	0	0	infinite
B-cell receptor-associated protein 31	BAP31_HUMAN	BCAP31	IPI00218200	28 kDa	0	0	7	0	0	0	infinite
baculoviral IAP repeat-containing 6	BIRC6_HUMAN	BIRC6	IPI00299635	530 kDa	6	0	9	0	0	0	infinite
Biliverdin reductase A	BIEA_HUMAN	BLVRA	IPI00294158	33 kDa	3	0	4	0	0	0	infinite
Isoform 2 of 3'(2'),5'-bisphosphate nucleotidase 1	BPNT1_HUMAN	BPNT1	IPI00410215	36 kDa	0	2	4	0	0	0	infinite
Isoform 1 of Lys-63-specific deubiquitinase BRCC36	BRCC3_HUMAN	BRCC3	IPI00871617	33 kDa	4	0	2	0	0	0	infinite
Isoform 2 of Basigin	BASI_HUMAN	BSG	IPI00019906	29 kDa	4	2	0	0	0	0	infinite
Isoform 1 of Basic leucine zipper and W2 domain-containing protein 1	BZW1_HUMAN	BZW1	IPI00785096	48 kDa	4	2	8	0	0	0	infinite
UPF0160 protein MYG1, mitochondrial	MYG1_HUMAN	C12orf10	IPI00029444	42 kDa	2	3	2	0	0	0	infinite
Complement C3 (Fragment)	CO3_HUMAN	C3	IPI00783987	187 kDa	3	2	3	0	0	0	infinite
Isoform 1 of UPF0488 protein C8orf33	CH033_HUMAN	C8orf33	IPI00011997	25 kDa	6	0	5	0	0	0	infinite
Calmodulin	CALM_HUMAN	CALM1	IPI00075248	17 kDa	2	5	4	0	0	0	infinite
Calreticulin	CALR_HUMAN	CALR	IPI00020599	48 kDa	3	0	6	0	0	0	infinite
Isoform Delta 6 of Calcium/calmodulin-dependent protein kinase type II subunit delta	KCC2D_HUMAN	CAMK2D	IPI00172636	54 kDa	3	3	7	0	0	0	infinite
Isoform 1 of Cullin-associated NEDD8-dissociated protein 1	CAND1_HUMAN	CAND1	IPI00100160	136 kDa	5	2	15	0	0	0	infinite
Isoform 1 of Adenylyl cyclase-associated protein 1	CAP1_HUMAN	CAP1	IPI00008274	52 kDa	26	30	28	0	0	0	infinite
F-actin-capping protein subunit alpha-2	CAZA2_HUMAN	CAPZA2	IPI00026182	33 kDa	11	6	10	0	0	0	infinite
Isoform 1 of Histone-arginine methyltransferase CARM1	CARM1_HUMAN	CARM1	IPI00412880	63 kDa	4	0	3	0	0	0	infinite
Isoform Alpha of Caveolin-1	CAV1_HUMAN	CAV1	IPI00009236	20 kDa	16	5	11	0	0	0	infinite
Isoform 1 of Core-binding factor subunit beta	PEBB_HUMAN	CBFB	IPI00016746	22 kDa	0	3	4	0	0	0	infinite
Carbonyl reductase [NADPH] 3	CBR3_HUMAN	CBR3	IPI00290462	31 kDa	14	16	0	0	0	0	infinite
Isoform 1 of CD109 antigen	CD109_HUMAN	CD109	IPI00152540	162 kDa	11	0	6	0	0	0	infinite
CD59 glycoprotein	CD59_HUMAN	CD59	IPI00011302	14 kDa	9	10	12	0	0	0	infinite
Hsp90 co-chaperone Cdc37	CDC37_HUMAN	CDC37	IPI00013122	44 kDa	8	6	12	0	0	0	infinite
Isoform 5 of Serine/threonine-protein kinase MRCK alpha	MRCKA_HUMAN	CDC42BPA	IPI00550263	196 kDa	10	0	10	0	0	0	infinite
Serine/threonine-protein kinase MRCK beta	MRCKB_HUMAN	CDC42BPB	IPI00477763	194 kDa	4	0	8	0	0	0	infinite
Cell division protein kinase 4	CDK4_HUMAN	CDK4	IPI00007811	34 kDa	3	0	3	0	0	0	infinite
Cofilin-2	COF2_HUMAN	CFL2	IPI00413344	19 kDa	0	0	24	0	0	0	infinite
Isoform 1 of Cysteine and histidine-rich domain-containing protein 1	CHRD1_HUMAN	CHORDC1	IPI00015897	37 kDa	2	0	4	0	0	0	infinite
Probable cytosolic iron-sulfur protein assembly protein CIAO1	CIAO1_HUMAN	CIAO1	IPI00008791	38 kDa	6	4	5	0	0	0	infinite
Isoform 1 of Protein CIP2A	CIP2A_HUMAN	CIP2A	IPI00154283	102 kDa	4	2	0	0	0	0	infinite
Isoform 1 of Cytoskeleton-associated protein 4	CKAP4_HUMAN	CKAP4	IPI00141318	66 kDa	16	12	14	0	0	0	infinite
Isoform 1 of Cytoskeleton-associated protein 5	CKAP5_HUMAN	CKAP5	IPI00028275	226 kDa	25	7	35	0	0	0	infinite
167 kDa protein	CLAP2_HUMAN	CLASP2	IPI00925217	167 kDa	6	0	0	0	0	0	infinite
cDNA FLJ61629, highly similar to Clathrin interactor 1	EPN4_HUMAN	CLINT1	IPI00291930	70 kDa	4	4	6	0	0	0	infinite
Isoform 1 of CAP-Gly domain-containing linker protein 1	CLIP1_HUMAN	CLIP1	IPI00013455	162 kDa	8	0	5	0	0	0	infinite
Isoform Non-brain of Clathrin light chain A	CLCA_HUMAN	CLTA	IPI00216393	24 kDa	5	6	8	0	0	0	infinite
Isoform Non-brain of Clathrin light chain B	CLCB_HUMAN	CLTB	IPI00216472	23 kDa	5	3	5	0	0	0	infinite
UMP-CMP kinase 1 isoform a	KCY_HUMAN	CMPK1	IPI00219953	26 kDa	0	0	7	0	0	0	infinite
Calponin-1	CNN1_HUMAN	CNN1	IPI00021264	33 kDa	0	0	9	0	0	0	infinite
Calponin-2	CNN2_HUMAN	CNN2	IPI00015262	34 kDa	6	0	15	0	0	0	infinite
Calponin-3	CNN3_HUMAN	CNN3	IPI00216682	36 kDa	15	7	25	0	0	0	infinite
Isoform 1 of CCR4-NOT transcription complex subunit 1	CNOT1_HUMAN	CNOT1	IPI00166010	267 kDa	20	2	21	0	0	0	infinite
Isoform 1 of CCR4-NOT transcription complex subunit 2	CNOT2_HUMAN	CNOT2	IPI00005011	60 kDa	3	0	3	0	0	0	infinite
CCR4-NOT transcription complex subunit 7	CNOT7_HUMAN	CNOT7	IPI00006552	33 kDa	3	0	4	0	0	0	infinite
Isoform 3 of Cordon-bleu protein-like 1	COBL1_HUMAN	COBLL1	IPI00007133	128 kDa	4	0	6	0	0	0	infinite
Isoform 2 of Collagen alpha-1(XVIII) chain	COIA1_HUMAN	COL18A1	IPI00022822	154 kDa	3	0	4	0	0	0	infinite
Collagen alpha-1(XIX) chain	COJA1_HUMAN	COL19A1	IPI00019090	115 kDa	13	8	8	0	0	0	infinite
Collagen alpha-2(V) chain	CO5A2_HUMAN	COL5A2	IPI00739099	145 kDa	15	33	31	0	0	0	infinite
Coatomer subunit beta	COPB_HUMAN	COPB1	IPI00295851	107 kDa	5	0	10	0	0	0	infinite
Coatomer subunit gamma	COPG1_HUMAN	COPG	IPI00783982	98 kDa	7	0	8	0	0	0	infinite
COP9 signalosome complex subunit 3	CSN3_HUMAN	COPS3	IPI00025721	48 kDa	5	0	6	0	0	0	infinite
COP9 signalosome complex subunit 4	CSN4_HUMAN	COPS4	IPI00171844	46 kDa	0	2	5	0	0	0	infinite
COP9 signalosome complex subunit 5	CSN5_HUMAN	COPS5	IPI00009958	38 kDa	2	2	3	0	0	0	infinite
COP9 signalosome complex subunit 6	CSN6_HUMAN	COPS6	IPI00163230	36 kDa	3	0	3	0	0	0	infinite
Coronin-1B	COR1B_HUMAN	CORO1B	IPI00007058	54 kDa	14	12	10	0	0	0	infinite
Coronin-2A	COR2A_HUMAN	CORO2A	IPI00023736	60 kDa	5	0	2	0	0	0	infinite
Cysteine-rich protein 2	CRIP2_HUMAN	CRIP2	IPI00006034	22 kDa	6	3	4	0	0	0	infinite
Cartilage-associated protein	CRTAP_HUMAN	CRTAP	IPI00748502	47 kDa	12	11	12	0	0	0	infinite
Citrate synthase, mitochondrial	CISY_HUMAN	CS	IPI00025366	52 kDa	0	0	6	0	0	0	infinite
Isoform Long of Cold shock domain-containing protein E1	CSDE1_HUMAN	CSDE1	IPI00470891	89 kDa	24	27	20	0	0	0	infinite
Tyrosine-protein kinase CSK	CSK_HUMAN	CSK	IPI00013212	51 kDa	8	8	9	0	0	0	infinite
CSNK2A1 protein	CSK21_HUMAN	CSNK2A1	IPI00016613	46 kDa	6	2	5	0	0	0	infinite
Chondroitin sulfate proteoglycan 4	CSPG4_HUMAN	CSPG4	IPI00019157	250 kDa	21	0	16	0	0	0	infinite
Isoform 1 of Catenin beta-1	CTNB1_HUMAN	CTNNB1	IPI00017292	85 kDa	7	0	23	0	0	0	infinite
Isoform 1AB of Catenin delta-1	CTND1_HUMAN	CTNND1	IPI00182469	107 kDa	25	14	32	0	0	0	infinite
CTP synthase 1	PYRG1_HUMAN	CTPS	IPI00290142	67 kDa	5	7	7	0	0	0	infinite
Src substrate cortactin	SRC8_HUMAN	CTTN	IPI00029601	62 kDa	18	21	17	0	0	0	infinite
CTTNBP2 N-terminal-like protein	CT2NL_HUMAN	CTTNBP2NL	IPI00514311	70 kDa	4	2	4	0	0	0	infinite
cytochrome b5 reductase 3 isoform 3	NB5R3_HUMAN	CYB5R3	IPI00954806	38 kDa	6	0	3	0	0	0	infinite
Isoform 1 of Cytoplasmic FMR1-interacting protein 1	CYFP1_HUMAN	CYFIP1	IPI00644231	145 kDa	39	13	32	0	0	0	infinite
Cytoglobin	CYGB_HUMAN	CYGB	IPI00103373	21 kDa	3	3	6	0	0	0	infinite
Isoform 1 of Drebrin	DREB_HUMAN	DBN1	IPI00003406	71 kDa	12	15	10	0	0	0	infinite
Isoform 1 of Drebrin-like protein	DBNL_HUMAN	DBNL	IPI00456925	48 kDa	16	7	11	0	0	0	infinite
Isoform p150 of Dynactin subunit 1	DCTN1_HUMAN	DCTN1	IPI00029485	142 kDa	25	11	34	0	0	0	infinite
dynactin 2	DCTN2_HUMAN	DCTN2	IPI00220503	45 kDa	0	6	2	0	0	0	infinite
Putative deoxyribose-phosphate aldolase	DEOC_HUMAN	DERA	IPI00219677	35 kDa	9	5	7	0	0	0	infinite
Isoform 1 of Putative ATP-dependent RNA helicase DHX30	DHX30_HUMAN	DHX30	IPI00411733	134 kDa	5	0	3	0	0	0	infinite
Isoform 1 of Disco-interacting protein 2 homolog B	DIP2B_HUMAN	DIP2B	IPI00465045	171 kDa	4	0	5	0	0	0	infinite
DnaJ homolog subfamily C member 13	DJC13_HUMAN	DNAJC13	IPI00307259	254 kDa	10	0	18	0	0	0	infinite
DnaJ homolog subfamily C member 3	DNJC3_HUMAN	DNAJC3	IPI00006713	58 kDa	3	0	6	0	0	0	infinite
DnaJ homolog subfamily C member 7	DNJC7_HUMAN	DNAJC7	IPI00329629	56 kDa	7	5	4	0	0	0	infinite
Isoform 4 of Dynamin-1-like protein	DNM1L_HUMAN	DNM1L	IPI00473085	78 kDa	10	3	10	0	0	0	infinite
dynamin 2 isoform 4	DYN2_HUMAN	DNM2	IPI00181352	98 kDa	11	10	16	0	0	0	infinite
Isoform 2 of Dedicator of cytokinesis protein 7	DOCK7_HUMAN	DOCK7	IPI00183572	241 kDa	32	8	26	0	0	0	infinite
Dihydropyrimidinase-related protein 2	DPYL2_HUMAN	DPYSL2	IPI00257508	62 kDa	19	4	11	0	0	0	infinite
Collapsin response mediator protein 4 long variant	DPYL3_HUMAN	DPYSL3	IPI00029111	74 kDa	14	4	8	0	0	0	infinite
Dual specificity protein phosphatase 3	DUS3_HUMAN	DUSP3	IPI00018671	20 kDa	0	2	4	0	0	0	infinite
Isoform 2C of Cytoplasmic dynein 1 intermediate chain 2	DC1I2_HUMAN	DYNC1I2	IPI00216348	68 kDa	6	2	5	0	0	0	infinite
Cytoplasmic dynein 1 light intermediate chain 1	DC1L1_HUMAN	DYNC1LI1	IPI00007675	57 kDa	4	4	2	0	0	0	infinite
Cytoplasmic dynein 1 light intermediate chain 2	DC1L2_HUMAN	DYNC1LI2	IPI00011592	54 kDa	4	3	5	0	0	0	infinite
Dynein light chain 2, cytoplasmic	DYL2_HUMAN	DYNLL2	IPI00062037	10 kDa	0	0	13	0	0	0	infinite
Dynein light chain Tctex-type 3	DYLT3_HUMAN	DYNLT3	IPI00020885	13 kDa	4	0	2	0	0	0	infinite
KIAA0368 protein	ECM29_HUMAN	ECM29	IPI00157790	224 kDa	5	0	6	0	0	0	infinite
Isoform 1 of Enhancer of mRNA-decapping protein 4	EDC4_HUMAN	EDC4	IPI00376317	152 kDa	3	0	6	0	0	0	infinite
Elongation factor 1-beta	EF1B_HUMAN	EEF1B2	IPI00178440	25 kDa	3	4	8	0	0	0	infinite
Isoform 1 of EH domain-binding protein 1	EHBP1_HUMAN	EHBP1	IPI00178187	140 kDa	5	3	5	0	0	0	infinite
EH domain-containing protein 2	EHD2_HUMAN	EHD2	IPI00100980	61 kDa	6	3	3	0	0	0	infinite
Isoform 1 of Eukaryotic translation initiation factor 2A	EIF2A_HUMAN	EIF2A	IPI00902564	65 kDa	7	0	4	0	0	0	infinite
Isoform 1 of Protein argonaute-2	AGO2_HUMAN	EIF2C2	IPI00745433	97 kDa	2	0	4	0	0	0	infinite
Eukaryotic translation initiation factor 3 subunit J	EIF3J_HUMAN	EIF3J	IPI00290461	29 kDa	2	2	2	0	0	0	infinite
Eukaryotic translation initiation factor 3 subunit M	EIF3M_HUMAN	EIF3M	IPI00102069	43 kDa	6	2	16	0	0	0	infinite
Eukaryotic translation initiation factor 4B	IF4B_HUMAN	EIF4B	IPI00012079	69 kDa	6	3	4	0	0	0	infinite
Eukaryotic translation initiation factor 5	IF5_HUMAN	EIF5	IPI00022648	49 kDa	3	0	5	0	0	0	infinite
Epithelial membrane protein 3	EMP3_HUMAN	EMP3	IPI00008901	18 kDa	7	0	9	0	0	0	infinite
Isoform 1 of Beta-enolase	ENOB_HUMAN	ENO3	IPI00218474	47 kDa	0	0	33	0	0	0	infinite
Isoform 1 of Ephrin type-A receptor 3	EPHA3_HUMAN	EPHA3	IPI00298105	110 kDa	8	0	4	0	0	0	infinite
EPS15L1 protein	EP15R_HUMAN	EPS15L1	IPI00645613	66 kDa	10	4	10	0	0	0	infinite
Epidermal growth factor receptor kinase substrate 8	EPS8_HUMAN	EPS8	IPI00290337	92 kDa	11	3	4	0	0	0	infinite
ER lipid raft associated 1	ERLN1_HUMAN	ERLIN1	IPI00007940	39 kDa	4	0	11	0	0	0	infinite
Isoform 1 of Erlin-2	ERLN2_HUMAN	ERLIN2	IPI00026942	38 kDa	5	10	13	0	0	0	infinite
S-formylglutathione hydrolase	ESTD_HUMAN	ESD	IPI00411706	31 kDa	2	2	5	0	0	0	infinite
Isoform 1 of Extended synaptotagmin-1	ESYT1_HUMAN	ESYT1	IPI00022143	123 kDa	3	3	8	0	0	0	infinite
FAS-associated factor 2	FAF2_HUMAN	FAF2	IPI00172656	53 kDa	4	0	2	0	0	0	infinite
Protein FAM91A1	F91A1_HUMAN	FAM91A1	IPI00152671	94 kDa	3	3	3	0	0	0	infinite
Protein FAM96B	MIP18_HUMAN	FAM96B	IPI00007024	18 kDa	5	2	5	0	0	0	infinite
Isoform 1 of FERM, RhoGEF and pleckstrin domain-containing protein 1	FARP1_HUMAN	FARP1	IPI00024773	119 kDa	7	4	5	0	0	0	infinite
Farnesyl pyrophosphate synthase	FPPS_HUMAN	FDPS	IPI00914566	48 kDa	0	0	6	0	0	0	infinite
Isoform 1 of Fermitin family homolog 2	FERM2_HUMAN	FERMT2	IPI00000856	78 kDa	28	14	45	0	0	0	infinite
Fibrinogen beta chain	FIBB_HUMAN	FGB	IPI00298497	56 kDa	18	15	14	0	0	0	infinite
Isoform Gamma-B of Fibrinogen gamma chain	FIBG_HUMAN	FGG	IPI00021891	52 kDa	13	7	6	0	0	0	infinite
Four and a half LIM domains protein 2	FHL2_HUMAN	FHL2	IPI00743342	32 kDa	9	6	11	0	0	0	infinite
Four and a half LIM domains protein 3	FHL3_HUMAN	FHL3	IPI00014399	31 kDa	0	2	6	0	0	0	infinite
Peptidyl-prolyl cis-trans isomerase FKBP10	FKB10_HUMAN	FKBP10	IPI00303300	64 kDa	4	7	8	0	0	0	infinite
Peptidyl-prolyl cis-trans isomerase FKBP3	FKBP3_HUMAN	FKBP3	IPI00024157	25 kDa	3	0	4	0	0	0	infinite
Peptidyl-prolyl cis-trans isomerase FKBP9	FKBP9_HUMAN	FKBP9	IPI00182126	63 kDa	8	6	0	0	0	0	infinite
Protein flightless-1 homolog	FLII_HUMAN	FLII	IPI00031023	145 kDa	22	12	25	0	0	0	infinite
Isoform 1 of Filamin-C	FLNC_HUMAN	FLNC	IPI00178352	291 kDa	0	0	44	0	0	0	infinite
Flotillin-1	FLOT1_HUMAN	FLOT1	IPI00027438	47 kDa	19	15	16	0	0	0	infinite
Flotillin-2	FLOT2_HUMAN	FLOT2	IPI00789008	47 kDa	20	15	11	0	0	0	infinite
FERM domain-containing protein 4A	FRM4A_HUMAN	FRMD4A	IPI00644865	115 kDa	4	3	0	0	0	0	infinite
Isoform 1 of Far upstream element-binding protein 1	FUBP1_HUMAN	FUBP1	IPI00375441	68 kDa	0	0	10	0	0	0	infinite
Isoform 1 of Far upstream element-binding protein 3	FUBP3_HUMAN	FUBP3	IPI00377261	62 kDa	0	8	7	0	0	0	infinite
Isoform Long of Glucose-6-phosphate 1-dehydrogenase	G6PD_HUMAN	G6PD	IPI00216008	64 kDa	10	8	16	0	0	0	infinite
Cyclin-G-associated kinase	GAK_HUMAN	GAK	IPI00298949	143 kDa	0	0	6	0	0	0	infinite
Galactokinase	GALK1_HUMAN	GALK1	IPI00940264	42 kDa	6	2	2	0	0	0	infinite
Isoform 6 of GTPase-activating protein and VPS9 domain-containing protein 1	GAPD1_HUMAN	GAPVD1	IPI00292753	166 kDa	8	0	6	0	0	0	infinite
Glycyl-tRNA synthetase	SYG_HUMAN	GARS	IPI00783097	83 kDa	11	5	17	0	0	0	infinite
Isoform Long of Trifunctional purine biosynthetic protein adenosine-3	PUR2_HUMAN	GART	IPI00025273	108 kDa	11	9	9	0	0	0	infinite
Glutamate--cysteine ligase regulatory subunit	GSH0_HUMAN	GCLM	IPI00010090	31 kDa	6	0	4	0	0	0	infinite
Rab GDP dissociation inhibitor alpha	GDIA_HUMAN	GDI1	IPI00010154	51 kDa	0	0	7	0	0	0	infinite
Component of gems 4	GEMI4_HUMAN	GEMIN4	IPI00027717	120 kDa	4	0	8	0	0	0	infinite
Gem-associated protein 5	GEMI5_HUMAN	GEMIN5	IPI00291783	169 kDa	25	4	16	0	0	0	infinite
Isoform 1 of PERQ amino acid-rich with GYF domain-containing protein 2	PERQ2_HUMAN	GIGYF2	IPI00784233	150 kDa	2	2	7	0	0	0	infinite
Isoform 1 of ARF GTPase-activating protein GIT1	GIT1_HUMAN	GIT1	IPI00384861	84 kDa	12	11	20	0	0	0	infinite
Isoform 1 of ARF GTPase-activating protein GIT2	GIT2_HUMAN	GIT2	IPI00238218	85 kDa	10	0	11	0	0	0	infinite
Isoform 2 of Glyoxalase domain-containing protein 4	GLOD4_HUMAN	GLOD4	IPI00745272	33 kDa	2	0	5	0	0	0	infinite
Glutaredoxin-3	GLRX3_HUMAN	GLRX3	IPI00008552	37 kDa	6	2	6	0	0	0	infinite
Procollagen galactosyltransferase 1	GT251_HUMAN	GLT25D1	IPI00168262	72 kDa	48	89	74	0	0	0	infinite
GMP synthase [glutamine-hydrolyzing]	GUAA_HUMAN	GMPS	IPI00029079	77 kDa	4	2	3	0	0	0	infinite
Guanine nucleotide-binding protein subunit alpha-13	GNA13_HUMAN	GNA13	IPI00290928	44 kDa	5	0	4	0	0	0	infinite
Isoform 1 of Guanine nucleotide-binding protein G(i) subunit alpha-2	GNAI2_HUMAN	GNAI2	IPI00748145	40 kDa	11	8	15	0	0	0	infinite
Guanine nucleotide-binding protein G(k) subunit alpha	GNAI3_HUMAN	GNAI3	IPI00220578	41 kDa	9	7	13	0	0	0	infinite
Isoform Alpha-2 of Guanine nucleotide-binding protein G(o) subunit alpha	GNAO_HUMAN	GNAO1	IPI00398700	40 kDa	6	0	0	0	0	0	infinite
Glucosamine-6-phosphate isomerase 1	GNPI1_HUMAN	GNPDA1	IPI00009305	33 kDa	8	2	0	0	0	0	infinite
Aspartate aminotransferase, cytoplasmic	AATC_HUMAN	GOT1	IPI00219029	46 kDa	2	5	2	0	0	0	infinite
Isoform 1 of Glycerol-3-phosphate dehydrogenase, mitochondrial	GPDM_HUMAN	GPD2	IPI00017895	81 kDa	3	0	3	0	0	0	infinite
Glucose-6-phosphate isomerase	G6PI_HUMAN	GPI	IPI00027497	63 kDa	8	7	7	0	0	0	infinite
Isoform 1 of Growth factor receptor-bound protein 2	GRB2_HUMAN	GRB2	IPI00021327	25 kDa	0	5	5	0	0	0	infinite
Isoform 1 of Glucocorticoid receptor DNA-binding factor 1	RHG35_HUMAN	GRLF1	IPI00334715	172 kDa	5	0	7	0	0	0	infinite
Similar to Glutamate-rich WD repeat-containing protein 1	GRWD1_HUMAN	GRWD1	IPI00847896	49 kDa	8	4	3	0	0	0	infinite
G1 to S phase transition 1 isoform 2	ERF3A_HUMAN	GSPT1	IPI00909083	69 kDa	5	0	4	0	0	0	infinite
Isoform Mitochondrial of Glutathione reductase, mitochondrial	GSHR_HUMAN	GSR	IPI00016862	56 kDa	4	2	3	0	0	0	infinite
Glutathione S-transferase Mu 3	GSTM3_HUMAN	GSTM3	IPI00246975	27 kDa	3	3	3	0	0	0	infinite
Glutathione S-transferase omega-1	GSTO1_HUMAN	GSTO1	IPI00019755	28 kDa	2	0	5	0	0	0	infinite
Histidyl-tRNA synthetase, cytoplasmic	SYHC_HUMAN	HARS	IPI00021808	57 kDa	8	0	6	0	0	0	infinite
Isoform 1 of HEAT repeat-containing protein 2	HEAT2_HUMAN	HEATR2	IPI00242630	93 kDa	11	0	3	0	0	0	infinite
HECT domain containing 1	HECD1_HUMAN	HECTD1	IPI00871372	289 kDa	6	0	8	0	0	0	infinite
Isoform 1 of Hepatocyte growth factor-regulated tyrosine kinase substrate	HGS_HUMAN	HGS	IPI00006176	86 kDa	2	0	6	0	0	0	infinite
Huntingtin-interacting protein 1	HIP1_HUMAN	HIP1	IPI00782965	116 kDa	10	3	8	0	0	0	infinite
Huntingtin-interacting protein 1-related protein	HIP1R_HUMAN	HIP1R	IPI00024417	119 kDa	4	0	4	0	0	0	infinite
Hexokinase-2	HXK2_HUMAN	HK2	IPI00102864	102 kDa	8	8	6	0	0	0	infinite
Major histocompatibility complex, class I, A	1A02_HUMAN	HLA-A	IPI00894325	41 kDa	4	2	2	0	0	0	infinite
Isoform 1 of Heterogeneous nuclear ribonucleoprotein D-like	HNRDL_HUMAN	HNRPDL	IPI00011274	46 kDa	24	0	0	0	0	0	infinite
Estradiol 17-beta-dehydrogenase 11	DHB11_HUMAN	HSD17B11	IPI00329598	33 kDa	7	0	4	0	0	0	infinite
cDNA FLJ55382, highly similar to Hsp70-binding protein 1	HPBP1_HUMAN	HSPBP1	IPI00100748	44 kDa	8	3	3	0	0	0	infinite
Basement membrane-specific heparan sulfate proteoglycan core protein	PGBM_HUMAN	HSPG2	IPI00024284	469 kDa	15	0	17	0	0	0	infinite
Isoform 2 of E3 ubiquitin-protein ligase HUWE1	HUWE1_HUMAN	HUWE1	IPI00445401	480 kDa	6	0	17	0	0	0	infinite
Hypoxia up-regulated protein 1	HYOU1_HUMAN	HYOU1	IPI00000877	111 kDa	2	3	4	0	0	0	infinite
Isoleucyl-tRNA synthetase, cytoplasmic	SYIC_HUMAN	IARS	IPI00644127	145 kDa	29	20	25	0	0	0	infinite
Isocitrate dehydrogenase [NADP], mitochondrial	IDHP_HUMAN	IDH2	IPI00011107	51 kDa	0	0	7	0	0	0	infinite
Elongator complex protein 1	ELP1_HUMAN	IKBKAP	IPI00293735	150 kDa	8	0	4	0	0	0	infinite
Inhibitor of nuclear factor kappa-B kinase subunit beta	IKKB_HUMAN	IKBKB	IPI00024709	87 kDa	2	0	4	0	0	0	infinite
inosine monophosphate dehydrogenase 1 isoform a	IMDH1_HUMAN	IMPDH1	IPI00375527	64 kDa	4	0	3	0	0	0	infinite
Inosine-5'-monophosphate dehydrogenase 2	IMDH2_HUMAN	IMPDH2	IPI00291510	56 kDa	17	24	28	0	0	0	infinite
Isoform 1 of Importin-4	IPO4_HUMAN	IPO4	IPI00156374	119 kDa	9	8	3	0	0	0	infinite
Importin-9	IPO9_HUMAN	IPO9	IPI00185146	116 kDa	5	4	3	0	0	0	infinite
Isoform 1 of Ras GTPase-activating-like protein IQGAP2	IQGA2_HUMAN	IQGAP2	IPI00299048	181 kDa	7	0	0	0	0	0	infinite
Ras GTPase-activating-like protein IQGAP3	IQGA3_HUMAN	IQGAP3	IPI00328905	185 kDa	10	0	10	0	0	0	infinite
Isoform 1 of Integrin alpha-V	ITAV_HUMAN	ITGAV	IPI00027505	116 kDa	44	61	43	0	0	0	infinite
Isoform Beta-3A of Integrin beta-3	ITB3_HUMAN	ITGB3	IPI00303283	87 kDa	29	51	44	0	0	0	infinite
Inositol 1,4,5-trisphosphate receptor type 3	ITPR3_HUMAN	ITPR3	IPI00291607	304 kDa	13	2	14	0	0	0	infinite
Isoform 1 of Intersectin-1	ITSN1_HUMAN	ITSN1	IPI00304740	195 kDa	3	0	5	0	0	0	infinite
intersectin 2 isoform 3	ITSN2_HUMAN	ITSN2	IPI00396534	191 kDa	4	0	9	0	0	0	infinite
KN motif and ankyrin repeat domain-containing protein 1	KANK1_HUMAN	KANK1	IPI00339320	147 kDa	23	8	18	0	0	0	infinite
Isoform 1 of KN motif and ankyrin repeat domain-containing protein 2	KANK2_HUMAN	KANK2	IPI00470559	91 kDa	11	7	10	0	0	0	infinite
Isoform Cytoplasmic of Lysyl-tRNA synthetase	SYK_HUMAN	KARS	IPI00014238	68 kDa	9	3	12	0	0	0	infinite
Isoform 1 of Sickle tail protein homolog	SKT_HUMAN	KIAA1217	IPI00645403	214 kDa	12	2	9	0	0	0	infinite
Isoform 2 of Kinase D-interacting substrate of 220 kDa	KDIS_HUMAN	KIDINS220	IPI00384909	186 kDa	15	0	16	0	0	0	infinite
Putative uncharacterized protein KIF13B	KI13B_HUMAN	KIF13B	IPI00939605	201 kDa	6	0	8	0	0	0	infinite
Kinesin-like protein KIF14	KIF14_HUMAN	KIF14	IPI00299554	186 kDa	10	0	2	0	0	0	infinite
Isoform 1 of Kinesin-like protein KIF15	KIF15_HUMAN	KIF15	IPI00024975	160 kDa	5	0	7	0	0	0	infinite
Kinesin-like protein KIF1C	KIF1C_HUMAN	KIF1C	IPI00179757	123 kDa	6	0	0	0	0	0	infinite
Isoform S of Kinesin light chain 1	KLC1_HUMAN	KLC1	IPI00397666	63 kDa	3	3	6	0	0	0	infinite
Kinesin light chain 2	KLC2_HUMAN	KLC2	IPI00021634	69 kDa	0	4	5	0	0	0	infinite
Kinetochore-associated protein 1	KNTC1_HUMAN	KNTC1	IPI00001458	251 kDa	11	0	4	0	0	0	infinite
Importin subunit alpha-3	IMA3_HUMAN	KPNA3	IPI00299033	58 kDa	3	4	4	0	0	0	infinite
Keratin, type I cytoskeletal 19	K1C19_HUMAN	KRT19	IPI00479145	44 kDa	0	0	58	0	0	0	infinite
Keratin, type II cytoskeletal 71	K2C71_HUMAN	KRT71	IPI00061200	57 kDa	0	0	40	0	0	0	infinite
Isoform 1 of Kinectin	KTN1_HUMAN	KTN1	IPI00328753	156 kDa	6	0	6	0	0	0	infinite
Laminin subunit beta-1	LAMB1_HUMAN	LAMB1	IPI00013976	198 kDa	5	0	7	0	0	0	infinite
Isoform 1 of Cytosol aminopeptidase	AMPL_HUMAN	LAP3	IPI00419237	56 kDa	2	0	4	0	0	0	infinite
Isoform 1 of LIM and SH3 domain protein 1	LASP1_HUMAN	LASP1	IPI00000861	30 kDa	0	3	6	0	0	0	infinite
Plastin-2	PLSL_HUMAN	LCP1	IPI00010471	70 kDa	0	0	16	0	0	0	infinite
Isoform 1 of Prolyl 3-hydroxylase 1	P3H1_HUMAN	LEPRE1	IPI00163381	83 kDa	10	19	26	0	0	0	infinite
Galectin-3	LEG3_HUMAN	LGALS3	IPI00465431	26 kDa	3	7	11	0	0	0	infinite
Isoform 1 of Galectin-8	LEG8_HUMAN	LGALS8	IPI00010844	36 kDa	5	0	3	0	0	0	infinite
LIM domain-containing protein 1	LIMD1_HUMAN	LIMD1	IPI00003369	72 kDa	7	4	7	0	0	0	infinite
cDNA FLJ55516, highly similar to Particularly interesting new Cys-His protein	LIMS1_HUMAN	LIMS1	IPI00788612	38 kDa	21	8	12	0	0	0	infinite
Protein lin-7 homolog C	LIN7C_HUMAN	LIN7C	IPI00019997	22 kDa	0	2	4	0	0	0	infinite
Lipoma-preferred partner	LPP_HUMAN	LPP	IPI00023704	66 kDa	8	0	10	0	0	0	infinite
Leupaxin	LPXN_HUMAN	LPXN	IPI00299066	43 kDa	13	12	9	0	0	0	infinite
Isoform 2 of Leucine-rich repeat and calponin homology domain-containing protein 1	LRCH1_HUMAN	LRCH1	IPI00376144	77 kDa	5	0	3	0	0	0	infinite
Leucine-rich repeat-containing protein 57	LRC57_HUMAN	LRRC57	IPI00470576	27 kDa	3	0	3	0	0	0	infinite
Isoform 2 of Leucine-rich repeat flightless-interacting protein 1	LRRF1_HUMAN	LRRFIP1	IPI00006207	86 kDa	9	10	15	0	0	0	infinite
Isoform 1 of Leucine-rich repeat flightless-interacting protein 2	LRRF2_HUMAN	LRRFIP2	IPI00007277	82 kDa	6	4	10	0	0	0	infinite
Large subunit GTPase 1 homolog	LSG1_HUMAN	LSG1	IPI00300094	75 kDa	4	0	3	0	0	0	infinite
Isoform 1 of Leucine zipper protein 1	LUZP1_HUMAN	LUZP1	IPI00296830	120 kDa	22	14	18	0	0	0	infinite
Isoform 1 of Mitogen-activated protein kinase kinase kinase kinase 4	M4K4_HUMAN	MAP4K4	IPI00006752	142 kDa	8	0	8	0	0	0	infinite
Microtubule-associated protein RP/EB family member 1	MARE1_HUMAN	MAPRE1	IPI00017596	30 kDa	9	7	11	0	0	0	infinite
Isoform 1 of Microtubule-associated protein RP/EB family member 2	MARE2_HUMAN	MAPRE2	IPI00003420	37 kDa	5	0	4	0	0	0	infinite
Isoform 7 of Serine/threonine-protein kinase MARK2	MARK2_HUMAN	MARK2	IPI00290158	78 kDa	0	2	4	0	0	0	infinite
Methionyl-tRNA synthetase, cytoplasmic	SYMC_HUMAN	MARS	IPI00008240	101 kDa	13	12	9	0	0	0	infinite
S-adenosylmethionine synthetase isoform type-2	METK2_HUMAN	MAT2A	IPI00010157	44 kDa	8	7	6	0	0	0	infinite
Putative uncharacterized protein MBNL1	MBNL1_HUMAN	MBNL1	IPI00946481	36 kDa	2	2	4	0	0	0	infinite
Isoform 1 of Myelin basic protein	MBP_HUMAN	MBP	IPI00021907	33 kDa	0	0	8	0	0	0	infinite
Isoform 1 of Malignant T cell-amplified sequence 1	MCTS1_HUMAN	MCTS1	IPI00179026	21 kDa	2	0	8	0	0	0	infinite
Malate dehydrogenase	MDHC_HUMAN	MDH1	IPI00915869	23 kDa	3	4	4	0	0	0	infinite
Methionine aminopeptidase 1	AMPM1_HUMAN	METAP1	IPI00022239	43 kDa	2	0	5	0	0	0	infinite
Isoform 3 of Methyltransferase-like protein 13	MET13_HUMAN	METTL13	IPI00479432	69 kDa	5	0	2	0	0	0	infinite
Isoform 1 of Target of rapamycin complex subunit LST8	LST8_HUMAN	MLST8	IPI00102926	36 kDa	4	3	3	0	0	0	infinite
72 kDa type IV collagenase	MMP2_HUMAN	MMP2	IPI00027780	74 kDa	9	9	5	0	0	0	infinite
Isoform 1 of MMS19 nucleotide excision repair protein homolog	MMS19_HUMAN	MMS19	IPI00941928	113 kDa	4	2	4	0	0	0	infinite
Isoform 1 of Mps one binder kinase activator-like 3	PHOCN_HUMAN	MOBKL3	IPI00386122	26 kDa	5	3	11	0	0	0	infinite
Isoform 4 of Protein MON2 homolog	MON2_HUMAN	MON2	IPI00797186	190 kDa	2	0	4	0	0	0	infinite
Isoform 1 of Putative helicase MOV-10	MOV10_HUMAN	MOV10	IPI00444452	114 kDa	4	0	3	0	0	0	infinite
Isoform 2 of Multiple PDZ domain protein	MPDZ_HUMAN	MPDZ	IPI00015980	222 kDa	3	0	3	0	0	0	infinite
Isoform 3 of Myosin phosphatase Rho-interacting protein	MPRIP_HUMAN	MPRIP	IPI00166518	114 kDa	24	7	16	0	0	0	infinite
myelin protein zero	MYP0_HUMAN	MPZ	IPI00478921	29 kDa	0	0	14	0	0	0	infinite
Isoform 1 of Methylthioribose-1-phosphate isomerase	MTNA_HUMAN	MRI1	IPI00005948	39 kDa	4	3	0	0	0	0	infinite
Major vault protein	MVP_HUMAN	MVP	IPI00000105	99 kDa	9	7	12	0	0	0	infinite
Myeloid-associated differentiation marker	MYADM_HUMAN	MYADM	IPI00102685	35 kDa	0	0	6	0	0	0	infinite
Myosin-1	MYH1_HUMAN	MYH1	IPI00025879	223 kDa	0	0	24	0	0	0	infinite
Myosin-11	MYH11_HUMAN	MYH11	IPI00020501	227 kDa	0	0	134	0	0	0	infinite
Myosin-2	MYH2_HUMAN	MYH2	IPI00007856	223 kDa	0	0	21	0	0	0	infinite
Myosin-6	MYH6_HUMAN	MYH6	IPI00514201	224 kDa	0	0	14	0	0	0	infinite
Myosin light chain 6B	MYL6B_HUMAN	MYL6B	IPI00027255	23 kDa	26	0	0	0	0	0	infinite
Myosin-Id	MYO1D_HUMAN	MYO1D	IPI00329719	116 kDa	0	0	9	0	0	0	infinite
myosin VA isoform 2	MYO5A_HUMAN	MYO5A	IPI00873959	212 kDa	49	8	49	0	0	0	infinite
Isoform 1 of Myoferlin	MYOF_HUMAN	MYOF	IPI00021048	235 kDa	35	4	40	0	0	0	infinite
N-terminal acetyltransferase complex ARD1 subunit homolog A	NAA10_HUMAN	NAA10	IPI00013184	26 kDa	2	0	4	0	0	0	infinite
Nucleosome assembly protein 1-like 1	NP1L1_HUMAN	NAP1L1	IPI00023860	45 kDa	12	14	7	0	0	0	infinite
Putative uncharacterized protein NAP1L4	NP1L4_HUMAN	NAP1L4	IPI00017763	44 kDa	2	9	4	0	0	0	infinite
Alpha-soluble NSF attachment protein	SNAA_HUMAN	NAPA	IPI00009253	33 kDa	6	0	10	0	0	0	infinite
Asparaginyl-tRNA synthetase, cytoplasmic	SYNC_HUMAN	NARS	IPI00306960	63 kDa	5	0	11	0	0	0	infinite
Condensin complex subunit 1	CND1_HUMAN	NCAPD2	IPI00299524	157 kDa	9	0	3	0	0	0	infinite
Condensin complex subunit 3	CND3_HUMAN	NCAPG	IPI00106495	114 kDa	4	0	3	0	0	0	infinite
Cytoplasmic protein NCK2	NCK2_HUMAN	NCK2	IPI00306531	43 kDa	4	2	0	0	0	0	infinite
Isoform 1 of Nck-associated protein 1	NCKP1_HUMAN	NCKAP1	IPI00031982	129 kDa	15	6	15	0	0	0	infinite
Protein NDRG1	NDRG1_HUMAN	NDRG1	IPI00022078	43 kDa	4	3	3	0	0	0	infinite
Isoform 2 of Neurofibromin	NF1_HUMAN	NF1	IPI00299512	319 kDa	6	6	14	0	0	0	infinite
NHS-like protein 1	NHSL1_HUMAN	NHSL1	IPI00455733	175 kDa	14	10	15	0	0	0	infinite
Omega-amidase NIT2	NIT2_HUMAN	NIT2	IPI00549467	31 kDa	2	0	4	0	0	0	infinite
Notchless protein homolog 1	NLE1_HUMAN	NLE1	IPI00018196	53 kDa	4	0	2	0	0	0	infinite
Puromycin-sensitive aminopeptidase	PSA_HUMAN	NPEPPS	IPI00026216	103 kDa	2	0	4	0	0	0	infinite
Isoform 2 of Nuclear protein localization protein 4 homolog	NPL4_HUMAN	NPLOC4	IPI00001676	69 kDa	3	3	3	0	0	0	infinite
GTPase NRas	RASN_HUMAN	NRAS	IPI00000005	21 kDa	3	0	3	0	0	0	infinite
Sterol-4-alpha-carboxylate 3-dehydrogenase, decarboxylating	NSDHL_HUMAN	NSDHL	IPI00019407	42 kDa	3	0	3	0	0	0	infinite
Vesicle-fusing ATPase	NSF_HUMAN	NSF	IPI00006451	83 kDa	12	5	7	0	0	0	infinite
5'-nucleotidase	5NTD_HUMAN	NT5E	IPI00009456	63 kDa	6	4	5	0	0	0	infinite
Nuclear migration protein nudC	NUDC_HUMAN	NUDC	IPI00550746	38 kDa	9	11	7	0	0	0	infinite
ADP-sugar pyrophosphatase	NUDT5_HUMAN	NUDT5	IPI00296913	24 kDa	2	2	3	0	0	0	infinite
Nuclear pore complex protein Nup93	NUP93_HUMAN	NUP93	IPI00397904	93 kDa	3	0	7	0	0	0	infinite
Isoform 1 of Obg-like ATPase 1	OLA1_HUMAN	OLA1	IPI00290416	45 kDa	4	0	2	0	0	0	infinite
Oligosaccharyltransferase complex subunit OSTC	OSTC_HUMAN	OSTC	IPI00183603	17 kDa	0	0	6	0	0	0	infinite
Isoform 2 of Prolyl 4-hydroxylase subunit alpha-1	P4HA1_HUMAN	P4HA1	IPI00218682	61 kDa	10	13	24	0	0	0	infinite
Isoform IIb of Prolyl 4-hydroxylase subunit alpha-2	P4HA2_HUMAN	P4HA2	IPI00003128	61 kDa	5	2	5	0	0	0	infinite
Isoform 1 of Polyadenylate-binding protein 4	PABP4_HUMAN	PABPC4	IPI00012726	71 kDa	20	23	22	0	0	0	infinite
Isoform 1 of Protein kinase C and casein kinase substrate in neurons protein 2	PACN2_HUMAN	PACSIN2	IPI00027009	56 kDa	3	0	5	0	0	0	infinite
Isoform 5 of Palladin	PALLD_HUMAN	PALLD	IPI00856001	128 kDa	3	3	13	0	0	0	infinite
Beta-parvin	PARVB_HUMAN	PARVB	IPI00043083	42 kDa	18	11	12	0	0	0	infinite
Isoform 4 of PCI domain-containing protein 2	PCID2_HUMAN	PCID2	IPI00100313	52 kDa	7	0	3	0	0	0	infinite
Programmed cell death protein 10	PDC10_HUMAN	PDCD10	IPI00298558	25 kDa	2	3	7	0	0	0	infinite
Isoform 1 of Pyruvate dehydrogenase E1 component subunit beta, mitochondrial	ODPB_HUMAN	PDHB	IPI00003925	39 kDa	5	0	10	0	0	0	infinite
Isoform 1 of PDZ and LIM domain protein 4	PDLI4_HUMAN	PDLIM4	IPI00032206	35 kDa	17	15	7	0	0	0	infinite
PDZ and LIM domain protein 5	PDLI5_HUMAN	PDLIM5	IPI00007935	64 kDa	5	2	24	0	0	0	infinite
Isoform 1 of PDZ and LIM domain protein 7	PDLI7_HUMAN	PDLIM7	IPI00023122	50 kDa	8	6	7	0	0	0	infinite
Isoform 1 of Pyridoxal-dependent decarboxylase domain-containing protein 1	PDXD1_HUMAN	PDXDC1	IPI00384689	87 kDa	2	2	2	0	0	0	infinite
Tyrosine-protein kinase SgK269	PEAK1_HUMAN	PEAK1	IPI00737545	193 kDa	10	0	12	0	0	0	infinite
Phosphatidylethanolamine-binding protein 1	PEBP1_HUMAN	PEBP1	IPI00219446	21 kDa	4	5	4	0	0	0	infinite
Prefoldin subunit 2	PFD2_HUMAN	PFDN2	IPI00006052	17 kDa	0	3	6	0	0	0	infinite
Isoform 1 of 6-phosphofructokinase, liver type	K6PL_HUMAN	PFKL	IPI00332371	85 kDa	10	0	14	0	0	0	infinite
Isoform 2 of Pleckstrin homology-like domain family B member 1	PHLB1_HUMAN	PHLDB1	IPI00478789	145 kDa	21	14	16	0	0	0	infinite
Isoform 2 of Phosphatidylinositol-binding clathrin assembly protein	PICAL_HUMAN	PICALM	IPI00216184	69 kDa	16	6	19	0	0	0	infinite
Phosphatidylinositol transfer protein alpha isoform	PIPNA_HUMAN	PITPNA	IPI00216048	32 kDa	2	0	5	0	0	0	infinite
Isoform 1 of Phosphatidylinositol transfer protein beta isoform	PIPNB_HUMAN	PITPNB	IPI00334907	32 kDa	3	0	4	0	0	0	infinite
Isoform 1 of Serine/threonine-protein kinase N1	PKN1_HUMAN	PKN1	IPI00002803	104 kDa	5	0	3	0	0	0	infinite
mannose 6 phosphate receptor binding protein 1 isoform 3	PLIN3_HUMAN	PLIN3	IPI00106668	46 kDa	3	4	3	0	0	0	infinite
Procollagen-lysine,2-oxoglutarate 5-dioxygenase 1	PLOD1_HUMAN	PLOD1	IPI00943008	84 kDa	45	78	83	0	0	0	infinite
Procollagen-lysine,2-oxoglutarate 5-dioxygenase 3	PLOD3_HUMAN	PLOD3	IPI00030255	85 kDa	72	144	104	0	0	0	infinite
DNA-directed RNA polymerase II subunit RPB2	RPB2_HUMAN	POLR2B	IPI00027808	134 kDa	4	0	4	0	0	0	infinite
Inorganic pyrophosphatase	IPYR_HUMAN	PPA1	IPI00015018	33 kDa	4	5	3	0	0	0	infinite
Peptidyl-prolyl cis-trans isomerase D	PPID_HUMAN	PPID	IPI00003927	41 kDa	2	6	3	0	0	0	infinite
Serine/threonine-protein phosphatase PP1-beta catalytic subunit	PP1B_HUMAN	PPP1CB	IPI00218236	37 kDa	22	0	30	0	0	0	infinite
Isoform 1 of Protein phosphatase 1 regulatory subunit 12A	MYPT1_HUMAN	PPP1R12A	IPI00183002	115 kDa	31	41	49	0	0	0	infinite
Isoform 1 of Protein phosphatase 1 regulatory subunit 12C	PP12C_HUMAN	PPP1R12C	IPI00014340	85 kDa	6	7	7	0	0	0	infinite
Serine/threonine-protein phosphatase 2A 65 kDa regulatory subunit A alpha isoform	2AAA_HUMAN	PPP2R1A	IPI00554737	65 kDa	18	6	27	0	0	0	infinite
Isoform 1 of Serine/threonine-protein phosphatase 2B catalytic subunit alpha isoform	PP2BA_HUMAN	PPP3CA	IPI00179415	59 kDa	0	0	7	0	0	0	infinite
Serine/threonine-protein phosphatase 5	PPP5_HUMAN	PPP5C	IPI00019812	57 kDa	5	0	2	0	0	0	infinite
Isoform 1 of Serine/threonine-protein phosphatase 6 catalytic subunit	PPP6_HUMAN	PPP6C	IPI00012970	35 kDa	5	0	4	0	0	0	infinite
Peroxiredoxin-4	PRDX4_HUMAN	PRDX4	IPI00011937	31 kDa	23	23	35	0	0	0	infinite
Isoform Mitochondrial of Peroxiredoxin-5, mitochondrial	PRDX5_HUMAN	PRDX5	IPI00024915	22 kDa	2	3	5	0	0	0	infinite
Prolyl endopeptidase	PPCE_HUMAN	PREP	IPI00008164	81 kDa	3	3	5	0	0	0	infinite
Isoform 1 of Phosphatidylinositol 3,4,5-trisphosphate-dependent Rac exchanger 1 protein	PREX1_HUMAN	PREX1	IPI00295252	186 kDa	7	0	0	0	0	0	infinite
cDNA FLJ40287 fis, clone TESTI2027909, highly similar to 5'-AMP-ACTIVATED PROTEIN KINASE, GAMMA-1 SUBUNIT	AAKG1_HUMAN	PRKAG1	IPI00473047	39 kDa	7	3	2	0	0	0	infinite
cAMP-dependent protein kinase type I-alpha regulatory subunit	KAP0_HUMAN	PRKAR1A	IPI00021831	43 kDa	5	5	0	0	0	0	infinite
cAMP-dependent protein kinase type II-beta regulatory subunit	KAP3_HUMAN	PRKAR2B	IPI00554752	46 kDa	0	0	6	0	0	0	infinite
Protein arginine N-methyltransferase 5	ANM5_HUMAN	PRMT5	IPI00441473	73 kDa	3	6	4	0	0	0	infinite
Phosphoserine aminotransferase	SERC_HUMAN	PSAT1	IPI00001734	45 kDa	7	3	9	0	0	0	infinite
Proteasome subunit beta type-7	PSB7_HUMAN	PSMB7	IPI00003217	30 kDa	2	0	5	0	0	0	infinite
26S protease regulatory subunit 4	PRS4_HUMAN	PSMC1	IPI00011126	49 kDa	4	0	5	0	0	0	infinite
Isoform 1 of 26S protease regulatory subunit 6B	PRS6B_HUMAN	PSMC4	IPI00020042	47 kDa	10	3	9	0	0	0	infinite
26S protease regulatory subunit S10B	PRS10_HUMAN	PSMC6	IPI00021926	44 kDa	4	5	10	0	0	0	infinite
26S proteasome non-ATPase regulatory subunit 12	PSD12_HUMAN	PSMD12	IPI00185374	53 kDa	8	5	6	0	0	0	infinite
26S proteasome non-ATPase regulatory subunit 14	PSDE_HUMAN	PSMD14	IPI00024821	35 kDa	3	0	8	0	0	0	infinite
26S proteasome non-ATPase regulatory subunit 2	PSMD2_HUMAN	PSMD2	IPI00012268	100 kDa	11	4	14	0	0	0	infinite
26S proteasome non-ATPase regulatory subunit 7	PSD7_HUMAN	PSMD7	IPI00019927	37 kDa	8	3	9	0	0	0	infinite
Proteasome assembly chaperone 2	PSMG2_HUMAN	PSMG2	IPI00644482	29 kDa	3	2	3	0	0	0	infinite
Prostaglandin E synthase 3	TEBP_HUMAN	PTGES3	IPI00015029	19 kDa	3	4	10	0	0	0	infinite
Isoform 1 of Focal adhesion kinase 1	FAK1_HUMAN	PTK2	IPI00012885	119 kDa	18	3	21	0	0	0	infinite
Tyrosine-protein phosphatase non-receptor type 1	PTN1_HUMAN	PTPN1	IPI00297261	50 kDa	3	0	3	0	0	0	infinite
Isoform 1 of Tyrosine-protein phosphatase non-receptor type 11	PTN11_HUMAN	PTPN11	IPI00658023	68 kDa	2	0	6	0	0	0	infinite
Tyrosine-protein phosphatase non-receptor type 12	PTN12_HUMAN	PTPN12	IPI00289082	88 kDa	19	4	15	0	0	0	infinite
Tyrosine-protein phosphatase non-receptor type 23	PTN23_HUMAN	PTPN23	IPI00034006	179 kDa	5	2	6	0	0	0	infinite
Transcriptional activator protein Pur-alpha	PURA_HUMAN	PURA	IPI00023591	35 kDa	0	0	8	0	0	0	infinite
paxillin isoform 1	PAXI_HUMAN	PXN	IPI00922610	65 kDa	19	15	16	0	0	0	infinite
pyrroline-5-carboxylate reductase-like	P5CR3_HUMAN	PYCRL	IPI00646105	30 kDa	7	0	4	0	0	0	infinite
cDNA FLJ75085, highly similar to Homo sapiens glutaminyl-tRNA synthetase (QARS), mRNA	SYQ_HUMAN	QARS	IPI00026665	90 kDa	36	29	25	0	0	0	infinite
Dihydropteridine reductase	DHPR_HUMAN	QDPR	IPI00014439	26 kDa	4	0	4	0	0	0	infinite
Putative Ras-related protein Rab-12	RAB12_HUMAN	RAB12	IPI00419932	27 kDa	0	0	9	0	0	0	infinite
Isoform 1 of Ras-related protein Rab-1A	RAB1A_HUMAN	RAB1A	IPI00005719	23 kDa	11	12	27	0	0	0	infinite
Isoform 1 of Ras-related protein Rab-34	RAB34_HUMAN	RAB34	IPI00328180	29 kDa	4	0	3	0	0	0	infinite
Ras-related protein Rab-5B	RAB5B_HUMAN	RAB5B	IPI00017344	24 kDa	0	0	12	0	0	0	infinite
Isoform 2 of Rab GTPase-binding effector protein 1	RABE1_HUMAN	RABEP1	IPI00412712	95 kDa	0	3	4	0	0	0	infinite
Isoform 1 of Rap1 GTPase-GDP dissociation stimulator 1	GDS1_HUMAN	RAP1GDS1	IPI00607591	66 kDa	3	0	4	0	0	0	infinite
Isoform Complexed of Arginyl-tRNA synthetase, cytoplasmic	SYRC_HUMAN	RARS	IPI00004860	75 kDa	30	32	28	0	0	0	infinite
RAS protein activator like 2	NGAP_HUMAN	RASAL2	IPI00335849	143 kDa	10	0	9	0	0	0	infinite
Isoform 1 of RNA-binding protein 4	RBM4_HUMAN	RBM4	IPI00003704	40 kDa	7	0	0	0	0	0	infinite
Radixin	RADI_HUMAN	RDX	IPI00903145	69 kDa	53	61	64	0	0	0	infinite
ring finger protein 213 isoform 1	RN213_HUMAN	RNF213	IPI00828098	596 kDa	6	0	9	0	0	0	infinite
Ribonuclease inhibitor	RINI_HUMAN	RNH1	IPI00550069	50 kDa	28	38	37	0	0	0	infinite
Rho-associated protein kinase 1	ROCK1_HUMAN	ROCK1	IPI00022542	158 kDa	12	0	9	0	0	0	infinite
ROD1 regulator of differentiation 1 isoform 2	PTBP3_HUMAN	ROD1	IPI00159072	57 kDa	0	0	10	0	0	0	infinite
Ribose-5-phosphate isomerase	RPIA_HUMAN	RPIA	IPI00026513	33 kDa	2	0	5	0	0	0	infinite
Putative uncharacterized protein RPS27	RS27_HUMAN	RPS27	IPI00514399	7 kDa	0	0	11	0	0	0	infinite
Ribosomal protein S6 kinase alpha-3	KS6A3_HUMAN	RPS6KA3	IPI00020898	84 kDa	6	0	4	0	0	0	infinite
Cell differentiation protein RCD1 homolog	RCD1_HUMAN	RQCD1	IPI00023101	34 kDa	3	4	5	0	0	0	infinite
Ribonucleoside-diphosphate reductase large subunit	RIR1_HUMAN	RRM1	IPI00013871	90 kDa	5	3	4	0	0	0	infinite
ribonucleotide reductase M2 polypeptide isoform 1	RIR2_HUMAN	RRM2	IPI00011118	51 kDa	4	0	3	0	0	0	infinite
Isoform 1 of Reticulon-4	RTN4_HUMAN	RTN4	IPI00021766	130 kDa	4	0	5	0	0	0	infinite
Protein S100-A10	S10AA_HUMAN	S100A10	IPI00183695	11 kDa	7	0	7	0	0	0	infinite
Isoform 1 of Sacsin	SACS_HUMAN	SACS	IPI00795015	521 kDa	26	6	22	0	0	0	infinite
Isoform 1 of Sterile alpha and TIR motif-containing protein 1	SARM1_HUMAN	SARM1	IPI00448630	79 kDa	4	2	0	0	0	0	infinite
Isoform 3 of Protein scribble homolog	SCRIB_HUMAN	SCRIB	IPI00410666	178 kDa	46	27	29	0	0	0	infinite
Isoform 1 of N-terminal kinase-like protein	NTKL_HUMAN	SCYL1	IPI00102059	90 kDa	4	0	3	0	0	0	infinite
Dihydropyrimidinase-like 2	SDF2L_HUMAN	SDF2L1	IPI00106642	67 kDa	0	0	11	0	0	0	infinite
Protein transport protein Sec23A	SC23A_HUMAN	SEC23A	IPI00017375	86 kDa	5	0	8	0	0	0	infinite
Protein transport protein Sec23B	SC23B_HUMAN	SEC23B	IPI00017376	86 kDa	5	3	7	0	0	0	infinite
Isoform 1 of Protein transport protein Sec24A	SC24A_HUMAN	SEC24A	IPI00873472	120 kDa	3	2	4	0	0	0	infinite
Protein transport protein Sec24C	SC24C_HUMAN	SEC24C	IPI00024661	118 kDa	6	2	6	0	0	0	infinite
Isoform 3 of Protein transport protein Sec31A	SC31A_HUMAN	SEC31A	IPI00305152	122 kDa	7	0	5	0	0	0	infinite
Isoform A of Nucleoporin SEH1	SEH1_HUMAN	SEH1L	IPI00185533	40 kDa	5	3	2	0	0	0	infinite
Isoform I of Septin-6	SEPT6_HUMAN	SEPT6	IPI00216139	49 kDa	29	0	0	0	0	0	infinite
Serpin B6	SPB6_HUMAN	SERPINB6	IPI00413451	46 kDa	5	3	6	0	0	0	infinite
Serpin H1	SERPH_HUMAN	SERPINH1	IPI00032140	46 kDa	0	0	8	0	0	0	infinite
Tyrosine-protein kinase SgK223	SG223_HUMAN	SGK223	IPI00739386	150 kDa	4	0	4	0	0	0	infinite
cDNA, FLJ96508, Homo sapiens SH3-domain GRB2-like 1 (SH3GL1), mRNA	SH3G1_HUMAN	SH3GL1	IPI00019169	41 kDa	3	4	4	0	0	0	infinite
Isoform 1 of SH3 domain-containing kinase-binding protein 1	SH3K1_HUMAN	SH3KBP1	IPI00294962	73 kDa	4	3	3	0	0	0	infinite
Isoform 1 of Signal-induced proliferation-associated 1-like protein 2	SI1L2_HUMAN	SIPA1L2	IPI00444572	190 kDa	12	4	11	0	0	0	infinite
superkiller viralicidic activity 2-like homolog	SKIV2_HUMAN	SKIV2L	IPI00644297	138 kDa	5	0	6	0	0	0	infinite
ADP/ATP translocase 3	ADT3_HUMAN	SLC25A6	IPI00291467	33 kDa	0	0	24	0	0	0	infinite
Solute carrier family 2, facilitated glucose transporter member 1	GTR1_HUMAN	SLC2A1	IPI00220194	54 kDa	0	0	7	0	0	0	infinite
Isoform 1 of Structural maintenance of chromosomes protein 4	SMC4_HUMAN	SMC4	IPI00411559	147 kDa	14	4	18	0	0	0	infinite
Isoform 1 of Protein SMG8	SMG8_HUMAN	SMG8	IPI00328183	110 kDa	0	3	4	0	0	0	infinite
Isoform 1 of Spermine synthase	SPSY_HUMAN	SMS	IPI00005102	41 kDa	7	6	4	0	0	0	infinite
Isoform 1 of Beta-1-syntrophin	SNTB1_HUMAN	SNTB1	IPI00026059	58 kDa	8	0	8	0	0	0	infinite
Isoform 1 of Beta-2-syntrophin	SNTB2_HUMAN	SNTB2	IPI00009505	58 kDa	20	16	14	0	0	0	infinite
Isoform 1A of Sorting nexin-1	SNX1_HUMAN	SNX1	IPI00220527	52 kDa	4	6	3	0	0	0	infinite
Sorting nexin-17	SNX17_HUMAN	SNX17	IPI00014219	53 kDa	2	2	2	0	0	0	infinite
Isoform 2 of Sorting nexin-18	SNX18_HUMAN	SNX18	IPI00657938	69 kDa	4	0	5	0	0	0	infinite
Isoform 1 of Sorting nexin-27	SNX27_HUMAN	SNX27	IPI00645303	61 kDa	4	2	0	0	0	0	infinite
sorbin and SH3 domain containing 2 isoform 4	SRBS2_HUMAN	SORBS2	IPI00900281	81 kDa	20	7	25	0	0	0	infinite
Sorbitol dehydrogenase	DHSO_HUMAN	SORD	IPI00216057	38 kDa	8	4	2	0	0	0	infinite
Signal peptidase complex subunit 2	SPCS2_HUMAN	SPCS2	IPI00472939	25 kDa	2	2	7	0	0	0	infinite
Cytospin-A	CYTSA_HUMAN	SPECC1L	IPI00178072	125 kDa	5	4	3	0	0	0	infinite
SLIT-ROBO Rho GTPase-activating protein 2	SRGP2_HUMAN	SRGAP2	IPI00479125	121 kDa	6	0	7	0	0	0	infinite
Spermidine synthase	SPEE_HUMAN	SRM	IPI00292020	34 kDa	11	7	6	0	0	0	infinite
Signal recognition particle 54 kDa protein	SRP54_HUMAN	SRP54	IPI00009822	56 kDa	0	0	6	0	0	0	infinite
Isoform 2 of Serine/threonine-protein kinase SRPK1	SRPK1_HUMAN	SRPK1	IPI00412344	74 kDa	0	0	8	0	0	0	infinite
Isoform Alpha of Signal transducer and activator of transcription 1-alpha/beta	STAT1_HUMAN	STAT1	IPI00030781	87 kDa	10	2	6	0	0	0	infinite
Isoform Del-701 of Signal transducer and activator of transcription 3	STAT3_HUMAN	STAT3	IPI00306436	88 kDa	5	3	8	0	0	0	infinite
Isoform B of Serine/threonine-protein kinase 24	STK24_HUMAN	STK24	IPI00002212	49 kDa	0	0	7	0	0	0	infinite
Stomatin-like protein 2	STML2_HUMAN	STOML2	IPI00334190	39 kDa	5	3	3	0	0	0	infinite
Isoform 1 of Striatin	STRN_HUMAN	STRN	IPI00014456	86 kDa	5	2	11	0	0	0	infinite
Striatin-4	STRN4_HUMAN	STRN4	IPI00003016	81 kDa	5	4	2	0	0	0	infinite
Isoform 1 of STIP1 homology and U box-containing protein 1	CHIP_HUMAN	STUB1	IPI00025156	35 kDa	5	3	11	0	0	0	infinite
Isoform 1 of Suppressor of G2 allele of SKP1 homolog	SUGT1_HUMAN	SUGT1	IPI00828150	41 kDa	8	8	6	0	0	0	infinite
Isoform 1 of Synaptopodin	SYNPO_HUMAN	SYNPO	IPI00413058	99 kDa	3	0	3	0	0	0	infinite
Transgelin	TAGL_HUMAN	TAGLN	IPI00216138	23 kDa	0	0	13	0	0	0	infinite
Isoform 1 of Protein TANC1	TANC1_HUMAN	TANC1	IPI00173946	202 kDa	17	3	13	0	0	0	infinite
Tubulin-folding cofactor B	TBCB_HUMAN	TBCB	IPI00293126	27 kDa	3	3	3	0	0	0	infinite
Isoform 4 of Tubulin-specific chaperone D	TBCD_HUMAN	TBCD	IPI00030774	139 kDa	2	0	4	0	0	0	infinite
Tubulin-specific chaperone E	TBCE_HUMAN	TBCE	IPI00018402	59 kDa	2	0	4	0	0	0	infinite
Transcription elongation factor B polypeptide 2	ELOB_HUMAN	TCEB2	IPI00026670	13 kDa	3	3	2	0	0	0	infinite
Isoform 1 of Testin	TES_HUMAN	TES	IPI00024097	48 kDa	3	2	11	0	0	0	infinite
Isoform 1 of Protein-glutamine gamma-glutamyltransferase 2	TGM2_HUMAN	TGM2	IPI00294578	77 kDa	110	144	138	0	0	0	infinite
Nucleolysin TIAR	TIAR_HUMAN	TIAL1	IPI00005615	42 kDa	2	2	3	0	0	0	infinite
Isoform 2 of Mitochondrial import inner membrane translocase subunit TIM50	TIM50_HUMAN	TIMM50	IPI00418497	50 kDa	3	0	4	0	0	0	infinite
22 kDa protein	TIMP2_HUMAN	TIMP2	IPI00788747	22 kDa	4	3	3	0	0	0	infinite
Talin-2	TLN2_HUMAN	TLN2	IPI00219299	272 kDa	202	89	207	0	0	0	infinite
Transmembrane emp24 domain-containing protein 9	TMED9_HUMAN	TMED9	IPI00023542	27 kDa	4	3	11	0	0	0	infinite
Tropomodulin-3	TMOD3_HUMAN	TMOD3	IPI00005087	40 kDa	2	3	6	0	0	0	infinite
Isoform 1 of 182 kDa tankyrase-1-binding protein	TB182_HUMAN	TNKS1BP1	IPI00304589	182 kDa	36	9	22	0	0	0	infinite
Isoform 2 of Transportin-3	TNPO3_HUMAN	TNPO3	IPI00395694	104 kDa	3	2	6	0	0	0	infinite
Isoform 1 of Apoptosis-stimulating of p53 protein 2	ASPP2_HUMAN	TP53BP2	IPI00186808	126 kDa	6	0	4	0	0	0	infinite
Isoform 3 of Tropomyosin alpha-1 chain	TPM1_HUMAN	TPM1	IPI00216135	33 kDa	25	18	45	0	0	0	infinite
Isoform 2 of Tropomyosin beta chain	TPM2_HUMAN	TPM2	IPI00220709	33 kDa	0	18	44	0	0	0	infinite
Isoform 1 of Tropomyosin alpha-4 chain	TPM4_HUMAN	TPM4	IPI00010779	29 kDa	35	26	43	0	0	0	infinite
Tripeptidyl-peptidase 2	TPP2_HUMAN	TPP2	IPI00020416	138 kDa	0	0	6	0	0	0	infinite
Translationally-controlled tumor protein	TCTP_HUMAN	TPT1	IPI00550900	20 kDa	3	0	15	0	0	0	infinite
Trafficking protein particle complex subunit 3	TPPC3_HUMAN	TRAPPC3	IPI00004324	20 kDa	3	3	6	0	0	0	infinite
Trafficking protein particle complex subunit 5	TPPC5_HUMAN	TRAPPC5	IPI00177509	21 kDa	3	0	4	0	0	0	infinite
E3 ubiquitin/ISG15 ligase TRIM25	TRI25_HUMAN	TRIM25	IPI00029629	71 kDa	4	5	6	0	0	0	infinite
Tripartite motif-containing protein 47	TRI47_HUMAN	TRIM47	IPI00307165	70 kDa	5	0	2	0	0	0	infinite
TRIO and F-actin binding protein isoform 1	TARA_HUMAN	TRIOBP	IPI00148768	74 kDa	10	4	10	0	0	0	infinite
Isoform 1 of Thyroid receptor-interacting protein 13	PCH2_HUMAN	TRIP13	IPI00003505	49 kDa	4	2	0	0	0	0	infinite
Thyroid receptor-interacting protein 6	TRIP6_HUMAN	TRIP6	IPI00301561	50 kDa	7	2	2	0	0	0	infinite
Transient receptor potential cation channel subfamily V member 2	TRPV2_HUMAN	TRPV2	IPI00183666	86 kDa	3	0	5	0	0	0	infinite
Translin	TSN_HUMAN	TSN	IPI00018768	26 kDa	2	0	5	0	0	0	infinite
GDP-L-fucose synthase	FCL_HUMAN	TSTA3	IPI00014361	36 kDa	5	4	3	0	0	0	infinite
Tetratricopeptide repeat protein 37	TTC37_HUMAN	TTC37	IPI00005634	175 kDa	17	2	12	0	0	0	infinite
Tubulin--tyrosine ligase-like protein 12	TTL12_HUMAN	TTLL12	IPI00029048	74 kDa	6	3	4	0	0	0	infinite
Tubulin alpha-4A chain	TBA4A_HUMAN	TUBA4A	IPI00007750	50 kDa	0	0	153	0	0	0	infinite
TUBB6 protein	TBB6_HUMAN	TUBB6	IPI00646779	50 kDa	0	0	99	0	0	0	infinite
Tubulin gamma-2 chain	TBG2_HUMAN	TUBG2	IPI00299830	51 kDa	2	3	2	0	0	0	infinite
Gamma-tubulin complex component 2	GCP2_HUMAN	TUBGCP2	IPI00029705	103 kDa	2	2	2	0	0	0	infinite
Isoform 1 of Gamma-tubulin complex component 3	GCP3_HUMAN	TUBGCP3	IPI00033516	104 kDa	6	0	2	0	0	0	infinite
twinfilin 1	TWF1_HUMAN	TWF1	IPI00183508	44 kDa	5	2	0	0	0	0	infinite
Twinfilin-2	TWF2_HUMAN	TWF2	IPI00550917	40 kDa	7	0	2	0	0	0	infinite
Thioredoxin-like protein 1	TXNL1_HUMAN	TXNL1	IPI00305692	32 kDa	6	4	11	0	0	0	infinite
Isoform 5 of Thioredoxin reductase 1, cytoplasmic	TRXR1_HUMAN	TXNRD1	IPI00554786	55 kDa	4	0	6	0	0	0	infinite
Thymidylate synthase	TYSY_HUMAN	TYMS	IPI00221108	36 kDa	5	3	0	0	0	0	infinite
Uveal autoantigen with coiled-coil domains and ankyrin repeats	UACA_HUMAN	UACA	IPI00173359	163 kDa	8	2	5	0	0	0	infinite
Isoform 1 of Ubiquitin-conjugating enzyme E2 D3	UB2D3_HUMAN	UBE2D3	IPI00026965	17 kDa	0	2	4	0	0	0	infinite
Ubiquitin-conjugating enzyme E2 L3	UB2L3_HUMAN	UBE2L3	IPI00021347	18 kDa	2	0	4	0	0	0	infinite
Ubiquitin-conjugating enzyme E2 variant 2	UB2V2_HUMAN	UBE2V2	IPI00019600	16 kDa	0	2	5	0	0	0	infinite
Isoform 4 of E3 ubiquitin-protein ligase UBR4	UBR4_HUMAN	UBR4	IPI00640981	574 kDa	29	6	48	0	0	0	infinite
Isoform 2 of UBX domain-containing protein 1	UBXN1_HUMAN	UBXN1	IPI00396563	35 kDa	3	6	0	0	0	0	infinite
Isoform 1 of UBX domain-containing protein 6	UBXN6_HUMAN	UBXN6	IPI00019276	50 kDa	5	0	2	0	0	0	infinite
Isoform 2 of Ubiquitin carboxyl-terminal hydrolase isozyme L5	UCHL5_HUMAN	UCHL5	IPI00219512	36 kDa	5	3	6	0	0	0	infinite
Isoform 1 of UDP-glucose:glycoprotein glucosyltransferase 1	UGGG1_HUMAN	UGGT1	IPI00024466	177 kDa	3	0	7	0	0	0	infinite
Isoform 1 of UTP--glucose-1-phosphate uridylyltransferase	UGPA_HUMAN	UGP2	IPI00329331	57 kDa	7	7	5	0	0	0	infinite
Isoform 1 of Protein unc-45 homolog A	UN45A_HUMAN	UNC45A	IPI00072534	103 kDa	9	3	11	0	0	0	infinite
Cytochrome b-c1 complex subunit 1, mitochondrial	QCR1_HUMAN	UQCRC1	IPI00013847	53 kDa	4	0	5	0	0	0	infinite
Ubiquitin carboxyl-terminal hydrolase 14	UBP14_HUMAN	USP14	IPI00219913	56 kDa	4	5	9	0	0	0	infinite
Ubiquitin carboxyl-terminal hydrolase 24	UBP24_HUMAN	USP24	IPI00902614	294 kDa	5	0	4	0	0	0	infinite
ubiquitin specific protease 9, X-linked isoform 4	USP9X_HUMAN	USP9X	IPI00003964	290 kDa	33	10	25	0	0	0	infinite
Utrophin	UTRO_HUMAN	UTRN	IPI00009329	394 kDa	92	30	104	0	0	0	infinite
Synaptic vesicle membrane protein VAT-1 homolog	VAT1_HUMAN	VAT1	IPI00156689	42 kDa	2	4	8	0	0	0	infinite
Von Hippel-Lindau binding protein 1	PFD3_HUMAN	VBP1	IPI00334159	27 kDa	3	2	5	0	0	0	infinite
Deubiquitinating protein VCIP135	VCIP1_HUMAN	VCPIP1	IPI00064162	134 kDa	6	0	7	0	0	0	infinite
Isoform 1 of Vacuolar protein sorting-associated protein 16 homolog	VPS16_HUMAN	VPS16	IPI00305438	95 kDa	3	2	2	0	0	0	infinite
Vacuolar protein-sorting-associated protein 25	VPS25_HUMAN	VPS25	IPI00031655	21 kDa	3	0	4	0	0	0	infinite
Vacuolar protein sorting-associated protein 26A	VP26A_HUMAN	VPS26A	IPI00411426	38 kDa	7	5	8	0	0	0	infinite
Vacuolar protein sorting-associated protein 28 homolog	VPS28_HUMAN	VPS28	IPI00007155	25 kDa	2	0	4	0	0	0	infinite
Isoform 1 of Vacuolar protein sorting-associated protein 29	VPS29_HUMAN	VPS29	IPI00170796	21 kDa	2	3	6	0	0	0	infinite
Vacuolar protein sorting-associated protein VTA1 homolog	VTA1_HUMAN	VTA1	IPI00017160	34 kDa	3	3	2	0	0	0	infinite
Isoform 1 of Tryptophanyl-tRNA synthetase, cytoplasmic	SYWC_HUMAN	WARS	IPI00295400	53 kDa	3	3	6	0	0	0	infinite
WD repeat and FYVE domain-containing protein 1	WDFY1_HUMAN	WDFY1	IPI00024283	46 kDa	4	2	4	0	0	0	infinite
Isoform 1 of WD repeat-containing protein 1	WDR1_HUMAN	WDR1	IPI00746165	66 kDa	11	16	28	0	0	0	infinite
WD repeat-containing protein 61	WDR61_HUMAN	WDR61	IPI00019269	34 kDa	6	3	2	0	0	0	infinite
WD repeat-containing protein 72	WDR72_HUMAN	WDR72	IPI00375927	123 kDa	0	0	7	0	0	0	infinite
Methylosome protein 50	MEP50_HUMAN	WDR77	IPI00012202	37 kDa	4	4	4	0	0	0	infinite
Isoform 1 of Serine/threonine-protein kinase WNK1	WNK1_HUMAN	WNK1	IPI00004472	251 kDa	8	2	7	0	0	0	infinite
Exportin-1	XPO1_HUMAN	XPO1	IPI00298961	123 kDa	15	6	25	0	0	0	infinite
Isoform 1 of Exportin-5	XPO5_HUMAN	XPO5	IPI00640703	136 kDa	4	0	6	0	0	0	infinite
Exportin-T	XPOT_HUMAN	XPOT	IPI00306290	110 kDa	8	2	4	0	0	0	infinite
Isoform 1 of Xenotropic and polytropic retrovirus receptor 1	XPR1_HUMAN	XPR1	IPI00295447	82 kDa	3	0	3	0	0	0	infinite
Tyrosyl-tRNA synthetase, cytoplasmic	SYYC_HUMAN	YARS	IPI00007074	59 kDa	3	3	8	0	0	0	infinite
Proto-oncogene tyrosine-protein kinase Yes	YES_HUMAN	YES1	IPI00013981	61 kDa	7	0	3	0	0	0	infinite
YTH domain family protein 3	YTHD3_HUMAN	YTHDF3	IPI00940386	64 kDa	5	2	6	0	0	0	infinite
Zymogen granule protein 16 homolog B	ZG16B_HUMAN	ZG16B	IPI00060800	23 kDa	6	0	3	0	0	0	infinite
Isoform 1 of Protein zwilch homolog	ZWILC_HUMAN	ZWILCH	IPI00329679	67 kDa	5	0	4	0	0	0	infinite
Zyxin	ZYX_HUMAN	ZYX	IPI00926625	61 kDa	9	7	18	0	0	0	infinite
LIM domain and actin binding 1 isoform a	LIMA1_HUMAN	LIMA1	IPI00883896	85 kDa	42	50	50	0	0	2	51.4899
Isoform 1 of Fibronectin	FINC_HUMAN	FN1	IPI00022418	263 kDa	2314	2663	1516	52	0	48	46.4948
Collagen alpha-2(IV) chain	CO4A2_HUMAN	COL4A2	IPI00306322	168 kDa	57	71	62	0	0	3	46.1319
similar to fibronectin 1 isoform 4 preproprotein isoform 10	FINC_BOVINE	FN1	IPI00714673	253 kDa	4491	5076	2871	75	46	60	44.6829
actinin, alpha 1 isoform a	ACTN1_HUMAN	ACTN1	IPI00759776	106 kDa	225	288	307	0	0	16	37.1612
Isoform 1 of Vinculin	VINC_HUMAN	VCL	IPI00291175	117 kDa	155	120	167	2	0	7	34.6618
Coronin-1C	COR1C_HUMAN	CORO1C	IPI00943173	53 kDa	26	32	36	0	0	2	34.0044
Integrin alpha-5	ITA5_HUMAN	ITGA5	IPI00306604	115 kDa	25	31	31	0	0	2	31.5741
Isoform 1 of Supervillin	SVIL_HUMAN	SVIL	IPI00412650	248 kDa	124	41	92	0	0	6	29.8346
filamin B isoform 3	FLNB_HUMAN	FLNB	IPI00477536	277 kDa	123	49	174	0	0	9	26.6802
Plastin-3	PLST_HUMAN	PLS3	IPI00216694	71 kDa	21	22	31	0	0	2	26.5329
Isoform Long of Tight junction protein ZO-1	ZO1_HUMAN	TJP1	IPI00216219	195 kDa	27	20	27	0	0	2	26.3821
Isoform 3 of Spectrin alpha chain, brain	SPTN1_HUMAN	SPTAN1	IPI00843765	282 kDa	284	191	253	9	0	11	25.3692
Isoform 1 of Liprin-alpha-1	LIPA1_HUMAN	PPFIA1	IPI00163496	136 kDa	42	21	41	0	0	3	24.3663
Isoform 1 of Tensin-3	TENS3_HUMAN	TNS3	IPI00658152	155 kDa	195	128	177	7	0	8	23.1831
Isoform 1 of Importin-5	IPO5_HUMAN	IPO5	IPI00793443	124 kDa	22	15	28	0	0	2	22.9842
Rho-associated protein kinase 2	ROCK2_HUMAN	ROCK2	IPI00307155	161 kDa	32	4	31	2	0	0	21.8042
Isoform 1 of Transportin-1	TNPO1_HUMAN	TNPO1	IPI00024364	102 kDa	22	17	22	0	0	2	21.7855
Isoform 1 of Alpha-parvin	PARVA_HUMAN	PARVA	IPI00018963	42 kDa	17	22	19	0	0	2	21.1479
Multifunctional protein ADE2	PUR6_HUMAN	PAICS	IPI00217223	50 kDa	17	21	17	0	0	2	20.0639
Talin-1	TLN1_HUMAN	TLN1	IPI00298994	270 kDa	508	276	501	23	0	22	19.6491
Isoform 1 of Spectrin beta chain, brain 2	SPTN2_HUMAN	SPTBN2	IPI00012645	271 kDa	35	0	49	0	0	3	18.8432
Aminopeptidase N	AMPN_HUMAN	ANPEP	IPI00221224	110 kDa	25	10	18	0	0	2	18.5726
Cysteine and glycine-rich protein 1	CSRP1_HUMAN	CSRP1	IPI00442073	21 kDa	15	11	26	0	0	2	18.3146
Alpha-actinin-4	ACTN4_HUMAN	ACTN4	IPI00013808	105 kDa	302	447	346	10	9	21	18.1274
Translational activator GCN1	GCN1L_HUMAN	GCN1L1	IPI00001159	293 kDa	45	12	46	0	0	4	17.7726
Isoform 1 of Collagen alpha-1(IV) chain	CO4A1_HUMAN	COL4A1	IPI00743696	161 kDa	14	35	26	3	0	0	17.7162
Isoform 2 of Filamin-A	FLNA_HUMAN	FLNA	IPI00302592	280 kDa	581	381	460	15	4	37	17.3475
Isoform 5 of Caldesmon	CALD1_HUMAN	CALD1	IPI00333771	61 kDa	45	44	54	0	3	2	16.3676
Isoform 1 of Hexokinase-1	HXK1_HUMAN	HK1	IPI00018246	102 kDa	17	13	18	2	0	0	16.3397
Basic leucine zipper and W2 domain-containing protein 2	BZW2_HUMAN	BZW2	IPI00022305	48 kDa	19	13	13	0	0	2	16.104
Aspartyl-tRNA synthetase, cytoplasmic	SYDC_HUMAN	DARS	IPI00216951	57 kDa	17	26	21	0	0	3	15.6427
Early endosome antigen 1	EEA1_HUMAN	EEA1	IPI00329536	162 kDa	78	59	81	5	2	2	15.4075
Isocitrate dehydrogenase [NADP] cytoplasmic	IDHC_HUMAN	IDH1	IPI00027223	47 kDa	10	11	19	0	0	2	14.2767
Isoform 1 of Structural maintenance of chromosomes protein 2	SMC2_HUMAN	SMC2	IPI00007927	136 kDa	21	3	15	0	0	2	13.3428
CAD protein	PYR1_HUMAN	CAD	IPI00301263	243 kDa	72	35	62	0	0	9	13.2124
T-complex protein 1 subunit beta	TCPB_HUMAN	CCT2	IPI00297779	57 kDa	19	28	23	0	0	4	12.8156
Isoform 1 of Clathrin heavy chain 1	CLH1_HUMAN	CLTC	IPI00024067	192 kDa	370	303	369	16	6	33	12.795
Isoform Beta of Heat shock protein 105 kDa	HS105_HUMAN	HSPH1	IPI00218993	92 kDa	36	31	40	3	0	3	12.4716
Isoform Long of Spectrin beta chain, brain 1	SPTB2_HUMAN	SPTBN1	IPI00005614	275 kDa	494	393	442	26	7	40	12.3369
Dystonin	DYST_HUMAN	DST	IPI00642259	857 kDa	64	4	41	0	0	6	12.3214
Isoform 1 of AP-2 complex subunit beta	AP2B1_HUMAN	AP2B1	IPI00784156	105 kDa	29	28	38	0	4	0	11.9356
Bifunctional aminoacyl-tRNA synthetase	SYEP_HUMAN	EPRS	IPI00013452	171 kDa	78	58	66	3	0	9	11.9031
Fatty acid synthase	FAS_HUMAN	FASN	IPI00026781	273 kDa	271	250	244	24	3	17	11.8895
Collagen alpha-1(VI) chain	CO6A1_HUMAN	COL6A1	IPI00291136	109 kDa	8	10	15	0	0	2	11.8469
Protein KIAA0664	CLU_HUMAN	CLUH	IPI00939707	147 kDa	18	3	13	0	0	2	11.6608
Aldehyde dehydrogenase family 1 member A3	AL1A3_HUMAN	ALDH1A3	IPI00026663	56 kDa	16	9	22	0	2	0	11.5576
ATP-citrate synthase	ACLY_HUMAN	ACLY	IPI00021290	121 kDa	27	20	33	0	0	5	11.3609
Stress-induced-phosphoprotein 1	STIP1_HUMAN	STIP1	IPI00013894	63 kDa	11	18	15	0	2	0	11.3181
Neuroblast differentiation-associated protein AHNAK	AHNK_HUMAN	AHNAK	IPI00021812	629 kDa	1290	774	945	74	23	95	10.4208
Actin-related protein 2	ARP2_HUMAN	ACTR2	IPI00005159	45 kDa	14	6	9	0	0	2	10.2013
Importin subunit beta-1	IMB1_HUMAN	KPNB1	IPI00001639	97 kDa	55	52	48	3	2	5	10.1884
Isoform 1 of Plectin-1	PLEC_HUMAN	PLEC	IPI00014898	532 kDa	1010	661	808	66	7	96	10.0858
Isoform 1 of Coatomer subunit alpha	COPA_HUMAN	COPA	IPI00295857	138 kDa	31	21	47	0	0	7	9.96322
Isoform 2 of Ankycorbin	RAI14_HUMAN	RAI14	IPI00292953	110 kDa	42	17	36	0	2	4	9.69703
Isoform 1 of Calcyclin-binding protein	CYBP_HUMAN	CACYBP	IPI00395627	26 kDa	12	14	14	0	0	3	9.66524
Mitogen-activated protein kinase 1	MK01_HUMAN	MAPK1	IPI00003479	41 kDa	8	7	12	0	0	2	9.60476
26S proteasome non-ATPase regulatory subunit 6	PSMD6_HUMAN	PSMD6	IPI00014151	46 kDa	17	8	15	0	0	3	9.36761
Importin-7	IPO7_HUMAN	IPO7	IPI00007402	120 kDa	25	9	19	0	0	4	9.24927
Serine-threonine kinase receptor-associated protein	STRAP_HUMAN	STRAP	IPI00941907	38 kDa	18	17	16	0	0	4	9.2103
Isoform 3 of Ribosome-binding protein 1	RRBP1_HUMAN	RRBP1	IPI00215743	152 kDa	5	6	16	2	0	0	9.10037
Isoform 1 of Platelet-activating factor acetylhydrolase IB subunit alpha	LIS1_HUMAN	PAFAH1B1	IPI00218728	47 kDa	11	6	22	0	0	3	9.04634
Microtubule-associated protein 1B	MAP1B_HUMAN	MAP1B	IPI00008868	271 kDa	34	26	39	0	0	8	8.80999
Dolichyl-diphosphooligosaccharide--protein glycosyltransferase subunit 1 precursor	RPN1_HUMAN	RPN1	IPI00025874	73 kDa	11	4	10	0	0	2	8.70794
Isoform 2 of Tropomyosin alpha-3 chain	TPM3_HUMAN	TPM3	IPI00218319	29 kDa	56	57	74	0	6	7	8.63315
Serine/threonine-protein phosphatase 2A 55 kDa regulatory subunit B alpha isoform	2ABA_HUMAN	PPP2R2A	IPI00332511	52 kDa	7	7	9	0	0	2	8.2585
Protein disulfide-isomerase	PDIA1_HUMAN	P4HB	IPI00010796	57 kDa	11	23	46	0	5	0	8.03058
Coatomer subunit beta'	COPB2_HUMAN	COPB2	IPI00220219	102 kDa	6	3	14	0	0	2	7.9629
Calpain-2 catalytic subunit	CAN2_HUMAN	CAPN2	IPI00289758	80 kDa	7	2	15	2	0	0	7.85253
26S protease regulatory subunit 6A	PRS6A_HUMAN	PSMC3	IPI00018398	49 kDa	9	5	8	0	0	2	7.77285
Leucyl-tRNA synthetase, cytoplasmic	SYLC_HUMAN	LARS	IPI00103994	134 kDa	20	35	31	3	0	5	7.74613
6-phosphogluconate dehydrogenase, decarboxylating	6PGD_HUMAN	PGD	IPI00219525	53 kDa	4	0	19	0	0	2	7.74179
Adenosylhomocysteinase	SAHH_HUMAN	AHCY	IPI00012007	48 kDa	19	25	30	0	0	7	7.64455
FH1/FH2 domain-containing protein 1	FHOD1_HUMAN	FHOD1	IPI00001730	127 kDa	12	3	7	0	0	2	7.62342
Isoform A1 of Tight junction protein ZO-2	ZO2_HUMAN	TJP2	IPI00003843	134 kDa	7	2	13	0	0	2	7.55174
Isoform 1 of Low molecular weight phosphotyrosine protein phosphatase	PPAC_HUMAN	ACP1	IPI00219861	18 kDa	5	8	7	0	0	2	7.32342
Alanyl-tRNA synthetase, cytoplasmic	SYAC_HUMAN	AARS	IPI00027442	107 kDa	15	20	21	0	0	6	6.77582
Fascin	FSCN1_HUMAN	FSCN1	IPI00163187	55 kDa	19	22	15	2	0	4	6.71829
Isoform 1 of Myosin-Ib	MYO1B_HUMAN	MYO1B	IPI00376344	132 kDa	31	11	26	4	0	3	6.59101
Major prion protein	PRIO_HUMAN	PRNP	IPI00022284	28 kDa	12	8	9	3	0	0	6.58762
Glutathione S-transferase P	GSTP1_HUMAN	GSTP1	IPI00219757	23 kDa	6	6	6	0	0	2	6.50155
Ras suppressor protein 1	RSU1_HUMAN	RSU1	IPI00017256	32 kDa	9	4	15	0	0	3	6.47928
Isoform 2 of Protein disulfide-isomerase A6	PDIA6_HUMAN	PDIA6	IPI00299571	54 kDa	12	20	14	5	0	0	6.47749
melanoma antigen family A, 4	MAGA4_HUMAN	MAGEA4	IPI00942487	35 kDa	24	23	9	2	3	0	6.44731
T-complex protein 1 subunit epsilon	TCPE_HUMAN	CCT5	IPI00010720	60 kDa	20	17	18	3	0	3	6.43611
Ran GTPase-activating protein 1	RAGP1_HUMAN	RANGAP1	IPI00294879	64 kDa	6	4	8	0	0	2	6.35352
protein phosphatase 1, regulatory subunit 9B	NEB2_HUMAN	PPP1R9B	IPI00045550	89 kDa	7	4	7	0	0	2	6.35305
Proteasome subunit alpha type-4	PSA4_HUMAN	PSMA4	IPI00299155	29 kDa	11	5	11	0	0	3	6.30355
annexin VI isoform 2	ANXA6_HUMAN	ANXA6	IPI00002459	75 kDa	10	5	22	2	0	2	6.26273
Isoform 1 of Ubiquitin thioesterase OTUB1	OTUB1_HUMAN	OTUB1	IPI00939174	31 kDa	5	2	11	0	0	2	6.20595
Isoform 1 of Glucosamine--fructose-6-phosphate aminotransferase [isomerizing] 1	GFPT1_HUMAN	GFPT1	IPI00217952	79 kDa	20	7	27	4	0	2	6.03883
Vacuolar protein sorting-associated protein 35	VPS35_HUMAN	VPS35	IPI00018931	92 kDa	9	4	4	0	0	2	6.01543
T-complex protein 1 subunit zeta	TCPZ_HUMAN	CCT6A	IPI00027626	58 kDa	14	15	30	0	0	7	5.99082
myosin, heavy chain 14 isoform 1	MYH14_HUMAN	MYH14	IPI00607818	229 kDa	116	61	106	11	0	22	5.95082
AP-1 complex subunit mu-1	AP1M1_HUMAN	AP1M1	IPI00032516	49 kDa	8	3	6	0	0	2	5.94188
Isoform 1 of Liprin-beta-1	LIPB1_HUMAN	PPFIBP1	IPI00397366	114 kDa	105	36	74	7	0	18	5.92148
ATP-dependent DNA helicase 2 subunit 1	XRCC6_HUMAN	XRCC6	IPI00644712	70 kDa	12	2	3	0	0	2	5.86599
inter-alpha trypsin inhibitor heavy chain precursor 5 isoform 1	ITIH5_HUMAN	ITIH5	IPI00328829	106 kDa	24	9	9	2	0	3	5.80798
Integrin-linked protein kinase	ILK_HUMAN	ILK	IPI00013219	51 kDa	32	29	38	6	0	6	5.77352
T-complex protein 1 subunit alpha	TCPA_HUMAN	TCP1	IPI00290566	60 kDa	21	22	38	2	0	8	5.72363
Isoform 1 of Myosin-9	MYH9_HUMAN	MYH9	IPI00019502	227 kDa	574	356	602	57	7	120	5.71337
Isoform 1 of Mitochondrial inner membrane protein	IMMT_HUMAN	IMMT	IPI00009960	84 kDa	2	6	16	0	0	3	5.68234
Isoform 2 of Proto-oncogene tyrosine-protein kinase Src	SRC_HUMAN	SRC	IPI00328867	61 kDa	9	4	3	0	0	2	5.67875
HSPC027	PSD13_HUMAN	PSMD13	IPI00549672	43 kDa	16	6	11	2	0	2	5.63975
Isoform 1 of ELKS/RAB6-interacting/CAST family member 1	RB6I2_HUMAN	ERC1	IPI00216719	128 kDa	43	36	48	6	0	10	5.57616
Isoform 1 of Myosin-10	MYH10_HUMAN	MYH10	IPI00397526	229 kDa	711	453	540	81	9	120	5.57613
Hsc70-interacting protein	F10A1_HUMAN	ST13	IPI00032826	41 kDa	8	19	4	0	3	0	5.53463
Exocyst complex component 4	EXOC4_HUMAN	EXOC4	IPI00059279	111 kDa	4	5	7	2	0	0	5.49442
Chloride intracellular channel protein 1	CLIC1_HUMAN	CLIC1	IPI00010896	27 kDa	42	44	34	4	4	6	5.49112
Ras GTPase-activating-like protein IQGAP1	IQGA1_HUMAN	IQGAP1	IPI00009342	189 kDa	207	174	213	20	20	29	5.42287
C-1-tetrahydrofolate synthase, cytoplasmic	C1TC_HUMAN	MTHFD1	IPI00218342	102 kDa	9	10	11	0	0	4	5.41819
Isoform 2 of Ankyrin repeat domain-containing protein 17	ANR17_HUMAN	ANKRD17	IPI00783186	274 kDa	9	0	7	0	0	2	5.38268
Staphylococcal nuclease domain-containing protein 1	SND1_HUMAN	SND1	IPI00140420	102 kDa	50	46	37	5	4	7	5.36847
Heat shock 70 kDa protein 4	HSP74_HUMAN	HSPA4	IPI00002966	94 kDa	19	16	41	2	0	8	5.30231
F-actin-capping protein subunit alpha-1	CAZA1_HUMAN	CAPZA1	IPI00005969	33 kDa	17	12	16	3	0	3	5.2198
Isoform 1 of RuvB-like 1	RUVB1_HUMAN	RUVBL1	IPI00021187	50 kDa	17	22	18	0	0	8	5.20281
Wilm's tumour protein family protein	FMNL2_HUMAN	FMNL2	IPI00044748	124 kDa	11	5	6	0	0	3	5.18128
Isoform 1 of Synemin	SYNEM_HUMAN	SYNM	IPI00299301	173 kDa	48	43	40	2	3	12	5.14502
Cytoplasmic dynein 1 heavy chain 1	DYHC1_HUMAN	DYNC1H1	IPI00456969	532 kDa	230	99	244	29	12	31	5.09974
Isoform 1 of Gelsolin	GELS_HUMAN	GSN	IPI00026314	86 kDa	21	23	28	4	0	6	5.09012
Transcriptional activator protein Pur-beta	PURB_HUMAN	PURB	IPI00045051	33 kDa	4	5	5	0	0	2	5.08175
Peptidyl-prolyl cis-trans isomerase FKBP4	FKBP4_HUMAN	FKBP4	IPI00219005	52 kDa	10	9	9	0	0	4	5.04427
Eukaryotic translation elongation factor 1 epsilon-1	MCA3_HUMAN	EEF1E1	IPI00003588	20 kDa	4	4	6	0	0	2	5.00773
Rab GDP dissociation inhibitor beta	GDIB_HUMAN	GDI2	IPI00940148	51 kDa	7	5	9	0	0	3	4.95807
Actin-related protein 3	ARP3_HUMAN	ACTR3	IPI00028091	47 kDa	11	8	23	0	0	6	4.9092
Proteasome 26S non-ATPase subunit 11 variant (Fragment)	PSD11_HUMAN	PSMD11	IPI00105598	48 kDa	9	4	15	0	0	4	4.85946
cAMP-dependent protein kinase type II-alpha regulatory subunit	KAP2_HUMAN	PRKAR2A	IPI00219774	46 kDa	8	7	5	0	0	3	4.832
Fragile X mental retardation syndrome-related protein 2	FXR2_HUMAN	FXR2	IPI00016250	77 kDa	7	2	11	0	2	0	4.82309
Isoform Beta-1A of Integrin beta-1	ITB1_HUMAN	ITGB1	IPI00217563	88 kDa	22	31	25	0	2	9	4.81686
Isoform 12 of CD44 antigen	CD44_HUMAN	CD44	IPI00297160	39 kDa	57	69	48	5	10	7	4.80501
Threonyl-tRNA synthetase, cytoplasmic	SYTC_HUMAN	TARS	IPI00329633	83 kDa	9	9	15	0	0	5	4.70896
Heterogeneous nuclear ribonucleoprotein F	HNRPF_HUMAN	HNRNPF	IPI00003881	46 kDa	13	8	12	0	0	5	4.67861
Myosin regulatory light chain 12B	ML12B_HUMAN	MYL12B	IPI00033494	20 kDa	43	37	44	5	0	14	4.62301
Thrombospondin-1	TSP1_HUMAN	THBS1	IPI00296099	129 kDa	60	47	70	14	4	7	4.60695
59 kDa protein	TCPQ_HUMAN	CCT8	IPI00302925	59 kDa	28	24	39	2	0	12	4.59759
T-complex protein 1 subunit delta	TCPD_HUMAN	CCT4	IPI00302927	58 kDa	23	17	42	3	0	10	4.39121
Serine/threonine-protein kinase PAK 2	PAK2_HUMAN	PAK2	IPI00419979	58 kDa	3	0	10	0	0	2	4.37545
40S ribosomal protein S15	RS15_HUMAN	RPS15	IPI00479058	17 kDa	6	0	20	0	0	4	4.37545
Proteasome subunit beta type-3	PSB3_HUMAN	PSMB3	IPI00028004	23 kDa	5	0	8	0	0	2	4.37451
Isoform 1 of Phostensin	PPR18_HUMAN	PPP1R18	IPI00152853	68 kDa	4	4	4	0	0	2	4.33437
Cofilin-1	COF1_HUMAN	CFL1	IPI00012011	19 kDa	32	29	36	5	0	11	4.28516
Glycogen phosphorylase, brain form	PYGB_HUMAN	PYGB	IPI00004358	97 kDa	17	11	20	2	2	3	4.26993
Na+/K+ -ATPase alpha 1 subunit isoform c	AT1A1_HUMAN	ATP1A1	IPI00646182	113 kDa	42	18	43	4	4	7	4.2607
Eukaryotic translation initiation factor 3 subunit H	EIF3H_HUMAN	EIF3H	IPI00941359	40 kDa	9	4	12	2	0	2	4.25353
Actin-related protein 2/3 complex subunit 1B	ARC1B_HUMAN	ARPC1B	IPI00005160	41 kDa	15	3	14	5	0	0	4.19642
Proliferation-associated protein 2G4	PA2G4_HUMAN	PA2G4	IPI00299000	44 kDa	7	4	13	0	0	4	4.18657
Vasodilator-stimulated phosphoprotein	VASP_HUMAN	VASP	IPI00301058	40 kDa	11	11	11	0	4	0	4.17896
L-lactate dehydrogenase B chain	LDHB_HUMAN	LDHB	IPI00219217	37 kDa	14	24	25	0	0	11	4.17832
Isoform 1 of Adipocyte enhancer-binding protein 1	AEBP1_HUMAN	AEBP1	IPI00745313	131 kDa	12	8	4	4	0	0	4.13714
Putative uncharacterized protein CHCHD3	CHCH3_HUMAN	CHCHD3	IPI00927150	28 kDa	5	6	6	0	0	3	4.11023
Isoform 1 of Catenin alpha-1	CTNA1_HUMAN	CTNNA1	IPI00215948	100 kDa	30	5	49	5	0	9	4.02287
Thymidylate kinase	KTHY_HUMAN	DTYMK	IPI00013862	24 kDa	6	4	7	0	0	3	4.01122
Isoform 1 of 5-azacytidine-induced protein 1	AZI1_HUMAN	AZI1	IPI00298883	122 kDa	6	4	6	0	2	0	3.9829
Isoform Non-muscle of Myosin light polypeptide 6	MYL6_HUMAN	MYL6	IPI00335168	17 kDa	45	23	37	3	4	10	3.92986
Rho GDP-dissociation inhibitor 1	GDIR1_HUMAN	ARHGDIA	IPI00003815	23 kDa	3	3	5	0	0	2	3.92414
Transaldolase	TALDO_HUMAN	TALDO1	IPI00744692	38 kDa	5	5	18	0	0	5	3.91792
Phosphoglycerate mutase 1	PGAM1_HUMAN	PGAM1	IPI00549725	29 kDa	7	5	16	0	0	5	3.91755
60S acidic ribosomal protein P0	RLA0_HUMAN	RPLP0	IPI00008530	34 kDa	10	3	15	0	0	5	3.85777
ATP-dependent RNA helicase DDX19A	DD19A_HUMAN	DDX19A	IPI00019918	54 kDa	5	6	4	0	2	0	3.85095
Isoform 1 of V-type proton ATPase subunit H	VATH_HUMAN	ATP6V1H	IPI00296191	56 kDa	4	2	5	0	0	2	3.84965
Tubulin beta-2A chain	TBB2A_HUMAN	TUBB2A	IPI00013475	50 kDa	173	205	227	0	0	115	3.80495
microtubule associated monoxygenase, calponin and LIM domain containing 3 isoform 1	MICA3_HUMAN	MICAL3	IPI00852645	224 kDa	12	0	4	0	2	0	3.77333
Proteasome subunit beta type-1	PSB1_HUMAN	PSMB1	IPI00025019	26 kDa	9	3	15	0	0	5	3.72329
Isoform B of AP-2 complex subunit alpha-1	AP2A1_HUMAN	AP2A1	IPI00256684	105 kDa	38	26	45	6	6	6	3.70462
Mitochondrial carrier homolog 2	MTCH2_HUMAN	MTCH2	IPI00003833	33 kDa	5	2	4	2	0	0	3.67483
Erythrocyte band 7 integral membrane protein	STOM_HUMAN	STOM	IPI00219682	32 kDa	21	11	16	3	3	2	3.60164
S-methyl-5'-thioadenosine phosphorylase	MTAP_HUMAN	MTAP	IPI00942294	31 kDa	0	3	7	0	0	2	3.58886
Isoform 1 of Sequestosome-1	SQSTM_HUMAN	SQSTM1	IPI00179473	48 kDa	4	3	3	0	0	2	3.58699
Isoform 1 of Exportin-2	XPO2_HUMAN	CSE1L	IPI00022744	110 kDa	19	14	22	0	0	11	3.5536
Serine/threonine-protein phosphatase PP1-alpha catalytic subunit	PP1A_HUMAN	PPP1CA	IPI00550451	38 kDa	24	12	31	5	0	8	3.54071
Isoform 1 of Ubiquitin-conjugating enzyme E2 K	UBE2K_HUMAN	UBE2K	IPI00021370	22 kDa	3	2	5	0	0	2	3.51344
Isoform 1 of Mannose-1-phosphate guanyltransferase alpha	GMPPA_HUMAN	GMPPA	IPI00101782	46 kDa	5	2	3	0	0	2	3.5125
RuvB-like 2	RUVB2_HUMAN	RUVBL2	IPI00009104	51 kDa	18	14	15	0	4	4	3.47298
Isoform 1 of DNA-binding protein A	DBPA_HUMAN	CSDA	IPI00031801	40 kDa	14	0	13	5	0	0	3.46895
Actin-related protein 2/3 complex subunit 2	ARPC2_HUMAN	ARPC2	IPI00005161	34 kDa	15	6	13	0	0	7	3.3955
Laminin subunit gamma-1	LAMC1_HUMAN	LAMC1	IPI00298281	178 kDa	3	2	5	2	0	0	3.35429
Isoform 1 of Elongation factor 1-delta	EF1D_HUMAN	EEF1D	IPI00023048	31 kDa	22	27	16	3	5	4	3.34511
Isoform 2 of F-actin-capping protein subunit beta	CAPZB_HUMAN	CAPZB	IPI00642256	31 kDa	14	13	35	4	0	9	3.31012
Isoform 1 of Eukaryotic translation initiation factor 5A-1	IF5A1_HUMAN	EIF5A	IPI00411704	17 kDa	27	22	28	4	4	7	3.26029
Isoform 1 of Electron transfer flavoprotein subunit beta	ETFB_HUMAN	ETFB	IPI00004902	28 kDa	0	3	6	0	0	2	3.25218
Proteolipid protein 2	PLP2_HUMAN	PLP2	IPI00030362	17 kDa	4	3	2	0	0	2	3.25031
Isoform 2 of Septin-8	SEPT8_HUMAN	SEPT8	IPI00022082	50 kDa	33	26	22	0	0	18	3.24224
Chloride intracellular channel protein 4	CLIC4_HUMAN	CLIC4	IPI00001960	29 kDa	13	18	14	4	0	6	3.234
Peroxiredoxin-6	PRDX6_HUMAN	PRDX6	IPI00220301	25 kDa	22	33	34	7	4	7	3.23376
Isoform 1 of Sorting nexin-12	SNX12_HUMAN	SNX12	IPI00438170	20 kDa	0	0	10	2	0	0	3.2143
Isoform 1 of Regulator of nonsense transcripts 1	RENT1_HUMAN	UPF1	IPI00034049	124 kDa	16	16	27	3	0	10	3.20201
Guanine nucleotide-binding protein subunit beta-4	GBB4_HUMAN	GNB4	IPI00012451	38 kDa	13	13	11	8	0	0	3.20144
Eukaryotic translation initiation factor 3 subunit G	EIF3G_HUMAN	EIF3G	IPI00290460	36 kDa	8	9	9	0	0	6	3.1387
Fructose-bisphosphate aldolase A	ALDOA_HUMAN	ALDOA	IPI00465439	39 kDa	51	50	51	9	6	17	3.13588
Isoform alpha-enolase of Alpha-enolase	ENOA_HUMAN	ENO1	IPI00465248	47 kDa	115	112	124	24	16	33	3.12293
poly(rC) binding protein 2 isoform b	PCBP2_HUMAN	PCBP2	IPI00012066	38 kDa	20	23	26	0	0	16	3.1155
Seryl-tRNA synthetase, cytoplasmic	SYSC_HUMAN	SARS	IPI00220637	59 kDa	10	7	13	0	2	4	3.09791
Heat shock 70 kDa protein 1A/1B	HSP71_HUMAN	HSPA1A	IPI00304925	70 kDa	78	79	67	10	14	22	3.0979
40S ribosomal protein S6	RS6_HUMAN	RPS6	IPI00021840	29 kDa	14	5	17	4	0	4	3.04869
Isoform 1 of 14-3-3 protein sigma	1433S_HUMAN	SFN	IPI00013890	28 kDa	0	0	28	6	0	0	3.00002
Insulin receptor substrate 2 insertion mutant (Fragment)	IRS2_HUMAN	IRS2	IPI00464978	137 kDa	17	12	14	6	0	4	2.98649
Isoform 1 of Proteasome activator complex subunit 3	PSME3_HUMAN	PSME3	IPI00030243	30 kDa	3	3	11	0	0	4	2.97211
Isoform 1 of Septin-7	SEPT7_HUMAN	SEPT7	IPI00941534	51 kDa	75	75	49	11	6	29	2.95508
Isoform 1 of Protein diaphanous homolog 1	DIAP1_HUMAN	DIAPH1	IPI00852685	141 kDa	30	12	35	4	0	14	2.94655
Programmed cell death 6-interacting protein	PDC6I_HUMAN	PDCD6IP	IPI00246058	96 kDa	3	0	10	0	0	3	2.91697
Isoform 1 of 26S proteasome non-ATPase regulatory subunit 1	PSMD1_HUMAN	PSMD1	IPI00299608	106 kDa	3	2	16	2	0	3	2.83301
septin 9 isoform a	SEPT9_HUMAN	SEPT9	IPI00784614	65 kDa	58	66	58	15	0	31	2.83158
Ubiquitin-like modifier-activating enzyme 1	UBA1_HUMAN	UBA1	IPI00645078	118 kDa	14	9	38	5	2	7	2.80952
Isoform 2 of Septin-11	SEP11_HUMAN	SEPT11	IPI00019376	51 kDa	31	36	31	8	0	17	2.80894
Tubulin beta-3 chain	TBB3_HUMAN	TUBB3	IPI00013683	50 kDa	112	146	152	25	56	0	2.8061
Isoform 1 of Actin-like protein 6A	ACL6A_HUMAN	ACTL6A	IPI00003627	47 kDa	5	5	2	3	0	0	2.8055
Elongation factor 2	EF2_HUMAN	EEF2	IPI00186290	95 kDa	116	117	128	21	17	47	2.79165
Putative uncharacterized protein PCM1	PCM1_HUMAN	PCM1	IPI00953308	222 kDa	17	4	16	3	0	6	2.78819
Ezrin	EZRI_HUMAN	EZR	IPI00843975	69 kDa	45	55	68	15	0	28	2.77328
Isoform A of DnaJ homolog subfamily B member 6	DNJB6_HUMAN	DNAJB6	IPI00024523	36 kDa	3	5	3	0	0	3	2.71478
Nestin	NEST_HUMAN	NES	IPI00010800	177 kDa	336	370	272	65	63	105	2.71177
Putative uncharacterized protein MAP2K3	MP2K3_HUMAN	MAP2K3	IPI00953264	40 kDa	3	2	3	2	0	0	2.71143
Isoform 1 of Annexin A7	ANXA7_HUMAN	ANXA7	IPI00002460	53 kDa	0	0	8	0	0	2	2.69345
Peroxisomal multifunctional enzyme type 2	DHB4_HUMAN	HSD17B4	IPI00019912	80 kDa	0	0	8	0	0	2	2.69345
Vesicle-associated membrane protein 3	VAMP3_HUMAN	VAMP3	IPI00549343	11 kDa	0	0	8	0	0	2	2.69345
Isoform 1 of Serine/threonine-protein kinase PAK 4	PAK4_HUMAN	PAK4	IPI00014068	64 kDa	5	0	3	0	0	2	2.69111
Protein kinase C delta type	KPCD_HUMAN	PRKCD	IPI00329236	78 kDa	12	3	4	0	0	5	2.64535
Proteasome subunit beta type-2	PSB2_HUMAN	PSMB2	IPI00028006	23 kDa	4	3	8	0	0	4	2.6352
HMT1 hnRNP methyltransferase-like 2 isoform 1	ANM1_HUMAN	PRMT1	IPI00018522	42 kDa	13	9	12	5	0	4	2.6214
14-3-3 protein epsilon	1433E_HUMAN	YWHAE	IPI00000816	29 kDa	35	35	53	9	6	16	2.58864
DNA-directed RNA polymerase II subunit RPB3	RPB3_HUMAN	POLR2C	IPI00018288	31 kDa	0	3	4	0	0	2	2.57882
Isoform 1 of Heat shock cognate 71 kDa protein	HSP7C_HUMAN	HSPA8	IPI00003865	71 kDa	221	301	230	45	59	83	2.57013
Isoform 1 of CLIP-associating protein 1	CLAP1_HUMAN	CLASP1	IPI00396279	169 kDa	9	5	12	0	5	0	2.55784
Serine/threonine-protein phosphatase 2A catalytic subunit alpha isoform	PP2AA_HUMAN	PPP2CA	IPI00008380	36 kDa	9	13	18	6	0	5	2.55661
Isoform 1 of Polypyrimidine tract-binding protein 1	PTBP1_HUMAN	PTBP1	IPI00179964	57 kDa	26	11	18	4	0	11	2.54375
Peptidyl-prolyl cis-trans isomerase A	PPIA_HUMAN	PPIA	IPI00419585	18 kDa	55	48	80	5	15	25	2.52336
Isoform 2C2 of Collagen alpha-2(VI) chain	CO6A2_HUMAN	COL6A2	IPI00304840	109 kDa	6	5	6	0	2	2	2.51052
Peptidyl-prolyl cis-trans isomerase B	PPIB_HUMAN	PPIB	IPI00646304	24 kDa	17	25	35	3	0	19	2.50804
Transmembrane emp24 domain-containing protein 10	TMEDA_HUMAN	TMED10	IPI00028055	25 kDa	3	4	7	0	0	4	2.5041
Chromobox protein homolog 8	CBX8_HUMAN	CBX8	IPI00307659	43 kDa	2	2	3	0	0	2	2.50386
HSPA5 protein	GRP78_HUMAN	HSPA5	IPI00003362	72 kDa	50	86	121	15	16	36	2.49213
26S protease regulatory subunit 8	PRS8_HUMAN	PSMC5	IPI00023919	46 kDa	17	8	26	6	0	8	2.48587
14-3-3 protein eta	1433F_HUMAN	YWHAH	IPI00216319	28 kDa	20	30	30	0	6	15	2.4745
Tubulin alpha-1B chain	TBA1B_HUMAN	TUBA1B	IPI00930688	50 kDa	202	209	184	34	49	69	2.4723
Tubulin alpha-1C chain	TBA1C_HUMAN	TUBA1C	IPI00218343	50 kDa	179	198	153	32	44	60	2.47027
Niban-like protein 1	NIBL1_HUMAN	FAM129B	IPI00456750	83 kDa	4	0	7	0	0	3	2.46775
Leucine-rich repeat-containing protein 59	LRC59_HUMAN	LRRC59	IPI00396321	35 kDa	5	0	6	0	0	3	2.46743
Moesin	MOES_HUMAN	MSN	IPI00219365	68 kDa	78	89	134	24	13	44	2.46108
Destrin	DEST_HUMAN	DSTN	IPI00473014	19 kDa	6	0	20	3	0	4	2.45043
14-3-3 protein gamma	1433G_HUMAN	YWHAG	IPI00220642	28 kDa	35	45	50	0	13	20	2.44334
Coatomer subunit epsilon	COPE_HUMAN	COPE	IPI00465132	34 kDa	11	5	6	2	3	0	2.4389
Isoform 1 of Voltage-dependent anion-selective channel protein 3	VDAC3_HUMAN	VDAC3	IPI00031804	31 kDa	14	14	23	0	0	15	2.42672
Proteasome subunit alpha type-6	PSA6_HUMAN	PSMA6	IPI00029623	27 kDa	5	6	23	0	2	7	2.41344
Protein disulfide-isomerase A3	PDIA3_HUMAN	PDIA3	IPI00025252	57 kDa	5	9	31	0	5	6	2.40878
Annexin A5	ANXA5_HUMAN	ANXA5	IPI00329801	36 kDa	18	13	31	5	0	13	2.39379
Isoform 1 of Actin-related protein 2/3 complex subunit 5	ARPC5_HUMAN	ARPC5	IPI00550234	16 kDa	0	3	7	0	0	3	2.39257
Isoform 3 of LIM domain only protein 7	LMO7_HUMAN	LMO7	IPI00291802	154 kDa	17	0	12	4	0	4	2.38243
Serine/threonine-protein kinase Nek7	NEK7_HUMAN	NEK7	IPI00152658	35 kDa	2	0	5	0	0	2	2.35583
Ras-related protein Rab-5A	RAB5A_HUMAN	RAB5A	IPI00023510	24 kDa	0	6	11	5	0	0	2.35532
U5 small nuclear ribonucleoprotein 40 kDa protein	SNR40_HUMAN	SNRNP40	IPI00940685	39 kDa	5	0	2	0	0	2	2.35443
60S ribosomal protein L7a	RL7A_HUMAN	RPL7A	IPI00299573	30 kDa	3	2	19	0	0	7	2.35056
Isoform 1 of Collagen alpha-3(VI) chain	CO6A3_HUMAN	COL6A3	IPI00022200	344 kDa	41	21	47	15	0	17	2.3376
Ras-related protein Rab-10	RAB10_HUMAN	RAB10	IPI00016513	23 kDa	16	11	22	0	0	15	2.30721
T-complex protein 1 subunit eta	TCPH_HUMAN	CCT7	IPI00018465	59 kDa	14	18	30	6	0	13	2.30234
Proteasome subunit beta type-4	PSB4_HUMAN	PSMB4	IPI00555956	29 kDa	0	3	10	0	0	4	2.29945
Keratin, type I cytoskeletal 18	K1C18_HUMAN	KRT18	IPI00554788	48 kDa	14	17	40	0	0	22	2.28692
Actin, cytoplasmic 1	ACTB_HUMAN	ACTB	IPI00021439	42 kDa	349	446	360	103	86	140	2.27625
Eukaryotic translation initiation factor 3 subunit I	EIF3I_HUMAN	EIF3I	IPI00012795	37 kDa	21	13	21	6	0	11	2.25284
Uncharacterized protein C6orf130	OARD1_HUMAN	OARD1	IPI00184871	17 kDa	3	0	4	2	0	0	2.24867
Protein FAM49B	FA49B_HUMAN	FAM49B	IPI00303318	37 kDa	3	0	7	0	0	3	2.2436
Ras-related protein Rab-18	RAB18_HUMAN	RAB18	IPI00014577	23 kDa	3	0	7	0	0	3	2.2436
Heat shock 70 kDa protein 14	HSP7E_HUMAN	HSPA14	IPI00292499	55 kDa	3	3	0	0	0	2	2.24073
Isoform 1 of Myosin-Ic	MYO1C_HUMAN	MYO1C	IPI00743335	122 kDa	80	47	48	19	6	28	2.20908
Transitional endoplasmic reticulum ATPase	TERA_HUMAN	VCP	IPI00022774	89 kDa	19	22	44	8	0	19	2.20875
Phosphoglycerate kinase 1	PGK1_HUMAN	PGK1	IPI00169383	45 kDa	20	17	37	0	4	18	2.20745
Protein FAM98A	FA98A_HUMAN	FAM98A	IPI00174442	55 kDa	10	5	17	4	0	6	2.18635
Isoform 3 of Rho guanine nucleotide exchange factor 1	ARHG1_HUMAN	ARHGEF1	IPI00395605	104 kDa	20	5	20	4	0	10	2.18627
Alpha-amylase 1	AMY1_HUMAN	AMY1	IPI00300786	58 kDa	13	0	0	0	0	4	2.18538
Isoform 1 of Phosphatidylinositide phosphatase SAC2	SAC2_HUMAN	INPP5F	IPI00480159	128 kDa	32	33	28	9	9	9	2.15845
V-type proton ATPase subunit E 1	VATE1_HUMAN	ATP6V1E1	IPI00003856	26 kDa	5	7	6	2	0	4	2.15788
Transgelin-2	TAGL2_HUMAN	TAGLN2	IPI00550363	22 kDa	13	10	42	0	5	14	2.14081
Cysteine and glycine-rich protein 2	CSRP2_HUMAN	CSRP2	IPI00002824	21 kDa	10	5	13	4	0	5	2.13116
26S proteasome non-ATPase regulatory subunit 3	PSMD3_HUMAN	PSMD3	IPI00011603	61 kDa	8	7	9	3	0	5	2.11112
Isoform 2 of Ubiquitin-associated protein 2-like	UBP2L_HUMAN	UBAP2L	IPI00029019	104 kDa	22	10	23	6	0	12	2.1053
AP-3 complex subunit sigma-2	AP3S2_HUMAN	AP3S2	IPI00025115	22 kDa	3	2	7	0	0	4	2.0934
Isoform XLas-1 of Guanine nucleotide-binding protein G(s) subunit alpha isoforms XLas	GNAS1_HUMAN	GNAS	IPI00095891	111 kDa	4	2	6	0	0	4	2.09317
14-3-3 protein theta	1433T_HUMAN	YWHAQ	IPI00018146	28 kDa	21	21	38	0	10	13	2.08933
Isoform 2 of C-Jun-amino-terminal kinase-interacting protein 4	JIP4_HUMAN	SPAG9	IPI00384432	145 kDa	6	7	12	0	6	0	2.08777
Translation initiation factor eIF-2B subunit alpha	EI2BA_HUMAN	EIF2B1	IPI00221300	34 kDa	5	3	7	2	0	3	2.06871
Peroxiredoxin-1	PRDX1_HUMAN	PRDX1	IPI00000874	22 kDa	64	65	70	17	23	19	2.06244
Isoform 1 of Alpha-adducin	ADDA_HUMAN	ADD1	IPI00019901	81 kDa	21	14	26	7	0	14	2.02173
60S ribosomal protein L21	RL21_HUMAN	RPL21	IPI00247583	19 kDa	14	4	12	6	0	4	2.02047
Putative uncharacterized protein ENSP00000390125	PRC2A_HUMAN	PRRC2A	IPI00939397	228 kDa	0	0	6	0	0	2	2.02009
Protein S100-A11	S10AB_HUMAN	S100A11	IPI00013895	12 kDa	0	0	6	0	0	2	2.02009
Alcohol dehydrogenase [NADP+]	AK1A1_HUMAN	AKR1A1	IPI00220271	37 kDa	2	0	4	0	0	2	2.01915
Protein DJ-1	PARK7_HUMAN	PARK7	IPI00298547	20 kDa	4	0	8	0	0	4	2.01915
Isoform 1 of TIP41-like protein	TIPRL_HUMAN	TIPRL	IPI00745568	31 kDa	3	0	3	0	0	2	2.01868
Eukaryotic initiation factor 4A-I	IF4A1_HUMAN	EIF4A1	IPI00025491	46 kDa	82	91	114	26	24	41	2.01686
Nucleoside diphosphate kinase	NDKB_HUMAN	NME2	IPI00604590	33 kDa	10	11	24	0	2	13	2.01361
Protein Hook homolog 3	HOOK3_HUMAN	HOOK3	IPI00031768	83 kDa	3	2	9	0	2	2	2.00325
