# Supplementary material for: Defining the phospho-adhesome through the phosphoproteomic analysis of integrin signalling
Source: Nat Commun. 2015 Feb 13;6:6265. doi: 10.1038/ncomms7265 (PMC4338609; doi:10.1038/ncomms7265)
Supplement: Supplementary Data 3 — Phosphorylation sites identified from isolated complexes. Three separate analyses (A, B and C) of complexes isolated from cells spread on FN or Tf were performed (two using approximately 100 μg starting material and one using approximately 400 μg starting material). The table shows all phosphorylation sites identified following database searches using MASCOT and data validation using Scaffold. For each phosphorylation site, the number of spectra identified from replicate LC-MS/MS analyses of phosphopeptide-enriched samples is shown (with the exception of analysis B, in which only one LC-MS/MS analysis was performed). [file ncomms7265-s4.xlsx]

## Sheet: Supplementary Data 3
Supplementary Data 3: Phosphorylation sites identified from isolated complexes. Three separate analyses (A, B and C) of complexes isolated from cells spread on FN or Tf were performed (two using approximately 100 µg starting material and one using approximately 400 µg starting material). The table shows all phosphorylation sites identified following database searches using MASCOT and data validat…
Protein name	IPI	Phosphorylation site	FN 100 μg A replicate 1	FN 100 μg A replicate 2	FN 100 μg B	FN 400 μg replicate 1	FN 400 μg replicate 2	Tf 100 μg A replicate 1	Tf 100 μg A replicate 2	Tf 100 μg B	Tf 400 μg replicate 1	Tf 400 μg replicate 2	FN total	Tf total
Isoform Long of Double-stranded RNA-binding protein Staufen homolog 1	IPI00000001	t277	1	2	1	1	1	0	0	0	0	0	6	0
Isoform Long of Double-stranded RNA-binding protein Staufen homolog 1	IPI00000001	s278	1	0	1	0	1	0	0	2	0	2	3	4
Ribonuclease H1	IPI00000077	s74	0	0	0	0	1	0	0	0	1	2	1	3
Ribonuclease H1	IPI00000077	s76	0	0	0	3	1	0	0	0	1	0	4	1
Major vault protein	IPI00000105	s873	0	0	0	1	1	0	0	0	0	0	2	0
Major vault protein	IPI00000105	s876	0	0	0	0	1	0	0	0	0	0	1	0
Isoform Beta of DNA ligase 3	IPI00000156	s210	0	0	0	1	2	0	0	2	1	2	3	5
Isoform Beta of DNA ligase 3	IPI00000156	s241	0	0	0	0	0	0	0	0	1	0	0	1
Isoform Beta of DNA ligase 3	IPI00000156	s242	0	0	0	0	0	0	0	0	1	0	0	1
Isoform Beta of DNA ligase 3	IPI00000156	t209	0	0	0	1	0	0	0	0	1	0	1	1
Isoform 1 of Neuroguidin	IPI00000162	s142	0	0	0	0	0	0	0	0	2	0	0	2
Isoform 1 of Neuroguidin	IPI00000162	s143	0	0	0	0	0	0	0	0	2	0	0	2
TSC22 domain family protein 4	IPI00000171	s279	0	0	0	1	0	0	0	0	0	0	1	0
TSC22 domain family protein 4	IPI00000171	s233	0	0	1	0	0	0	0	0	0	0	1	0
Isoform F of Protein SON	IPI00000192	s1766	0	0	0	0	0	0	1	0	0	1	0	2
Isoform F of Protein SON	IPI00000192	s1688	0	0	0	0	0	0	0	1	0	0	0	1
Isoform F of Protein SON	IPI00000192	s1769	0	0	0	0	0	2	1	2	1	1	0	7
Isoform F of Protein SON	IPI00000192	s1697	2	3	4	7	8	7	8	9	9	9	24	42
Isoform F of Protein SON	IPI00000192	s1556	0	0	0	0	0	0	0	0	1	1	0	2
Isoform F of Protein SON	IPI00000192	t1555	0	0	0	0	0	0	0	1	0	1	0	2
Similar to Zinc finger CCCH domain-containing protein 15	IPI00000279	s360	0	0	0	0	1	1	0	0	0	0	1	1
Similar to Zinc finger CCCH domain-containing protein 15	IPI00000279	s381	3	3	2	2	3	4	3	0	3	4	13	14
Isoform 1 of Dual specificity tyrosine-phosphorylation-regulated kinase 1B	IPI00000352	y273	2	2	1	2	2	1	2	2	1	2	9	8
Kinesin-like protein KIF3A	IPI00000455	t695	0	0	0	1	0	0	0	0	0	0	1	0
Kinesin-like protein KIF3A	IPI00000455	s690	0	0	0	0	2	0	0	0	0	0	2	0
Coiled-coil domain-containing protein 6	IPI00000634	s244	0	0	2	0	1	0	0	0	0	0	3	0
Cell division protein kinase 7	IPI00000685	t170	0	0	1	2	2	0	1	0	2	0	5	3
Isoform 1 of Ubiquitin carboxyl-terminal hydrolase 15	IPI00000728	s229	0	0	0	0	2	0	0	0	0	0	2	0
U3 small nucleolar RNA-associated protein 18 homolog	IPI00000733	s227	0	0	0	3	4	0	0	0	0	2	7	2
U3 small nucleolar RNA-associated protein 18 homolog	IPI00000733	s223	0	0	0	2	4	0	0	0	0	2	6	2
U3 small nucleolar RNA-associated protein 18 homolog	IPI00000733	s141	2	1	1	0	2	2	0	0	2	3	6	7
U3 small nucleolar RNA-associated protein 18 homolog	IPI00000733	s222	0	0	0	1	0	0	0	0	0	0	1	0
U3 small nucleolar RNA-associated protein 18 homolog	IPI00000733	s138	2	1	1	0	3	4	2	0	2	5	7	13
Zinc finger protein SNAI1	IPI00000757	s92	0	0	0	0	0	1	2	1	0	0	0	4
Isoform 1 of Myosin-Va	IPI00000807	s1651	2	1	0	0	1	0	0	1	0	0	4	1
Isoform 1 of Myosin-Va	IPI00000807	y1124	0	0	0	1	0	0	0	0	0	0	1	0
Isoform 1 of Myosin-Va	IPI00000807	s1122	0	0	0	1	0	0	0	0	0	0	1	0
Isoform 1 of Myosin-Va	IPI00000807	t1650	0	0	0	0	0	0	0	1	0	0	0	1
Isoform 1 of Myosin-Va	IPI00000807	t1658	0	0	0	0	1	0	0	0	0	0	1	0
Isoform 1 of Myosin-Va	IPI00000807	s1652	0	1	1	0	2	0	0	0	0	2	4	2
Isoform 1 of Myosin-Va	IPI00000807	s600	1	2	2	2	2	0	0	0	0	0	9	0
14-3-3 protein epsilon	IPI00000816	s210	0	0	0	0	2	0	0	0	0	0	2	0
Isoform 1 of Chromodomain-helicase-DNA-binding protein 4	IPI00000846	t1553	0	0	0	0	0	0	0	1	2	0	0	3
Isoform 1 of Chromodomain-helicase-DNA-binding protein 4	IPI00000846	t1549	0	0	0	0	0	2	1	1	2	0	0	6
Isoform 1 of Chromodomain-helicase-DNA-binding protein 4	IPI00000846	t1542	0	0	0	0	0	0	0	0	1	0	0	1
Isoform 1 of Chromodomain-helicase-DNA-binding protein 4	IPI00000846	t1545	0	0	0	0	0	0	0	0	1	1	0	2
Isoform 1 of Chromodomain-helicase-DNA-binding protein 4	IPI00000846	s1308	0	0	0	0	0	0	0	1	3	1	0	5
Isoform 1 of Fermitin family homolog 2	IPI00000856	y179	0	0	0	0	4	0	0	0	0	0	4	0
Isoform 1 of Fermitin family homolog 2	IPI00000856	s159	0	0	0	0	2	0	0	0	0	0	2	0
Isoform 1 of Fermitin family homolog 2	IPI00000856	s181	0	0	0	1	1	0	0	0	0	0	2	0
Isoform 1 of Fermitin family homolog 2	IPI00000856	y185	0	0	0	0	1	0	0	0	0	0	1	0
cDNA FLJ56180, highly similar to Negative elongation factor E	IPI00000858	s58	0	0	0	0	0	0	2	0	0	0	0	2
cDNA FLJ56180, highly similar to Negative elongation factor E	IPI00000858	s122	2	2	2	2	2	1	2	2	2	2	10	9
cDNA FLJ56180, highly similar to Negative elongation factor E	IPI00000858	s56	0	0	0	0	0	2	0	0	0	0	0	2
cDNA FLJ56389, highly similar to Elongation factor 1-gamma	IPI00000875	t96	0	0	0	0	1	0	0	0	0	0	1	0
Tristetraproline	IPI00000893	s192	1	0	0	0	0	0	0	0	0	0	1	0
RNA-binding protein 7	IPI00001134	s136	0	0	0	0	0	1	1	0	0	0	0	2
Echinoderm microtubule-associated protein-like 4	IPI00001466	s895	0	0	0	0	1	0	0	0	0	0	1	0
Echinoderm microtubule-associated protein-like 4	IPI00001466	t897	0	0	0	0	2	0	0	0	0	0	2	0
Echinoderm microtubule-associated protein-like 4	IPI00001466	t899	0	0	0	0	1	0	0	0	0	0	1	0
hypothetical protein LOC57648	IPI00001632	s604	0	0	1	0	0	0	0	0	0	0	1	0
regulator of chromosome condensation 1 isoform a	IPI00001661	s11	0	0	0	0	0	0	0	0	2	3	0	5
Nuclear pore complex protein Nup88	IPI00001738	s517	2	1	2	0	0	0	0	0	0	0	5	0
Isoform 1 of Ubiquitin carboxyl-terminal hydrolase 16	IPI00001780	s415	0	0	1	4	2	1	0	2	2	1	7	6
Isoform 1 of Ubiquitin carboxyl-terminal hydrolase 16	IPI00001780	s552	0	0	0	2	2	0	0	0	1	5	4	6
Isoform 1 of PHD and RING finger domain-containing protein 1	IPI00001813	s1359	0	0	0	0	0	1	1	1	0	0	0	3
Isoform 1 of PHD and RING finger domain-containing protein 1	IPI00001813	s1202	0	0	0	0	0	0	1	2	1	1	0	5
Isoform 1 of PHD and RING finger domain-containing protein 1	IPI00001813	s1360	0	0	0	2	2	1	1	1	3	2	4	8
Isoform 1 of PHD and RING finger domain-containing protein 1	IPI00001813	s915	1	0	0	0	1	0	0	1	0	0	2	1
Isoform 1 of PHD and RING finger domain-containing protein 1	IPI00001813	t917	1	2	2	0	1	2	1	1	2	1	6	7
Isoform 1 of PHD and RING finger domain-containing protein 1	IPI00001813	t923	0	0	0	0	0	0	0	0	0	1	0	1
Isoform 1 of PHD and RING finger domain-containing protein 1	IPI00001813	s1229	0	0	0	0	0	1	1	3	3	2	0	10
Isoform A of Protocadherin-7	IPI00001893	s989	1	0	0	0	0	0	0	0	0	0	1	0
Brefeldin A-inhibited guanine nucleotide-exchange protein 2	IPI00002186	s227	4	4	2	2	4	0	0	0	2	0	16	2
Brefeldin A-inhibited guanine nucleotide-exchange protein 2	IPI00002186	s218	0	2	0	0	2	0	0	0	1	0	4	1
Brefeldin A-inhibited guanine nucleotide-exchange protein 2	IPI00002186	s214	2	0	1	0	0	0	0	0	0	0	3	0
Brefeldin A-inhibited guanine nucleotide-exchange protein 2	IPI00002186	s276	2	0	1	0	1	0	0	0	0	0	4	0
Brefeldin A-inhibited guanine nucleotide-exchange protein 2	IPI00002186	s277	0	2	0	2	1	0	0	0	0	0	5	0
Brefeldin A-inhibited guanine nucleotide-exchange protein 2	IPI00002186	s348	0	0	0	1	0	0	0	0	0	0	1	0
Brefeldin A-inhibited guanine nucleotide-exchange protein 2	IPI00002186	s279	0	0	1	0	0	0	0	0	0	0	1	0
Brefeldin A-inhibited guanine nucleotide-exchange protein 2	IPI00002186	s1525	0	1	0	0	0	0	0	0	0	0	1	0
Brefeldin A-inhibited guanine nucleotide-exchange protein 2	IPI00002186	s1528	2	1	0	2	2	0	0	0	0	0	7	0
Isoform B of Serine/threonine-protein kinase 24	IPI00002212	t184	0	0	0	1	0	0	0	0	0	0	1	0
Importin subunit alpha-2	IPI00002214	s62	4	4	4	3	5	4	5	2	2	6	20	19
Importin subunit alpha-2	IPI00002214	t61	1	1	1	0	1	0	0	3	1	2	4	6
Huntingtin	IPI00002335	s1876	1	0	1	0	0	0	0	0	0	0	2	0
Nuclear fragile X mental retardation-interacting protein 2	IPI00002349	t633	0	0	0	0	1	0	0	1	0	0	1	1
Nuclear fragile X mental retardation-interacting protein 2	IPI00002349	s572	0	1	1	3	1	1	0	1	0	0	6	2
Nuclear fragile X mental retardation-interacting protein 2	IPI00002349	s629	3	3	4	3	6	3	0	1	2	2	19	8
Nuclear fragile X mental retardation-interacting protein 2	IPI00002349	s652	2	2	2	2	2	2	2	2	2	2	10	10
Nuclear fragile X mental retardation-interacting protein 2	IPI00002349	t631	0	0	0	1	1	0	0	0	1	1	2	2
Nuclear fragile X mental retardation-interacting protein 2	IPI00002349	s112	0	1	2	1	2	0	0	0	0	0	6	0
Isoform 9 of Sorbin and SH3 domain-containing protein 1	IPI00002491	t226	0	0	0	0	1	0	0	0	0	0	1	0
Isoform 9 of Sorbin and SH3 domain-containing protein 1	IPI00002491	s227	0	0	0	2	3	0	0	0	0	0	5	0
Isoform 1 of Epsin-1	IPI00002495	s410	0	0	2	1	0	0	0	0	0	0	3	0
Isoform 1 of Anaphase-promoting complex subunit 4	IPI00002551	s777	0	0	0	1	3	0	1	0	1	0	4	2
Isoform 1 of Anaphase-promoting complex subunit 4	IPI00002551	s779	0	0	0	0	1	0	0	1	2	0	1	3
Numb-like protein	IPI00002560	s263	0	0	0	0	1	2	2	1	0	0	1	5
DNA repair protein XRCC1	IPI00002564	s266	0	0	0	0	0	0	0	0	1	0	0	1
DNA repair protein XRCC1	IPI00002564	t453	0	1	1	4	1	3	2	0	5	4	7	14
DNA repair protein XRCC1	IPI00002564	s241	0	0	0	0	2	0	0	0	2	2	2	4
DNA repair protein XRCC1	IPI00002564	s446	0	0	0	1	0	1	1	0	1	3	1	6
DNA repair protein XRCC1	IPI00002564	s447	1	1	1	4	2	2	3	3	6	1	9	15
DNA repair protein XRCC1	IPI00002564	t440	0	0	0	0	0	0	0	0	1	1	0	2
DNA repair protein XRCC1	IPI00002564	s268	0	0	0	0	0	0	0	0	1	0	0	1
DNA repair protein XRCC1	IPI00002564	t457	0	0	0	0	0	0	0	0	1	0	0	1
Phosphatidylinositol-4-phosphate 3-kinase C2 domain-containing subunit alpha	IPI00002580	s259	2	1	2	0	0	0	1	0	0	0	5	1
Isoform 1 of Serine/threonine-protein kinase N1	IPI00002803	s562	1	2	1	2	0	1	1	2	2	1	6	7
Isoform 1 of Serine/threonine-protein kinase N1	IPI00002803	s916	0	0	0	6	11	0	0	0	6	4	17	10
Isoform 1 of Serine/threonine-protein kinase N1	IPI00002803	t914	0	0	0	0	0	0	0	0	1	0	0	1
Isoform 1 of Serine/threonine-protein kinase N1	IPI00002803	s561	1	0	1	0	0	0	0	0	0	0	2	0
Serine/threonine-protein kinase N2	IPI00002804	s582	2	1	2	1	0	2	1	1	3	0	6	7
Serine/threonine-protein kinase N2	IPI00002804	s583	1	2	1	2	2	0	1	2	0	2	8	5
Isoform TAFII20 of Transcription initiation factor TFIID subunit 12	IPI00002806	s51	0	0	0	0	2	2	1	0	0	2	2	5
LIM domain-containing protein 1	IPI00003369	s240	2	1	2	0	0	0	0	0	0	0	5	0
LIM domain-containing protein 1	IPI00003369	s233	0	0	0	1	1	0	0	0	0	0	2	0
LIM domain-containing protein 1	IPI00003369	s316	0	0	0	1	1	0	0	0	0	0	2	0
LIM domain-containing protein 1	IPI00003369	s277	0	0	1	1	0	0	0	0	0	0	2	0
LIM domain-containing protein 1	IPI00003369	y21	0	0	0	1	2	0	0	0	0	0	3	0
LIM domain-containing protein 1	IPI00003369	s272	0	0	0	1	0	0	0	0	0	0	1	0
LIM domain-containing protein 1	IPI00003369	s424	0	0	0	2	0	0	0	0	0	0	2	0
LIM domain-containing protein 1	IPI00003369	s423	0	0	0	1	0	0	0	0	0	0	1	0
LIM domain-containing protein 1	IPI00003369	s421	0	0	0	1	0	0	0	0	0	0	1	0
LIM domain-containing protein 1	IPI00003369	s24	0	0	0	1	0	0	0	0	0	0	1	0
Isoform SMN of Survival motor neuron protein	IPI00003394	s28	3	6	2	4	7	0	0	0	1	1	22	2
Isoform SMN of Survival motor neuron protein	IPI00003394	s31	2	2	1	3	2	0	0	0	0	0	10	0
Isoform SMN of Survival motor neuron protein	IPI00003394	t25	1	0	1	2	1	0	0	0	0	1	5	1
Isoform 1 of Drebrin	IPI00003406	s342	0	0	0	0	2	0	0	0	0	0	2	0
Isoform 1 of Drebrin	IPI00003406	t335	3	2	1	3	0	0	0	0	0	0	9	0
Isoform 1 of Drebrin	IPI00003406	t331	0	0	0	2	0	0	0	0	0	0	2	0
Isoform 1 of Drebrin	IPI00003406	s142	1	1	1	1	2	0	0	0	1	2	6	3
Isoform 1 of Drebrin	IPI00003406	s341	1	0	1	1	2	0	0	0	0	0	5	0
Isoform 1 of Drebrin	IPI00003406	s339	3	2	6	2	6	0	0	0	0	0	19	0
Isoform 1 of Drebrin	IPI00003406	s337	1	2	3	5	5	0	0	0	0	0	16	0
Small acidic protein	IPI00003419	s17	3	1	3	2	4	3	3	5	0	4	13	15
Small acidic protein	IPI00003419	s24	1	0	0	0	0	0	0	0	0	0	1	0
Small acidic protein	IPI00003419	s25	1	1	0	0	0	1	1	0	0	0	2	2
Small acidic protein	IPI00003419	s15	1	1	1	0	0	0	0	0	0	1	3	1
Isoform 1 of Gamma-interferon-inducible protein 16	IPI00003443	s153	3	2	7	4	15	19	16	29	20	22	31	106
Isoform 1 of Gamma-interferon-inducible protein 16	IPI00003443	s106	2	2	2	0	0	2	1	4	2	2	6	11
Isoform 1 of Gamma-interferon-inducible protein 16	IPI00003443	t105	0	0	0	0	0	0	0	0	1	0	0	1
Mitogen-activated protein kinase 1	IPI00003479	y187	4	3	5	5	8	1	2	4	2	4	25	13
Mitogen-activated protein kinase 1	IPI00003479	t185	2	1	3	5	6	1	1	2	0	2	17	6
Na(+)/H(+) exchange regulatory cofactor NHE-RF1	IPI00003527	s288	0	0	1	0	0	0	0	0	0	0	1	0
Dual specificity mitogen-activated protein kinase kinase 2	IPI00003783	t394	0	0	0	0	0	0	0	0	1	0	0	1
Isoform 1 of Microtubule-associated protein 2	IPI00003842	s1782	2	1	2	0	2	1	0	2	0	0	7	3
Isoform A1 of Tight junction protein ZO-2	IPI00003843	s986	3	1	2	3	3	0	0	0	0	0	12	0
Isoform A1 of Tight junction protein ZO-2	IPI00003843	s430	0	0	0	2	0	0	0	0	0	0	2	0
Isoform A1 of Tight junction protein ZO-2	IPI00003843	s174	1	0	0	0	0	0	0	0	0	0	1	0
Isoform A1 of Tight junction protein ZO-2	IPI00003843	s1068	0	0	0	1	1	0	0	0	0	0	2	0
Isoform A1 of Tight junction protein ZO-2	IPI00003843	s1159	2	3	1	2	0	0	0	0	2	1	8	3
Isoform A1 of Tight junction protein ZO-2	IPI00003843	s130	4	4	7	7	4	0	0	0	0	0	26	0
Isoform A1 of Tight junction protein ZO-2	IPI00003843	s170	1	0	0	0	2	1	0	0	0	0	3	1
Isoform A1 of Tight junction protein ZO-2	IPI00003843	s244	2	2	2	3	4	0	0	0	1	2	13	3
Isoform A1 of Tight junction protein ZO-2	IPI00003843	s1067	0	0	0	1	1	0	0	0	0	0	2	0
ubiquitin specific protease 9, X-linked isoform 4	IPI00003964	s1600	0	0	0	1	0	0	0	0	0	0	1	0
Ubiquitin carboxyl-terminal hydrolase 7	IPI00003965	s18	0	0	0	3	1	0	0	0	2	4	4	6
Isoform Long of Antigen KI-67	IPI00004233	s308	0	0	0	0	0	1	0	2	1	1	0	5
Isoform Long of Antigen KI-67	IPI00004233	s648	0	0	0	0	0	0	1	0	1	0	0	2
Isoform 1 of RNA-binding protein 25	IPI00004273	s675	0	0	0	0	0	1	0	0	0	0	0	1
Isoform 1 of RNA-binding protein 25	IPI00004273	s703	0	0	0	0	0	0	0	0	1	1	0	2
Isoform 1 of RNA-binding protein 25	IPI00004273	s677	2	2	2	2	1	1	2	0	2	2	9	7
Isoform 1 of AF4/FMR2 family member 4	IPI00004344	s180	0	0	0	1	1	0	0	0	1	1	2	2
Isoform 1 of AF4/FMR2 family member 4	IPI00004344	s179	0	0	0	0	0	0	0	0	0	1	0	1
STE20/SPS1-related proline-alanine-rich protein kinase	IPI00004363	s387	3	3	2	0	2	0	0	1	2	1	10	4
Isoform 2 of Gamma-adducin	IPI00004408	s681	3	5	3	3	4	2	0	1	1	1	18	5
Isoform 2 of Gamma-adducin	IPI00004408	s673	1	0	0	0	0	0	0	0	0	0	1	0
Isoform 2 of Gamma-adducin	IPI00004408	s679	0	2	2	0	2	0	0	0	0	0	6	0
Isoform 2 of Gamma-adducin	IPI00004408	s683	1	1	0	2	0	0	1	0	0	1	4	2
Isoform 2 of Gamma-adducin	IPI00004408	s677	1	0	0	2	1	0	0	1	1	0	4	2
Isoform 1 of Serine/threonine-protein kinase WNK1	IPI00004472	s2012	0	0	0	0	1	0	0	0	0	0	1	0
Isoform 1 of Serine/threonine-protein kinase WNK1	IPI00004472	s2029	0	0	0	0	1	0	0	0	0	0	1	0
Isoform 1 of Serine/threonine-protein kinase WNK1	IPI00004472	s2032	1	0	2	2	2	0	0	0	0	0	7	0
Isoform 1 of Serine/threonine-protein kinase WNK1	IPI00004472	s2011	0	0	0	0	1	0	0	0	0	0	1	0
Isoform 1 of Breakpoint cluster region protein	IPI00004497	s459	0	0	0	2	0	0	0	0	0	0	2	0
Uncharacterized protein KIAA0355	IPI00004527	s723	2	0	0	2	1	0	0	0	0	0	5	0
Methylosome subunit pICln	IPI00004795	s102	2	2	2	3	5	2	2	2	2	2	14	10
Isoform 1 of CCR4-NOT transcription complex subunit 2	IPI00005011	s165	0	0	2	0	0	0	0	0	0	0	2	0
Isoform 1 of Myb-binding protein 1A	IPI00005024	s1163	0	0	0	0	1	0	0	0	0	1	1	1
Isoform 1 of Myb-binding protein 1A	IPI00005024	s775	0	0	0	0	1	0	0	0	0	0	1	0
Isoform 1 of Myb-binding protein 1A	IPI00005024	s1267	0	0	0	0	0	0	0	0	1	0	0	1
Isoform 1 of SH3 domain-binding protein 4	IPI00005030	s131	0	1	1	0	1	0	0	0	0	0	3	0
Isoform 1 of SH3 domain-binding protein 4	IPI00005030	s246	2	2	1	2	2	0	0	2	2	0	9	4
Isoform 1 of SH3 domain-binding protein 4	IPI00005030	s244	0	0	1	0	0	0	0	0	0	0	1	0
Isoform 1 of RNA-binding protein 5	IPI00005036	s624	2	2	2	0	2	2	1	3	0	2	8	8
Tropomodulin-3	IPI00005087	s25	0	0	0	2	1	0	0	0	0	0	3	0
Putative uncharacterized protein KIAA0430	IPI00005146	s695	0	1	0	0	0	0	0	0	0	0	1	0
FACT complex subunit SSRP1	IPI00005154	s444	3	2	3	6	6	2	1	7	7	6	20	23
Membrane-associated progesterone receptor component 2	IPI00005202	t235	0	2	0	1	2	0	0	2	2	2	5	6
DNA-directed RNA polymerase I subunit RPA43	IPI00005477	s316	0	0	0	3	3	0	0	1	1	3	6	5
Isoform Long of Spectrin beta chain, brain 1	IPI00005614	s2128	0	0	2	0	1	0	0	0	0	0	3	0
Isoform Long of Spectrin beta chain, brain 1	IPI00005614	y2039	0	0	0	1	2	0	0	0	0	0	3	0
Isoform Long of Spectrin beta chain, brain 1	IPI00005614	t779	0	0	0	0	1	0	0	0	0	0	1	0
Isoform Long of Spectrin beta chain, brain 1	IPI00005614	s2332	1	0	0	0	2	0	0	0	0	0	3	0
Isoform Long of Spectrin beta chain, brain 1	IPI00005614	s2169	0	0	0	3	4	0	0	0	0	0	7	0
Isoform Long of Spectrin beta chain, brain 1	IPI00005614	s2165	1	0	0	3	3	0	0	0	0	0	7	0
Isoform Long of Spectrin beta chain, brain 1	IPI00005614	s2164	0	0	0	1	2	0	0	0	0	0	3	0
Isoform Long of Spectrin beta chain, brain 1	IPI00005614	s2138	4	4	4	5	5	0	1	0	0	0	22	1
Isoform Long of Spectrin beta chain, brain 1	IPI00005614	s2102	0	0	0	4	3	0	0	0	0	0	7	0
Isoform Long of Spectrin beta chain, brain 1	IPI00005614	t2187	2	2	3	1	0	0	0	0	0	0	8	0
Isoform Long of Spectrin beta chain, brain 1	IPI00005614	s2041	0	0	0	1	0	0	0	0	0	0	1	0
Isoform Long of Spectrin beta chain, brain 1	IPI00005614	s2341	0	0	1	0	0	0	0	0	0	0	1	0
Isoform Long of Spectrin beta chain, brain 1	IPI00005614	s2161	0	0	0	1	1	0	0	0	0	0	2	0
Isoform Long of Spectrin beta chain, brain 1	IPI00005614	t1841	2	2	2	0	0	0	0	0	0	0	6	0
Isoform Long of Spectrin beta chain, brain 1	IPI00005614	t2328	3	3	4	3	0	0	0	0	0	0	13	0
Isoform Long of Spectrin beta chain, brain 1	IPI00005614	t2331	0	1	1	0	0	0	0	0	0	0	2	0
Isoform 1 of Ubiquitin conjugation factor E4 B	IPI00005715	s90	0	0	0	1	0	0	0	0	0	0	1	0
Isoform 1 of Ubiquitin conjugation factor E4 B	IPI00005715	s88	1	0	0	0	2	0	0	0	1	1	3	2
Isoform 1 of Polyadenylate-binding protein 2	IPI00005792	s150	1	2	2	2	2	21	23	24	14	15	9	97
Isoform 1 of Cell division cycle protein 23 homolog	IPI00005822	s588	0	0	1	0	0	3	2	1	0	0	1	6
Isoform 1 of Cell division cycle protein 23 homolog	IPI00005822	t596	0	0	0	0	0	1	0	1	0	0	0	2
Isoform 1 of Serine/threonine-protein kinase LATS1	IPI00005858	s613	2	3	2	3	2	0	0	0	1	0	12	1
Isoform 1 of Serine/threonine-protein kinase LATS1	IPI00005858	s464	1	2	2	0	0	1	2	0	0	0	5	3
Isoform 1 of U4/U6 small nuclear ribonucleoprotein Prp3	IPI00005861	s619	0	0	0	2	2	0	0	2	3	5	4	10
High mobility group protein HMGI-C	IPI00005996	s102	0	0	0	1	0	0	0	0	1	0	1	1
High mobility group protein HMGI-C	IPI00005996	t100	0	0	0	0	0	0	0	0	1	0	0	1
High mobility group protein HMGI-C	IPI00005996	s105	0	0	0	3	0	0	0	0	4	1	3	5
High mobility group protein HMGI-C	IPI00005996	s44	0	0	0	2	3	0	0	0	2	1	5	3
Isoform 1 of Forkhead box protein K2	IPI00006029	s398	0	1	0	1	2	1	2	1	1	2	4	7
Isoform 1 of Forkhead box protein K2	IPI00006029	s373	0	0	0	0	0	0	0	0	1	0	0	1
Isoform 1 of Nuclear pore complex protein Nup98-Nup96	IPI00006038	s618	0	0	1	0	0	0	0	0	0	0	1	0
Isoform 1 of Nuclear pore complex protein Nup98-Nup96	IPI00006038	s888	2	3	4	1	4	0	0	0	1	1	14	2
Isoform 1 of Nuclear pore complex protein Nup98-Nup96	IPI00006038	s623	2	2	2	1	2	1	1	1	0	0	9	3
Isoform 1 of Nuclear pore complex protein Nup98-Nup96	IPI00006038	s612	1	2	1	1	2	1	1	2	0	1	7	5
Protein Jade-3	IPI00006077	s566	0	0	0	0	1	1	1	2	0	2	1	6
Isoform 1 of Bcl-2-associated transcription factor 1	IPI00006079	s264	0	0	0	0	0	0	0	0	1	1	0	2
Isoform 1 of Bcl-2-associated transcription factor 1	IPI00006079	s512	3	2	4	1	3	6	6	16	3	4	13	35
Isoform 1 of Bcl-2-associated transcription factor 1	IPI00006079	s287	0	0	0	0	0	2	0	1	0	0	0	3
Isoform 1 of Bcl-2-associated transcription factor 1	IPI00006079	t402	0	0	0	0	0	2	1	2	0	0	0	5
Isoform 1 of Bcl-2-associated transcription factor 1	IPI00006079	y219	0	0	0	0	0	1	0	0	0	0	0	1
Isoform 1 of Bcl-2-associated transcription factor 1	IPI00006079	y284	1	1	0	0	0	1	1	1	1	0	2	4
Isoform 1 of Bcl-2-associated transcription factor 1	IPI00006079	t661	0	0	0	2	2	0	0	1	0	0	4	1
Isoform 1 of Bcl-2-associated transcription factor 1	IPI00006079	s660	0	0	0	0	0	0	0	2	2	2	0	6
Isoform 1 of Bcl-2-associated transcription factor 1	IPI00006079	s198	0	0	0	0	0	0	0	6	2	2	0	10
Isoform 1 of Bcl-2-associated transcription factor 1	IPI00006079	s531	1	1	0	0	1	2	3	1	1	2	3	9
Isoform 1 of Bcl-2-associated transcription factor 1	IPI00006079	s177	7	3	8	6	4	8	6	12	8	9	28	43
Isoform 1 of Bcl-2-associated transcription factor 1	IPI00006079	s397	2	3	4	2	2	4	4	11	4	4	13	27
Isoform 1 of Bcl-2-associated transcription factor 1	IPI00006079	s385	2	1	3	2	3	1	1	1	2	2	11	7
Isoform 1 of Bcl-2-associated transcription factor 1	IPI00006079	s290	4	2	0	1	0	4	1	2	5	4	7	16
Isoform 1 of Bcl-2-associated transcription factor 1	IPI00006079	s285	5	4	2	4	4	8	5	5	10	7	19	35
Isoform 1 of Bcl-2-associated transcription factor 1	IPI00006079	s268	0	0	0	2	4	0	0	0	2	2	6	4
Isoform 1 of Bcl-2-associated transcription factor 1	IPI00006079	s222	0	0	1	3	2	2	5	8	5	4	6	24
Isoform 1 of Bcl-2-associated transcription factor 1	IPI00006079	s183	0	0	0	0	0	1	0	3	1	1	0	6
Isoform 1 of Bcl-2-associated transcription factor 1	IPI00006079	s658	2	2	4	4	2	4	4	5	3	4	14	20
CD2 antigen cytoplasmic tail-binding protein 2	IPI00006103	s49	0	0	0	0	2	0	0	0	0	0	2	0
Isoform 1 of Histone deacetylase 3	IPI00006187	s424	0	0	0	1	2	0	0	0	1	0	3	1
Isoform 2 of Nuclear mitotic apparatus protein 1	IPI00006196	s1746	0	0	1	0	0	0	0	0	0	0	1	0
Isoform 2 of Nuclear mitotic apparatus protein 1	IPI00006196	s1743	4	3	3	1	2	4	3	4	2	4	13	17
Isoform 2 of Leucine-rich repeat flightless-interacting protein 1	IPI00006207	s690	0	0	0	0	1	0	0	0	0	0	1	0
Isoform 2 of Leucine-rich repeat flightless-interacting protein 1	IPI00006207	s744	2	3	3	0	2	0	0	0	0	0	10	0
Isoform 1 of Pericentriolar material 1 protein	IPI00006213	t530	0	0	1	2	1	0	0	0	0	1	4	1
Isoform 1 of Pericentriolar material 1 protein	IPI00006213	s861	0	0	1	0	0	0	0	0	0	0	1	0
Isoform 1 of Pericentriolar material 1 protein	IPI00006213	s533	0	0	0	2	1	0	0	0	0	0	3	0
Isoform 1 of Pericentriolar material 1 protein	IPI00006213	s537	0	0	1	4	3	0	0	0	0	1	8	1
Isoform 1 of Pericentriolar material 1 protein	IPI00006213	s65	4	4	4	2	5	3	4	2	2	2	19	13
Isoform 1 of Pericentriolar material 1 protein	IPI00006213	s93	1	1	0	0	2	1	0	0	0	0	4	1
Isoform 1 of Pericentriolar material 1 protein	IPI00006213	y535	0	0	1	0	2	0	0	0	0	1	3	1
Isoform 1 of Pericentriolar material 1 protein	IPI00006213	s68	0	0	0	1	1	0	0	0	0	0	2	0
Isoform 1 of B-cell CLL/lymphoma 7 protein family member C	IPI00006266	s122	0	0	0	0	1	1	0	0	1	0	1	2
Isoform 1 of B-cell CLL/lymphoma 7 protein family member C	IPI00006266	t157	0	0	1	0	0	0	1	1	0	0	1	2
Isoform 1 of B-cell CLL/lymphoma 7 protein family member C	IPI00006266	s156	0	0	0	0	0	2	1	1	0	0	0	4
Isoform 1 of B-cell CLL/lymphoma 7 protein family member C	IPI00006266	s114	0	0	0	1	3	3	0	1	1	3	4	8
Isoform 1 of B-cell CLL/lymphoma 7 protein family member C	IPI00006266	s126	0	1	0	5	9	4	0	4	6	9	15	23
Isoform 1 of B-cell CLL/lymphoma 7 protein family member C	IPI00006266	t111	0	0	0	3	5	0	0	2	4	4	8	10
Isoform 1 of B-cell CLL/lymphoma 7 protein family member C	IPI00006266	t118	0	1	0	4	5	1	0	2	4	3	10	10
Coilin	IPI00006442	s487	0	0	0	1	2	0	0	0	1	2	3	3
Protein FAM117A	IPI00006580	s213	0	0	0	1	0	0	0	0	0	0	1	0
Isoform 1 of Multidrug resistance-associated protein 4	IPI00006675	t646	0	0	2	0	3	0	0	0	0	0	5	0
Isoform 1 of Multidrug resistance-associated protein 4	IPI00006675	s664	0	0	1	0	0	0	0	0	0	0	1	0
cDNA FLJ56414, highly similar to Homo sapiens proline-, glutamic acid-, leucine-rich protein 1 (PELP1), mRNA	IPI00006702	s531	0	0	0	0	1	0	0	1	0	0	1	1
Isoform 1 of Mitogen-activated protein kinase kinase kinase kinase 4	IPI00006752	s900	0	0	1	1	1	0	0	0	0	0	3	0
Isoform 1 of Mitogen-activated protein kinase kinase kinase kinase 4	IPI00006752	s631	0	1	1	2	1	0	0	0	1	0	5	1
Vesicle-trafficking protein SEC22b	IPI00006865	s137	2	2	1	1	2	2	0	2	0	1	8	5
Cell death regulator Aven	IPI00006904	s94	2	0	2	1	2	3	0	2	0	1	7	6
Ubiquitin-conjugating enzyme E2 J1	IPI00006937	s266	0	0	0	2	1	0	0	0	0	0	3	0
Ubiquitin-conjugating enzyme E2 J1	IPI00006937	s268	0	0	1	0	1	0	0	0	1	1	2	2
ATP-dependent RNA helicase DDX24	IPI00006987	s295	0	0	0	0	0	0	0	0	1	2	0	3
ATP-dependent RNA helicase DDX24	IPI00006987	s82	0	0	0	0	0	0	0	0	0	1	0	1
ATP-dependent RNA helicase DDX24	IPI00006987	t302	0	0	0	0	2	0	0	0	0	0	2	0
Isoform 3 of Cordon-bleu protein-like 1	IPI00007133	t275	0	1	0	0	0	0	0	0	0	0	1	0
Isoform 3 of Cordon-bleu protein-like 1	IPI00007133	s256	0	0	2	2	1	0	0	0	0	0	5	0
Isoform 3 of Cordon-bleu protein-like 1	IPI00007133	y280	1	0	0	0	0	0	0	0	0	0	1	0
Isoform 3 of Cordon-bleu protein-like 1	IPI00007133	s1108	1	0	1	0	0	0	0	0	0	0	2	0
Isoform 3 of Cordon-bleu protein-like 1	IPI00007133	s344	0	0	1	0	0	0	0	0	0	0	1	0
Isoform 3 of Cordon-bleu protein-like 1	IPI00007133	s480	0	0	0	1	0	0	0	0	0	0	1	0
Isoform 3 of Cordon-bleu protein-like 1	IPI00007133	t254	0	1	0	0	0	0	0	0	0	0	1	0
Isoform 3 of Cordon-bleu protein-like 1	IPI00007133	t260	1	0	1	0	0	0	0	0	0	0	2	0
Isoform 3 of Cordon-bleu protein-like 1	IPI00007133	s1107	0	0	1	0	0	0	0	0	0	0	1	0
Probable ATP-dependent RNA helicase DDX41	IPI00007208	s21	0	0	0	1	0	0	1	2	0	1	1	4
Probable ATP-dependent RNA helicase DDX41	IPI00007208	s23	0	0	0	0	0	1	0	1	4	3	0	9
Probable ATP-dependent RNA helicase DDX41	IPI00007208	t13	0	0	0	0	0	0	0	0	2	0	0	2
Isoform 2 of R3H domain-containing protein 2	IPI00007227	s76	1	0	0	0	0	0	0	0	0	0	1	0
Isoform 2 of R3H domain-containing protein 2	IPI00007227	s75	1	1	0	0	0	0	0	0	0	0	2	0
Isoform 1 of Leucine-rich repeat flightless-interacting protein 2	IPI00007277	t331	1	0	1	1	2	0	0	0	1	2	5	3
Isoform 1 of Leucine-rich repeat flightless-interacting protein 2	IPI00007277	s324	1	1	2	1	1	0	0	0	0	0	6	0
Isoform 1 of Leucine-rich repeat flightless-interacting protein 2	IPI00007277	s314	1	1	0	0	0	0	0	0	0	0	2	0
Isoform 1 of Leucine-rich repeat flightless-interacting protein 2	IPI00007277	s323	0	0	0	1	1	0	0	0	0	0	2	0
Isoform 1 of Leucine-rich repeat flightless-interacting protein 2	IPI00007277	s332	0	0	0	2	1	0	0	0	1	0	3	1
Isoform 1 of Leucine-rich repeat flightless-interacting protein 2	IPI00007277	s333	0	0	0	3	1	0	0	0	0	0	4	0
Isoform 1 of Leucine-rich repeat flightless-interacting protein 2	IPI00007277	s320	1	0	2	1	0	0	0	0	0	0	4	0
Isoform 1 of Leucine-rich repeat flightless-interacting protein 2	IPI00007277	s328	0	1	1	0	1	0	0	0	0	0	3	0
A-kinase anchor protein 11	IPI00007411	s1242	2	0	0	0	0	0	0	0	0	0	2	0
A-kinase anchor protein 11	IPI00007411	s448	0	1	0	2	1	0	0	0	0	0	4	0
A-kinase anchor protein 11	IPI00007411	s1240	0	2	2	0	0	0	0	0	0	0	4	0
Cytoplasmic dynein 1 light intermediate chain 1	IPI00007675	t518	0	1	0	1	0	0	0	0	0	0	2	0
Cytoplasmic dynein 1 light intermediate chain 1	IPI00007675	s523	0	0	0	0	0	0	0	0	1	0	0	1
Cytoplasmic dynein 1 light intermediate chain 1	IPI00007675	s516	4	2	2	0	2	0	0	0	1	1	10	2
Cytoplasmic dynein 1 light intermediate chain 1	IPI00007675	s207	3	5	6	6	9	0	0	0	9	13	29	22
Isoform 1 of Hematological and neurological expressed 1 protein	IPI00007764	s87	3	3	2	2	1	1	1	2	2	2	11	8
Isoform 1 of Hematological and neurological expressed 1 protein	IPI00007764	s88	0	0	1	2	3	0	0	0	0	0	6	0
Isoform 1 of Ankyrin-2	IPI00007834	s3760	0	0	1	0	0	0	0	0	0	0	1	0
Isoform 1 of Protein Shroom4	IPI00008176	s734	0	0	1	0	0	0	0	0	0	0	1	0
Isoform 1 of Protein Shroom4	IPI00008176	s299	1	0	0	0	0	0	0	0	0	0	1	0
Isoform 1 of Protein Shroom4	IPI00008176	s1064	0	0	0	1	0	0	0	0	0	0	1	0
Isoform 1 of Protein Shroom4	IPI00008176	s1059	0	0	0	0	1	0	0	0	0	0	1	0
UV excision repair protein RAD23 homolog A	IPI00008219	t131	0	1	0	0	0	0	0	0	0	0	1	0
UV excision repair protein RAD23 homolog A	IPI00008219	s128	1	0	0	0	0	0	0	0	0	0	1	0
UV excision repair protein RAD23 homolog A	IPI00008219	s123	0	1	0	0	2	0	0	0	0	1	3	1
UV excision repair protein RAD23 homolog A	IPI00008219	s125	0	0	0	1	0	0	0	0	0	1	1	1
UV excision repair protein RAD23 homolog B	IPI00008223	t162	0	1	0	0	0	0	0	0	0	0	1	0
UV excision repair protein RAD23 homolog B	IPI00008223	s160	1	0	2	0	2	1	0	1	2	2	5	6
Methionyl-tRNA synthetase, cytoplasmic	IPI00008240	t824	0	0	0	1	1	0	0	0	0	0	2	0
Methionyl-tRNA synthetase, cytoplasmic	IPI00008240	s825	0	0	0	0	1	0	0	0	0	0	1	0
Ephrin receptor	IPI00008290	t836	0	0	1	0	0	0	0	0	0	0	1	0
Ephrin receptor	IPI00008290	y834	2	2	1	1	2	0	0	0	0	0	8	0
Isoform 3 of Pre-mRNA 3'-end-processing factor FIP1	IPI00008449	s422	0	0	0	0	1	1	2	0	0	0	1	3
Isoform 3 of Pre-mRNA 3'-end-processing factor FIP1	IPI00008449	s418	5	4	5	5	6	4	4	6	7	8	25	29
Isoform 3 of Pre-mRNA 3'-end-processing factor FIP1	IPI00008449	s426	0	0	0	3	5	2	1	2	3	4	8	12
Isoform 3 of Pre-mRNA 3'-end-processing factor FIP1	IPI00008449	t420	1	2	1	2	2	3	0	0	2	2	8	7
Targeting protein for Xklp2	IPI00008477	s738	0	0	0	1	2	1	1	1	2	1	3	6
60S acidic ribosomal protein P1	IPI00008527	s101	1	0	0	7	9	1	0	4	5	5	17	15
60S acidic ribosomal protein P1	IPI00008527	s104	1	0	0	10	11	2	0	5	8	9	22	24
REST corepressor 1	IPI00008531	s257	0	0	0	3	3	0	0	2	4	3	6	9
F-box only protein 28	IPI00008542	s344	3	2	3	0	0	3	4	4	2	2	8	15
Isoform 1 of KH domain-containing, RNA-binding, signal transduction-associated protein 1	IPI00008575	s18	0	2	0	0	0	0	1	0	1	0	2	2
Isoform 1 of KH domain-containing, RNA-binding, signal transduction-associated protein 1	IPI00008575	s20	2	0	0	4	4	1	1	3	3	5	10	13
Ribosomal L1 domain-containing protein 1	IPI00008708	s361	2	0	2	2	1	3	2	4	3	3	7	15
Ribosomal L1 domain-containing protein 1	IPI00008708	t358	0	0	0	1	1	0	0	0	0	1	2	1
dystonin isoform 3	IPI00008756	s32	0	1	0	0	0	0	0	0	0	0	1	0
Isoform PMX1-B of Paired mesoderm homeobox protein 1	IPI00008822	s72	0	0	0	1	1	1	0	0	1	0	2	2
Isoform PMX1-B of Paired mesoderm homeobox protein 1	IPI00008822	s74	1	0	0	0	1	1	1	3	1	0	2	6
Isoform PMX1-B of Paired mesoderm homeobox protein 1	IPI00008822	t71	0	0	0	1	0	0	0	0	0	0	1	0
Microtubule-associated protein 1B	IPI00008868	s1653	0	0	0	3	3	0	0	0	0	0	6	0
Microtubule-associated protein 1B	IPI00008868	s1438	0	0	0	3	3	0	0	0	0	0	6	0
Microtubule-associated protein 1B	IPI00008868	s1400	0	0	0	4	1	0	0	0	3	1	5	4
Microtubule-associated protein 1B	IPI00008868	s1396	0	0	0	4	0	0	0	0	3	1	4	4
Microtubule-associated protein 1B	IPI00008868	s1427	2	2	2	2	2	0	0	0	0	1	10	1
Microtubule-associated protein 1B	IPI00008868	y1410	0	0	0	0	1	0	0	0	0	0	1	0
Microtubule-associated protein 1B	IPI00008868	s339	0	0	0	0	0	0	0	0	2	2	0	4
Microtubule-associated protein 1B	IPI00008868	s343	0	0	0	0	2	0	0	0	1	2	2	3
Microtubule-associated protein 1B	IPI00008868	s831	1	0	1	7	4	0	0	0	0	0	13	0
Microtubule-associated protein 1B	IPI00008868	s832	2	2	3	7	5	0	0	0	0	0	19	0
Microtubule-associated protein 1B	IPI00008868	s937	2	2	1	0	0	0	0	0	0	2	5	2
Microtubule-associated protein 1B	IPI00008868	t1503	0	1	0	2	2	0	0	0	2	1	5	3
Microtubule-associated protein 1B	IPI00008868	s1443	1	1	1	4	5	0	0	0	0	0	12	0
Microtubule-associated protein 1B	IPI00008868	t939	0	0	0	0	1	0	0	0	0	0	1	0
Microtubule-associated protein 1B	IPI00008868	s1389	7	6	5	4	7	1	3	1	0	0	29	5
Microtubule-associated protein 1B	IPI00008868	s1917	0	0	0	2	1	0	0	0	0	0	3	0
Microtubule-associated protein 1B	IPI00008868	s1915	0	0	2	1	4	1	0	0	0	0	7	1
Microtubule-associated protein 1B	IPI00008868	s1797	2	2	1	3	2	0	0	0	0	0	10	0
Microtubule-associated protein 1B	IPI00008868	s1793	2	2	1	3	2	0	0	0	0	0	10	0
Microtubule-associated protein 1B	IPI00008868	s1265	6	7	7	6	6	4	4	1	0	1	32	10
Microtubule-associated protein 1B	IPI00008868	s1501	0	0	0	3	4	0	0	0	2	2	7	4
Microtubule-associated protein 1B	IPI00008868	t1949	2	2	3	2	1	0	0	0	0	0	10	0
Microtubule-associated protein 1B	IPI00008868	t1067	2	0	0	0	0	0	1	0	0	0	2	1
Microtubule-associated protein 1B	IPI00008868	s1792	1	1	1	1	0	0	0	1	0	0	4	1
Microtubule-associated protein 1B	IPI00008868	s1785	2	1	0	0	0	0	0	0	0	0	3	0
Microtubule-associated protein 1B	IPI00008868	s1376	0	1	1	0	1	1	0	0	0	0	3	1
Microtubule-associated protein 1B	IPI00008868	s1779	2	2	1	2	0	1	1	2	0	0	7	4
Microtubule-associated protein 1B	IPI00008868	s1387	1	0	1	0	1	2	0	0	0	0	3	2
Microtubule-associated protein 1B	IPI00008868	s1657	0	0	0	1	0	0	0	0	0	0	1	0
Microtubule-associated protein 1B	IPI00008868	s1881	1	1	0	2	0	0	0	0	0	0	4	0
Microtubule-associated protein 1B	IPI00008868	s1965	3	6	1	1	0	0	0	0	0	0	11	0
Microtubule-associated protein 1B	IPI00008868	t1066	1	0	0	0	0	0	0	0	0	0	1	0
Microtubule-associated protein 1B	IPI00008868	t1963	1	0	0	0	0	0	0	0	0	0	1	0
Microtubule-associated protein 1B	IPI00008868	y1796	1	1	1	1	0	0	0	1	0	0	4	1
Microtubule-associated protein 1B	IPI00008868	s1446	1	1	0	0	0	0	0	0	0	0	2	0
Microtubule-associated protein 1B	IPI00008868	s1378	4	1	1	0	0	2	2	0	0	0	6	4
Microtubule-associated protein 1B	IPI00008868	s1262	0	0	0	0	0	1	0	0	0	0	0	1
Microtubule-associated protein 1B	IPI00008868	s1154	0	0	0	1	0	0	0	2	0	0	1	2
Microtubule-associated protein 1B	IPI00008868	s1016	2	1	0	2	0	0	0	0	0	0	5	0
Microtubule-associated protein 1B	IPI00008868	s1322	1	1	0	0	1	0	0	0	0	0	3	0
Microtubule-associated protein 1B	IPI00008868	s1919	0	0	0	0	1	0	0	0	0	0	1	0
Microtubule-associated protein 1B	IPI00008868	s936	0	0	1	1	0	0	0	0	0	0	2	0
Isoform Beta of LIM domain and actin-binding protein 1	IPI00008918	s686	8	6	4	15	23	0	0	0	4	0	56	4
Isoform Beta of LIM domain and actin-binding protein 1	IPI00008918	s225	0	0	0	0	2	0	0	0	0	0	2	0
Isoform Beta of LIM domain and actin-binding protein 1	IPI00008918	s362	5	5	4	3	4	0	0	0	1	0	21	1
Isoform Beta of LIM domain and actin-binding protein 1	IPI00008918	s365	0	0	2	0	2	0	0	0	0	0	4	0
Isoform Beta of LIM domain and actin-binding protein 1	IPI00008918	s373	2	3	0	1	1	0	0	0	0	0	7	0
Isoform Beta of LIM domain and actin-binding protein 1	IPI00008918	s374	2	1	5	2	1	0	0	0	0	0	11	0
Isoform Beta of LIM domain and actin-binding protein 1	IPI00008918	s671	0	0	0	0	1	0	0	0	0	0	1	0
Isoform Beta of LIM domain and actin-binding protein 1	IPI00008918	s132	0	0	1	0	0	0	0	0	0	0	1	0
Isoform Beta of LIM domain and actin-binding protein 1	IPI00008918	s666	0	0	0	1	0	0	0	0	0	0	1	0
Isoform Beta of LIM domain and actin-binding protein 1	IPI00008918	t487	2	0	0	0	0	0	1	0	0	0	2	1
Isoform Beta of LIM domain and actin-binding protein 1	IPI00008918	s490	4	5	5	7	7	3	2	1	3	2	28	11
Telomeric repeat-binding factor 2-interacting protein 1	IPI00008961	s203	0	0	0	0	0	0	0	0	2	1	0	3
Transcription factor AP-1	IPI00008965	s63	0	2	0	0	0	0	0	0	0	0	2	0
Protein tyrosine phosphatase-like protein PTPLAD1	IPI00008998	s114	6	5	5	4	7	6	4	4	3	6	27	23
Transcription factor AP-4	IPI00009005	s124	2	2	2	1	2	2	0	2	2	2	9	8
Lupus La protein	IPI00009032	s92	0	0	0	0	0	1	0	1	1	0	0	3
Lupus La protein	IPI00009032	s366	2	4	5	4	6	6	5	6	11	5	21	33
Lupus La protein	IPI00009032	s94	0	0	0	0	0	0	0	1	0	0	0	1
Isoform A of Ras GTPase-activating protein-binding protein 2	IPI00009057	t227	0	0	1	0	0	2	1	2	2	2	1	9
Isoform A of Ras GTPase-activating protein-binding protein 2	IPI00009057	t226	0	0	0	0	0	1	1	0	0	0	0	2
Isoform 3 of Splicing factor, arginine/serine-rich 13A	IPI00009071	s131	0	0	0	0	0	0	0	1	3	3	0	7
Isoform 3 of Splicing factor, arginine/serine-rich 13A	IPI00009071	s133	2	2	3	2	1	2	2	3	6	7	10	20
TRAF-type zinc finger domain-containing protein 1	IPI00009146	s325	1	1	1	0	1	0	0	0	0	0	4	0
TRAF-type zinc finger domain-containing protein 1	IPI00009146	s327	1	1	1	2	1	0	0	0	0	0	6	0
TRAF-type zinc finger domain-containing protein 1	IPI00009146	s415	1	4	2	1	2	0	0	0	0	0	10	0
TRAF-type zinc finger domain-containing protein 1	IPI00009146	t323	0	0	0	0	0	0	0	0	0	1	0	1
Isoform 1 of Histone-lysine N-methyltransferase MLL	IPI00009286	s153	0	0	0	0	0	0	0	0	1	0	0	1
Isoform 1 of Histone-lysine N-methyltransferase MLL	IPI00009286	s3659	0	2	0	0	0	0	0	0	0	0	2	0
DNA-binding protein RFX5	IPI00009303	s185	0	0	0	0	0	2	2	0	1	2	0	7
65 kDa Yes-associated protein	IPI00009326	s109	2	2	2	2	0	0	0	0	0	0	8	0
cDNA FLJ60070, highly similar to Serine/threonine-protein kinase D2	IPI00009334	s197	0	0	1	1	0	0	0	0	0	0	2	0
cDNA FLJ60070, highly similar to Serine/threonine-protein kinase D2	IPI00009334	s200	2	0	1	1	0	0	0	0	0	0	4	0
Ras GTPase-activating-like protein IQGAP1	IPI00009342	y172	0	0	0	1	2	0	0	0	0	0	3	0
Ras GTPase-activating-like protein IQGAP1	IPI00009342	s1443	1	2	1	2	1	2	2	2	2	2	7	10
Isoform 1 of Beta-2-syntrophin	IPI00009505	s228	0	0	0	0	2	0	0	0	0	0	2	0
Isoform 1 of Beta-2-syntrophin	IPI00009505	s95	12	9	11	13	9	0	0	1	4	2	54	7
Isoform 1 of Beta-2-syntrophin	IPI00009505	s224	0	0	0	1	0	0	0	0	0	0	1	0
Isoform 1 of Beta-2-syntrophin	IPI00009505	s395	1	0	1	1	0	0	0	0	0	2	3	2
Isoform 1 of Beta-2-syntrophin	IPI00009505	s393	1	2	5	4	6	1	2	2	2	0	18	7
Isoform 1 of Beta-2-syntrophin	IPI00009505	s231	0	0	0	3	5	0	0	0	0	1	8	1
Isoform 1 of Beta-2-syntrophin	IPI00009505	s226	0	0	0	0	1	0	0	0	0	0	1	0
Isoform 1 of Beta-2-syntrophin	IPI00009505	s222	0	0	1	2	4	0	0	0	0	0	7	0
Isoform 1 of Beta-2-syntrophin	IPI00009505	s110	7	7	8	9	10	0	1	0	3	3	41	7
Isoform 1 of Beta-2-syntrophin	IPI00009505	s233	2	0	0	0	1	0	0	0	0	0	3	0
Isoform 1 of Melanoma-associated antigen D2	IPI00009542	s247	2	1	0	2	2	1	2	2	1	0	7	6
Isoform 1 of Melanoma-associated antigen D2	IPI00009542	s190	0	0	0	0	0	0	0	0	1	1	0	2
Regulation of nuclear pre-mRNA domain-containing protein 1B	IPI00009659	s166	0	0	0	0	0	0	0	0	1	0	0	1
Isoform 1 of Ras-related GTP-binding protein D	IPI00009737	t97	2	1	0	1	3	0	0	0	1	0	7	1
Isoform 1 of Ras-related GTP-binding protein D	IPI00009737	s96	0	1	2	2	1	0	0	0	0	0	6	0
6-phosphofructokinase type C	IPI00009790	s386	0	0	0	2	3	0	0	0	0	0	5	0
Isoform V0 of Versican core protein	IPI00009802	t2115	0	0	1	0	0	0	0	0	0	0	1	0
Isoform V0 of Versican core protein	IPI00009802	s2116	4	3	3	0	3	4	3	3	3	4	13	17
Isoform V0 of Versican core protein	IPI00009802	s2112	0	0	0	1	0	0	0	0	0	0	1	0
Integrin alpha-4 precursor	IPI00009803	s1027	2	2	2	2	2	2	0	2	1	0	10	5
Isoform 1 of Keratin, type I cytoskeletal 13	IPI00009866	s425	0	0	0	0	0	1	0	1	0	0	0	2
Isoform 1 of Keratin, type I cytoskeletal 13	IPI00009866	s422	1	0	0	0	0	0	0	0	0	0	1	0
Isoform 1 of Keratin, type I cytoskeletal 13	IPI00009866	s427	3	2	6	10	11	7	7	3	13	10	32	40
Keratin, type II cytoskeletal 5	IPI00009867	s82	0	0	0	2	2	0	0	0	0	0	4	0
Keratin, type II cytoskeletal 5	IPI00009867	s21	0	0	0	3	4	0	0	0	0	0	7	0
Keratin, type II cytoskeletal 5	IPI00009867	s36	0	0	0	2	2	0	0	0	0	0	4	0
Keratin, type II cytoskeletal 5	IPI00009867	s64	0	0	0	2	2	0	0	0	1	0	4	1
Keratin, type II cytoskeletal 5	IPI00009867	s574	0	0	0	1	0	0	0	0	0	0	1	0
Keratin, type II cytoskeletal 5	IPI00009867	s77	1	2	2	2	2	2	2	0	2	2	9	8
Armadillo repeat-containing X-linked protein 3	IPI00009906	s61	2	2	1	2	2	0	0	1	0	2	9	3
Mitochondrial import receptor subunit TOM34	IPI00009946	s186	1	0	2	0	1	2	2	0	2	0	4	6
Serine/threonine-protein kinase OSR1	IPI00010080	s339	1	1	0	5	4	0	0	2	4	6	11	12
Histone deacetylase 4	IPI00010088	s632	0	0	0	1	1	0	0	0	0	0	2	0
Histone deacetylase 4	IPI00010088	s565	0	1	0	0	0	1	0	0	0	0	1	1
Isoform Alpha of E3 ubiquitin-protein ligase TRIM33	IPI00010252	s1119	0	0	0	0	0	0	0	0	1	0	0	1
25 kDa protein	IPI00010276	s129	2	2	2	1	2	2	0	2	2	2	9	8
Isoform 1 of PDZ domain-containing RING finger protein 3	IPI00010322	s774	0	0	0	0	1	0	0	0	0	0	1	0
Isoform 3 of Protein Smaug homolog 1	IPI00010390	s168	0	2	0	0	0	0	1	0	0	0	2	1
Isoform 1 of Rap1 GTPase-activating protein 1	IPI00010407	s484	0	0	1	0	0	0	0	0	0	0	1	0
Isoform 1 of Rap1 GTPase-activating protein 1	IPI00010407	s499	2	1	1	1	1	0	0	0	0	0	6	0
Isoform 2 of Myosin-Ic	IPI00010418	s373	2	1	0	1	2	0	1	0	1	0	6	2
GTP-binding protein 1	IPI00010463	s25	2	2	1	2	3	6	9	10	11	9	10	45
GTP-binding protein 1	IPI00010463	s6	0	0	0	0	0	0	0	0	1	0	0	1
GTP-binding protein 1	IPI00010463	s24	0	0	1	0	1	0	3	4	1	6	2	14
Plastin-2	IPI00010471	s5	6	6	0	0	0	0	0	10	0	0	12	10
Plastin-2	IPI00010471	s257	2	1	0	0	0	0	0	3	0	0	3	3
Isoform 1 of Tight junction-associated protein 1	IPI00010544	s545	0	0	1	2	2	0	0	0	0	0	5	0
Isoform 1 of Tight junction-associated protein 1	IPI00010544	s300	3	4	3	2	2	0	0	0	0	0	14	0
Isoform 2 of TATA element modulatory factor	IPI00010586	s344	1	1	2	2	2	0	0	0	0	0	8	0
Isoform 1 of Large proline-rich protein BAT2	IPI00010700	s458	0	0	0	1	1	0	0	0	1	2	2	3
Isoform 1 of Large proline-rich protein BAT2	IPI00010700	s1092	1	0	0	0	0	0	0	0	0	0	1	0
Isoform 1 of Large proline-rich protein BAT2	IPI00010700	s342	0	0	0	1	0	0	0	0	0	0	1	0
Isoform 1 of Large proline-rich protein BAT2	IPI00010700	s350	0	0	0	1	0	0	0	0	0	0	1	0
Isoform 1 of Large proline-rich protein BAT2	IPI00010700	s761	0	0	0	1	0	0	0	0	3	2	1	5
Isoform 1 of Large proline-rich protein BAT2	IPI00010700	s456	2	2	2	3	2	2	2	2	1	2	11	9
Isoform 1 of Large proline-rich protein BAT2	IPI00010700	s363	0	0	0	2	2	0	0	0	0	0	4	0
Isoform 1 of Large proline-rich protein BAT2	IPI00010700	s1219	0	0	0	0	1	0	0	0	0	1	1	1
Isoform 1 of Large proline-rich protein BAT2	IPI00010700	s1147	1	0	0	3	5	0	0	0	2	2	9	4
Isoform 1 of Large proline-rich protein BAT2	IPI00010700	s1089	1	2	0	1	1	0	0	1	0	0	5	1
Isoform 1 of Large proline-rich protein BAT2	IPI00010700	t610	0	0	0	0	2	0	0	0	0	0	2	0
Isoform Long of Splicing factor, proline- and glutamine-rich	IPI00010740	s273	0	0	0	0	0	0	0	2	0	0	0	2
Transcription factor SOX-10	IPI00010781	s24	0	0	0	0	0	0	0	0	0	1	0	1
Nestin	IPI00010800	t388	0	0	0	1	0	0	0	0	0	0	1	0
Nestin	IPI00010800	s1442	0	0	1	0	0	0	0	0	0	0	1	0
Nestin	IPI00010800	s1445	0	0	1	2	0	0	0	0	0	0	3	0
Nestin	IPI00010800	s1496	0	0	0	1	0	0	0	0	0	0	1	0
Nestin	IPI00010800	s1498	0	0	0	1	0	0	0	0	0	0	1	0
Nestin	IPI00010800	s1590	0	0	0	1	0	0	0	0	0	0	1	0
Nestin	IPI00010800	s323	1	0	0	1	0	0	0	0	0	0	2	0
Nestin	IPI00010800	s476	0	1	0	0	0	0	0	0	0	0	1	0
Nestin	IPI00010800	s51	1	1	0	0	0	0	0	0	0	0	2	0
Nestin	IPI00010800	s564	1	0	0	0	0	0	0	0	0	0	1	0
Nestin	IPI00010800	s891	1	0	2	0	0	0	0	0	0	0	3	0
Nestin	IPI00010800	s934	4	6	2	5	7	0	0	0	0	0	24	0
Nestin	IPI00010800	t585	0	0	1	0	0	0	0	0	0	0	1	0
Nestin	IPI00010800	s814	2	1	0	0	0	0	0	0	0	0	3	0
Nestin	IPI00010800	s325	1	1	1	2	1	0	1	0	2	0	6	3
Nestin	IPI00010800	s965	0	0	0	1	1	0	0	0	0	0	2	0
Nestin	IPI00010800	s743	0	0	0	0	1	0	0	0	0	0	1	0
Nestin	IPI00010800	s713	0	0	0	1	1	0	0	0	0	0	2	0
Nestin	IPI00010800	s702	1	0	1	2	2	0	0	0	0	0	6	0
Nestin	IPI00010800	s680	7	8	4	9	7	4	4	4	1	3	35	16
Nestin	IPI00010800	s578	1	2	2	2	2	0	0	0	0	0	9	0
Nestin	IPI00010800	s548	0	1	1	5	2	0	0	0	0	0	9	0
Nestin	IPI00010800	s768	47	47	49	44	56	18	14	13	10	12	243	67
Nestin	IPI00010800	s471	2	3	0	4	3	1	0	2	1	0	12	4
Nestin	IPI00010800	s831	0	0	0	1	1	0	0	0	0	0	2	0
Nestin	IPI00010800	s1577	5	4	4	2	4	0	0	0	0	0	19	0
Nestin	IPI00010800	s1521	0	0	0	2	5	0	0	0	0	0	7	0
Nestin	IPI00010800	s1441	0	0	0	0	1	0	0	0	0	0	1	0
Nestin	IPI00010800	s1418	7	9	7	17	31	4	1	2	3	4	71	14
Nestin	IPI00010800	s1409	5	4	6	16	29	2	0	2	2	2	60	8
Nestin	IPI00010800	s1347	4	8	5	7	7	0	0	0	0	0	31	0
Nestin	IPI00010800	s1175	0	0	0	3	3	0	0	0	0	0	6	0
Nestin	IPI00010800	s1030	0	0	0	2	2	0	0	0	1	0	4	1
Nestin	IPI00010800	s475	0	0	0	3	1	0	0	0	0	1	4	1
Nestin	IPI00010800	t845	0	1	0	1	1	0	0	0	0	0	3	0
Nestin	IPI00010800	s746	6	5	6	4	5	0	0	0	0	0	26	0
Nestin	IPI00010800	y928	0	0	0	5	4	0	0	0	0	0	9	0
Nestin	IPI00010800	t839	0	0	0	0	2	0	0	0	0	0	2	0
Nestin	IPI00010800	t338	1	4	3	6	2	0	0	1	0	0	16	1
Nestin	IPI00010800	s945	4	3	3	3	4	0	0	0	0	0	17	0
Nestin	IPI00010800	s931	4	2	3	7	5	0	0	0	0	0	21	0
Nestin	IPI00010800	s913	0	0	0	1	2	0	0	0	0	0	3	0
Nestin	IPI00010800	s842	0	0	0	1	1	0	0	0	0	0	2	0
SH2B adapter protein 3	IPI00010821	s328	0	0	0	0	1	0	0	0	0	0	1	0
SH2B adapter protein 3	IPI00010821	s330	0	0	0	0	1	0	0	0	0	0	1	0
SH2B adapter protein 3	IPI00010821	t159	0	1	0	0	1	0	0	1	0	0	2	1
SH2B adapter protein 3	IPI00010821	s150	2	1	2	3	2	2	0	1	1	2	10	6
Zinc finger protein 148	IPI00010833	s306	0	0	0	0	0	0	0	0	0	1	0	1
epiplakin 1	IPI00010951	s2716	0	0	0	1	0	0	0	0	0	0	1	0
ribonucleotide reductase M2 polypeptide isoform 1	IPI00011118	s80	1	3	0	2	4	0	0	0	1	0	10	1
40S ribosomal protein S3	IPI00011253	t220	0	0	0	0	1	0	0	0	0	0	1	0
40S ribosomal protein S3	IPI00011253	s224	0	0	0	0	0	0	0	0	0	1	0	1
40S ribosomal protein S3	IPI00011253	t221	4	4	4	4	3	4	3	4	3	3	19	17
RNA binding protein, autoantigenic (HnRNP-associated with lethal yellow homolog (Mouse)), isoform CRA_a (Fragment)	IPI00011268	s135	2	2	4	3	3	3	3	4	7	4	14	21
RNA binding protein, autoantigenic (HnRNP-associated with lethal yellow homolog (Mouse)), isoform CRA_a (Fragment)	IPI00011268	s289	0	1	2	6	4	0	0	1	4	4	13	9
RNA binding protein, autoantigenic (HnRNP-associated with lethal yellow homolog (Mouse)), isoform CRA_a (Fragment)	IPI00011268	t287	1	0	0	5	3	0	0	1	4	2	9	7
RNA binding protein, autoantigenic (HnRNP-associated with lethal yellow homolog (Mouse)), isoform CRA_a (Fragment)	IPI00011268	t299	0	0	0	1	1	0	0	0	4	3	2	7
RNA binding protein, autoantigenic (HnRNP-associated with lethal yellow homolog (Mouse)), isoform CRA_a (Fragment)	IPI00011268	s296	0	0	0	1	3	0	0	1	2	5	4	8
T-lymphoma invasion and metastasis-inducing protein 1	IPI00011400	s231	0	0	2	2	2	2	2	1	0	2	6	7
T-lymphoma invasion and metastasis-inducing protein 1	IPI00011400	s1466	0	0	0	0	0	1	0	0	0	0	0	1
Isoform Beta of Striatin-3	IPI00011461	s229	1	2	2	0	1	0	0	0	0	0	6	0
TNF receptor-associated factor 1	IPI00011549	s66	2	2	1	0	0	0	0	0	0	0	5	0
Fos-related antigen 2	IPI00011593	s200	0	0	0	0	0	0	0	0	1	2	0	3
Neural Wiskott-Aldrich syndrome protein	IPI00011676	y256	0	1	0	0	2	1	2	2	1	2	3	8
Chromatin assembly factor 1 subunit B	IPI00011857	s410	0	2	1	1	0	1	1	1	2	2	4	7
Chromatin assembly factor 1 subunit B	IPI00011857	s429	0	0	0	0	0	0	2	0	0	0	0	2
Chromatin assembly factor 1 subunit B	IPI00011857	s409	0	0	0	0	0	1	1	1	0	0	0	3
Protein Red	IPI00011875	t42	0	0	0	0	0	0	0	0	1	0	0	1
Translation initiation factor eIF-2B subunit epsilon	IPI00011898	s544	2	2	0	1	0	0	0	0	0	0	5	0
Isoform 2 of Colorectal mutant cancer protein	IPI00011957	s484	0	0	0	0	1	0	0	0	0	0	1	0
Isoform 2 of Colorectal mutant cancer protein	IPI00011957	t480	0	0	0	0	1	0	0	0	0	0	1	0
breast cancer anti-estrogen resistance 1 isoform 4	IPI00011998	y224	0	0	0	1	3	0	0	0	0	0	4	0
breast cancer anti-estrogen resistance 1 isoform 4	IPI00011998	y405	3	2	0	2	2	0	0	0	0	0	9	0
breast cancer anti-estrogen resistance 1 isoform 4	IPI00011998	y128	3	1	1	1	3	0	0	0	0	0	9	0
breast cancer anti-estrogen resistance 1 isoform 4	IPI00011998	y234	3	3	1	4	7	0	0	0	0	0	18	0
breast cancer anti-estrogen resistance 1 isoform 4	IPI00011998	y249	0	2	0	3	1	0	0	0	0	0	6	0
breast cancer anti-estrogen resistance 1 isoform 4	IPI00011998	y267	0	2	0	3	1	0	0	0	0	0	6	0
breast cancer anti-estrogen resistance 1 isoform 4	IPI00011998	t403	1	1	1	0	0	0	0	0	0	0	3	0
breast cancer anti-estrogen resistance 1 isoform 4	IPI00011998	y428	0	0	0	0	1	0	0	0	0	0	1	0
Cofilin-1	IPI00012011	y68	0	0	0	4	2	0	0	0	0	0	6	0
Cofilin-1	IPI00012011	t91	0	0	1	0	0	0	0	0	0	0	1	0
poly(rC) binding protein 2 isoform b	IPI00012066	s185	0	0	1	0	0	0	1	0	0	0	1	1
poly(rC) binding protein 2 isoform b	IPI00012066	s183	0	0	0	0	0	0	1	1	1	0	0	3
Eukaryotic translation initiation factor 4B	IPI00012079	s445	0	0	0	2	2	0	0	0	0	0	4	0
Eukaryotic translation initiation factor 4B	IPI00012079	s406	0	0	0	1	0	0	0	0	0	0	1	0
U3 small nucleolar ribonucleoprotein protein MPP10	IPI00012149	s242	0	0	0	1	0	0	0	0	1	2	1	3
Coiled-coil domain-containing protein 86	IPI00012199	t42	0	0	0	0	0	1	0	0	0	0	0	1
Coiled-coil domain-containing protein 86	IPI00012199	s91	6	6	4	8	14	10	7	11	12	12	38	52
Coiled-coil domain-containing protein 86	IPI00012199	s113	0	0	0	0	1	0	0	1	0	0	1	1
Coiled-coil domain-containing protein 86	IPI00012199	s18	6	5	7	5	8	9	7	10	8	11	31	45
Coiled-coil domain-containing protein 86	IPI00012199	s47	5	2	5	8	4	4	3	5	7	7	24	26
Coiled-coil domain-containing protein 86	IPI00012199	s50	0	0	0	1	2	0	1	0	0	0	3	1
Coiled-coil domain-containing protein 86	IPI00012199	s58	1	1	2	3	2	2	2	5	8	4	9	21
Coiled-coil domain-containing protein 86	IPI00012199	s80	0	0	0	2	4	1	1	2	4	2	6	10
Coiled-coil domain-containing protein 86	IPI00012199	s102	0	0	0	0	0	0	0	0	2	2	0	4
Coiled-coil domain-containing protein 86	IPI00012199	t65	0	0	0	1	0	0	0	0	0	0	1	0
Coiled-coil domain-containing protein 86	IPI00012199	s21	0	0	0	1	0	0	0	0	0	0	1	0
Coiled-coil domain-containing protein 86	IPI00012199	s69	0	0	0	1	0	0	0	0	0	0	1	0
Isoform 1 of Melanophilin	IPI00012201	t458	0	0	0	2	2	0	0	0	0	0	4	0
Isoform 1 of Melanophilin	IPI00012201	s463	2	2	2	2	1	0	0	0	0	0	9	0
Isoform 1 of Melanophilin	IPI00012201	s336	0	0	0	1	1	1	0	0	0	0	2	1
Isoform 1 of Melanophilin	IPI00012201	s337	0	0	0	1	1	0	0	0	0	0	2	0
26S proteasome non-ATPase regulatory subunit 2	IPI00012268	s16	4	0	3	3	2	1	0	0	4	1	12	6
Isoform 2 of Torsin-1A-interacting protein 1	IPI00012280	s157	0	0	0	1	0	0	0	0	0	1	1	1
Isoform 2 of Torsin-1A-interacting protein 1	IPI00012280	s156	0	0	0	2	2	0	0	0	0	1	4	1
Isoform 2 of Torsin-1A-interacting protein 1	IPI00012280	t220	2	1	0	2	2	1	2	2	1	2	7	8
Isoform 2 of Torsin-1A-interacting protein 1	IPI00012280	s154	0	0	0	1	2	0	0	0	0	0	3	0
Splicing factor, arginine/serine-rich 9	IPI00012340	s211	2	2	4	3	4	2	2	3	3	1	15	11
Isoform SRP40-1 of Splicing factor, arginine/serine-rich 5	IPI00012341	s117	1	1	2	2	2	2	2	0	0	1	8	5
Isoform SRP55-1 of Splicing factor, arginine/serine-rich 6	IPI00012345	s303	0	0	0	0	0	0	0	0	2	0	0	2
Isoform Long of Adenomatous polyposis coli protein	IPI00012391	s1774	0	1	0	0	2	0	0	0	0	0	3	0
Isoform Long of Adenomatous polyposis coli protein	IPI00012391	s1861	0	0	0	1	0	0	0	0	0	0	1	0
Isoform Long of Adenomatous polyposis coli protein	IPI00012391	s1042	0	0	1	0	0	0	0	0	0	0	1	0
Isoform Long of Adenomatous polyposis coli protein	IPI00012391	t1438	0	0	0	1	2	0	0	0	0	0	3	0
Isoform Long of Adenomatous polyposis coli protein	IPI00012391	s2674	1	1	3	0	1	0	0	0	0	0	6	0
Isoform Long of Adenomatous polyposis coli protein	IPI00012391	s2093	1	0	1	2	2	0	0	0	0	0	6	0
Isoform Long of Adenomatous polyposis coli protein	IPI00012391	t1773	0	0	0	1	0	0	0	0	0	0	1	0
Isoform Long of Adenomatous polyposis coli protein	IPI00012391	s1360	1	2	1	2	1	0	0	0	0	0	7	0
Isoform Long of Adenomatous polyposis coli protein	IPI00012391	s780	0	0	0	0	1	0	0	0	0	0	1	0
Isoform Long of Adenomatous polyposis coli protein	IPI00012391	s2671	0	0	1	0	1	0	0	0	0	0	2	0
Isoform Long of Adenomatous polyposis coli protein	IPI00012391	t2676	1	2	0	1	1	0	0	0	0	0	5	0
Ras GTPase-activating protein-binding protein 1	IPI00012442	s230	0	1	0	0	0	1	0	0	0	0	1	1
Ras GTPase-activating protein-binding protein 1	IPI00012442	s149	0	0	1	2	3	2	0	2	4	7	6	15
Ras GTPase-activating protein-binding protein 1	IPI00012442	s231	0	2	4	1	1	2	6	3	2	1	8	14
Ras GTPase-activating protein-binding protein 1	IPI00012442	s232	15	10	7	9	16	16	13	12	10	19	57	70
Eukaryotic translation initiation factor 2A	IPI00012462	s530	3	2	4	3	4	1	0	2	2	2	16	7
Eukaryotic translation initiation factor 2A	IPI00012462	s527	1	0	0	0	0	0	0	0	0	0	1	0
Isoform 1 of Focal adhesion kinase 1	IPI00012885	y898	0	0	0	1	0	0	0	0	0	0	1	0
Isoform 1 of Focal adhesion kinase 1	IPI00012885	t575	0	0	1	0	0	0	0	0	0	0	1	0
Isoform 1 of Focal adhesion kinase 1	IPI00012885	s890	0	0	0	0	2	0	0	0	0	0	2	0
Isoform 1 of Focal adhesion kinase 1	IPI00012885	s910	8	5	6	6	8	0	0	0	0	0	33	0
Isoform 1 of Focal adhesion kinase 1	IPI00012885	t394	0	0	0	0	1	0	0	0	0	0	1	0
Isoform 1 of Focal adhesion kinase 1	IPI00012885	y397	0	0	0	0	3	0	0	0	0	0	3	0
Isoform 1 of Focal adhesion kinase 1	IPI00012885	y407	0	0	0	0	3	0	0	0	0	0	3	0
Isoform 1 of Focal adhesion kinase 1	IPI00012885	y576	2	1	1	2	3	0	0	0	0	0	9	0
Isoform 1 of Focal adhesion kinase 1	IPI00012885	y577	1	0	0	0	1	0	0	0	0	0	2	0
Isoform 1 of Focal adhesion kinase 1	IPI00012885	s887	0	0	0	0	2	0	0	0	0	0	2	0
Transcription factor 12	IPI00012966	s559	0	1	0	0	1	0	0	0	1	1	2	2
Isoform 1 of Cleavage and polyadenylation specificity factor subunit 6	IPI00012998	t407	0	0	0	0	0	0	0	1	0	0	0	1
Isoform 1 of Heterogeneous nuclear ribonucleoprotein U-like protein 1	IPI00013070	s512	0	0	0	0	0	2	2	2	2	1	0	9
Isoform 1 of Heterogeneous nuclear ribonucleoprotein U-like protein 1	IPI00013070	y717	0	0	0	0	0	0	1	0	0	0	0	1
Isoform 1 of Heterogeneous nuclear ribonucleoprotein U-like protein 1	IPI00013070	s716	0	0	0	0	0	1	1	0	0	1	0	3
Isoform 1 of Heterogeneous nuclear ribonucleoprotein U-like protein 1	IPI00013070	s718	0	0	0	1	0	4	2	0	1	0	1	7
Isoform 1 of FGFR1 oncogene partner	IPI00013076	s160	0	0	0	1	0	0	0	0	1	0	1	1
Isoform 1 of FGFR1 oncogene partner	IPI00013076	s156	0	0	0	1	0	0	0	0	1	0	1	1
Isoform 1 of RNA-binding protein 14	IPI00013174	t572	0	0	0	0	0	1	0	0	0	0	0	1
Isoform 1 of RNA-binding protein 14	IPI00013174	t206	0	1	0	0	1	2	2	2	1	2	2	9
Isoform 1 of RNA-binding protein 14	IPI00013174	s618	0	0	0	2	0	2	2	2	1	0	2	7
N-terminal acetyltransferase complex ARD1 subunit homolog A	IPI00013184	s205	0	0	0	1	0	0	0	0	2	1	1	3
MCM3 minichromosome maintenance deficient 3 (S. cerevisiae), isoform CRA_b	IPI00013214	y753	0	0	0	1	1	0	0	0	0	2	2	2
MCM3 minichromosome maintenance deficient 3 (S. cerevisiae), isoform CRA_b	IPI00013214	t767	0	0	0	6	4	0	0	0	4	5	10	9
MCM3 minichromosome maintenance deficient 3 (S. cerevisiae), isoform CRA_b	IPI00013214	t758	0	0	0	1	3	0	0	0	0	0	4	0
MCM3 minichromosome maintenance deficient 3 (S. cerevisiae), isoform CRA_b	IPI00013214	t719	0	0	0	2	2	0	0	0	0	0	4	0
MCM3 minichromosome maintenance deficient 3 (S. cerevisiae), isoform CRA_b	IPI00013214	s756	0	1	0	11	10	1	0	2	9	9	22	21
MCM3 minichromosome maintenance deficient 3 (S. cerevisiae), isoform CRA_b	IPI00013214	s717	0	1	0	3	4	0	0	0	4	3	8	7
MCM3 minichromosome maintenance deficient 3 (S. cerevisiae), isoform CRA_b	IPI00013214	s713	0	0	0	1	0	0	0	0	0	1	1	1
Single-stranded DNA-binding protein 4	IPI00013257	s342	1	3	1	0	0	1	0	0	0	0	5	1
Isoform 1 of Golgin subfamily A member 4	IPI00013272	s40	0	2	1	0	1	0	0	0	0	0	4	0
Isoform 1 of Golgin subfamily A member 4	IPI00013272	s71	0	0	0	0	2	0	0	0	0	0	2	0
Isoform 1 of Golgin subfamily A member 4	IPI00013272	t39	0	0	0	0	1	0	0	0	0	0	1	0
Isoform 1 of Golgin subfamily A member 4	IPI00013272	s41	1	0	0	1	0	0	0	0	0	0	2	0
75 kDa protein	IPI00013290	s669	0	0	1	1	2	2	2	0	2	1	4	7
75 kDa protein	IPI00013290	s240	0	0	0	0	0	0	0	1	0	0	0	1
28 kDa heat- and acid-stable phosphoprotein	IPI00013297	s57	0	2	0	1	1	1	1	1	1	1	4	5
28 kDa heat- and acid-stable phosphoprotein	IPI00013297	s63	4	4	5	5	9	0	2	5	6	5	27	18
28 kDa heat- and acid-stable phosphoprotein	IPI00013297	s60	4	2	5	6	10	1	1	4	7	6	27	19
snRNA-activating protein complex subunit 2	IPI00013406	s190	0	0	0	0	0	0	0	0	1	0	0	1
Transcription factor jun-B	IPI00013439	s251	0	0	0	0	0	0	0	1	0	0	0	1
Transcription factor jun-B	IPI00013439	s259	2	2	1	2	1	0	1	1	5	4	8	11
Transcription factor jun-B	IPI00013439	t255	2	2	1	2	1	0	1	0	5	4	8	10
Bifunctional aminoacyl-tRNA synthetase	IPI00013452	s886	1	3	1	2	5	0	0	0	1	0	12	1
Bifunctional aminoacyl-tRNA synthetase	IPI00013452	s883	1	1	1	0	0	0	1	0	0	0	3	1
Bifunctional aminoacyl-tRNA synthetase	IPI00013452	t888	0	0	0	0	0	0	1	0	0	0	0	1
Bifunctional aminoacyl-tRNA synthetase	IPI00013452	s882	1	0	1	0	0	0	0	0	0	0	2	0
Isoform 1 of CAP-Gly domain-containing linker protein 1	IPI00013455	t350	0	0	0	0	0	1	0	0	0	0	0	1
Isoform 1 of CAP-Gly domain-containing linker protein 1	IPI00013455	s195	0	0	1	1	2	0	0	0	0	0	4	0
Isoform 1 of CAP-Gly domain-containing linker protein 1	IPI00013455	s348	0	0	0	0	0	0	1	0	0	0	0	1
40S ribosomal protein S2	IPI00013485	s281	0	0	0	1	0	0	0	0	0	0	1	0
Isoform 1 of KN motif and ankyrin repeat domain-containing protein 2	IPI00013537	s172	0	0	1	0	0	0	0	0	0	0	1	0
Isoform 1 of KN motif and ankyrin repeat domain-containing protein 2	IPI00013537	s375	0	0	1	1	1	0	0	0	0	0	3	0
Isoform 1 of KN motif and ankyrin repeat domain-containing protein 2	IPI00013537	s323	2	1	4	0	0	0	0	0	0	0	7	0
Isoform 1 of KN motif and ankyrin repeat domain-containing protein 2	IPI00013537	t329	0	1	0	0	0	0	0	0	0	0	1	0
Serine/threonine-protein kinase PRP4 homolog	IPI00013721	s144	0	0	0	0	0	0	0	0	1	0	0	1
Serine/threonine-protein kinase PRP4 homolog	IPI00013721	s366	0	0	0	0	0	0	0	2	0	0	0	2
Serine/threonine-protein kinase PRP4 homolog	IPI00013721	s368	0	0	0	0	0	0	0	2	0	0	0	2
Serine/threonine-protein kinase PRP4 homolog	IPI00013721	s578	0	0	0	0	0	0	0	1	0	0	0	1
Serine/threonine-protein kinase PRP4 homolog	IPI00013721	s580	0	0	0	0	0	0	0	1	0	0	0	1
Serine/threonine-protein kinase PRP4 homolog	IPI00013721	s93	0	0	0	0	0	0	0	2	1	1	0	4
Serine/threonine-protein kinase PRP4 homolog	IPI00013721	y140	0	0	0	0	0	0	0	0	1	0	0	1
Isoform 1 of BUD13 homolog	IPI00013743	s271	0	0	0	0	0	1	0	1	0	0	0	2
Histone deacetylase 1	IPI00013774	s393	0	0	1	5	5	1	2	4	2	3	11	12
HIV Tat-specific factor 1	IPI00013788	s579	0	0	0	1	1	0	0	1	1	1	2	3
HIV Tat-specific factor 1	IPI00013788	s624	0	0	0	1	0	0	0	0	2	1	1	3
HIV Tat-specific factor 1	IPI00013788	s642	4	2	3	2	3	2	3	4	2	3	14	14
HIV Tat-specific factor 1	IPI00013788	s702	1	0	2	1	1	2	1	2	2	2	5	9
HIV Tat-specific factor 1	IPI00013788	s676	0	0	0	0	0	0	0	0	1	0	0	1
Alpha-actinin-4	IPI00013808	s159	2	2	2	2	2	0	0	1	0	0	10	1
SNW domain-containing protein 1	IPI00013830	s224	1	2	0	2	0	10	7	13	8	6	5	44
SNW domain-containing protein 1	IPI00013830	s232	1	2	0	2	0	6	1	10	6	3	5	26
SNW domain-containing protein 1	IPI00013830	s234	0	0	0	0	0	1	0	0	0	0	0	1
Heterogeneous nuclear ribonucleoprotein H	IPI00013881	s104	5	4	3	6	6	2	3	4	1	1	24	11
Heterogeneous nuclear ribonucleoprotein H	IPI00013881	t100	0	0	1	0	0	0	0	0	0	1	1	1
Heterogeneous nuclear ribonucleoprotein H	IPI00013881	t107	0	2	0	0	2	2	0	0	2	1	4	5
5'-AMP-activated protein kinase subunit beta-2	IPI00013905	s184	0	0	0	1	1	0	0	0	0	0	2	0
5'-AMP-activated protein kinase subunit beta-2	IPI00013905	s182	0	0	0	0	1	0	0	0	0	0	1	0
5'-AMP-activated protein kinase subunit beta-2	IPI00013905	s183	0	0	0	0	1	0	0	0	0	0	1	0
Isoform 2 of Rho GTPase-activating protein 5	IPI00013988	s1176	0	0	0	3	3	0	0	0	3	1	6	4
Isoform 2 of Rho GTPase-activating protein 5	IPI00013988	t1171	0	0	0	0	2	0	0	0	1	0	2	1
Isoform 2 of Rho GTPase-activating protein 5	IPI00013988	s1218	1	3	4	4	2	0	0	1	1	1	14	3
Isoform 2 of Rho GTPase-activating protein 5	IPI00013988	s1195	0	0	0	3	2	0	0	0	0	0	5	0
Isoform 2 of Rho GTPase-activating protein 5	IPI00013988	s1173	0	0	0	3	1	0	0	0	2	1	4	3
Isoform 2 of Rho GTPase-activating protein 5	IPI00013988	s1202	0	0	0	3	2	0	0	0	0	0	5	0
Isoform 1 of Serine/threonine-protein kinase PAK 4	IPI00014068	t187	0	0	0	0	1	0	0	0	0	0	1	0
Isoform 1 of Serine/threonine-protein kinase PAK 4	IPI00014068	s474	0	0	0	2	4	0	0	2	1	4	6	7
Isoform 1 of Serine/threonine-protein kinase PAK 4	IPI00014068	s181	2	2	2	2	1	2	2	2	2	2	9	10
Isoform 1 of Septin-2	IPI00014177	s218	17	15	14	20	19	10	8	6	12	13	85	49
Sorting nexin-17	IPI00014219	s336	0	0	0	1	2	0	1	0	1	0	3	2
Smg-6 homolog, nonsense mediated mRNA decay factor isoform 2	IPI00014252	s453	0	0	0	1	2	0	0	0	0	0	3	0
Smg-6 homolog, nonsense mediated mRNA decay factor isoform 2	IPI00014252	t448	0	0	0	1	2	0	0	0	0	0	3	0
Isoform 1 of Rho guanine nucleotide exchange factor 6	IPI00014256	s684	2	2	3	1	0	0	0	0	0	0	8	0
Isoform 1 of Rho guanine nucleotide exchange factor 6	IPI00014256	s649	2	2	2	0	0	0	0	0	0	0	6	0
Isoform 1 of Rho guanine nucleotide exchange factor 6	IPI00014256	t650	1	2	2	1	0	0	0	0	0	0	6	0
Isoform 1 of Rho guanine nucleotide exchange factor 6	IPI00014256	s488	8	6	6	7	6	4	4	3	3	4	33	18
Isoform 1 of Rho guanine nucleotide exchange factor 6	IPI00014256	s640	2	3	1	4	0	0	0	0	0	1	10	1
Periodic tryptophan protein 1 homolog	IPI00014298	s50	0	1	3	4	4	0	0	0	3	2	12	5
Periodic tryptophan protein 1 homolog	IPI00014298	t55	0	0	0	0	1	0	0	0	0	1	1	1
Isoform 1 of Protein phosphatase 1 regulatory subunit 12C	IPI00014340	s407	1	1	1	1	2	0	0	0	0	0	6	0
Isoform 1 of Bromodomain-containing protein 2	IPI00014414	s298	0	0	0	0	0	0	0	0	1	0	0	1
Isoform 1 of Bromodomain-containing protein 2	IPI00014414	s301	0	0	0	0	0	0	0	0	1	0	0	1
Isoform RIN1 of Ras and Rab interactor 1	IPI00014454	t336	0	0	0	3	1	0	0	0	0	0	4	0
Isoform RIN1 of Ras and Rab interactor 1	IPI00014454	s337	0	0	0	0	2	0	1	0	0	1	2	2
Isoform RIN1 of Ras and Rab interactor 1	IPI00014454	s333	1	0	1	2	2	0	0	0	1	0	6	1
Isoform 1 of Striatin	IPI00014456	s245	4	0	2	4	7	0	0	0	0	0	17	0
Transcriptional repressor protein YY1	IPI00014513	s247	0	0	0	0	0	0	0	0	1	0	0	1
Isoform 1 of Leucine-rich repeat-containing protein 16A	IPI00014843	s1094	0	0	1	2	0	0	0	0	0	0	3	0
Isoform 1 of Leucine-rich repeat-containing protein 16A	IPI00014843	s1360	0	0	0	2	0	0	0	0	0	0	2	0
Putative uncharacterized protein PRKD1 (Fragment)	IPI00014878	s88	1	0	0	2	2	0	0	0	0	2	5	2
Putative uncharacterized protein PRKD1 (Fragment)	IPI00014878	s77	0	0	0	2	2	0	0	0	0	1	4	1
Putative uncharacterized protein PRKD1 (Fragment)	IPI00014878	s74	0	0	0	3	4	0	0	0	1	3	7	4
Putative uncharacterized protein PRKD1 (Fragment)	IPI00014878	s266	0	1	1	0	2	0	0	0	1	0	4	1
Putative uncharacterized protein PRKD1 (Fragment)	IPI00014878	t264	0	0	0	0	0	0	0	0	1	0	0	1
Putative uncharacterized protein PRKD1 (Fragment)	IPI00014878	s613	1	1	1	1	2	0	0	0	0	0	6	0
Isoform 2 of Nuclear distribution protein nudE homolog 1	IPI00014893	s306	0	0	0	1	0	0	0	0	0	0	1	0
Isoform 1 of Plectin-1	IPI00014898	s4384	0	0	1	1	0	0	0	0	0	0	2	0
Isoform 1 of Plectin-1	IPI00014898	y4612	0	0	0	1	1	0	0	0	0	0	2	0
Isoform 1 of Plectin-1	IPI00014898	y4393	1	0	1	3	3	0	0	0	0	0	8	0
Isoform 1 of Plectin-1	IPI00014898	t4623	0	0	0	0	1	0	1	0	0	0	1	1
Isoform 1 of Plectin-1	IPI00014898	s4642	0	0	0	3	2	0	0	0	0	0	5	0
Isoform 1 of Plectin-1	IPI00014898	s4626	0	1	1	4	1	0	0	0	0	0	7	0
Isoform 1 of Plectin-1	IPI00014898	s4622	2	1	1	0	1	0	0	0	0	2	5	2
Isoform 1 of Plectin-1	IPI00014898	s4620	0	1	1	0	1	0	0	0	0	0	3	0
Isoform 1 of Plectin-1	IPI00014898	s4618	2	1	1	1	3	0	0	0	0	0	8	0
Isoform 1 of Plectin-1	IPI00014898	s4613	2	2	2	4	3	0	0	0	0	0	13	0
Isoform 1 of Plectin-1	IPI00014898	s2039	0	0	0	0	1	0	0	0	0	0	1	0
Isoform 1 of Plectin-1	IPI00014898	s4386	7	6	7	9	11	3	1	2	3	2	40	11
Isoform 1 of Plectin-1	IPI00014898	s4391	1	0	0	1	0	0	0	0	0	0	2	0
Isoform 1 of Plectin-1	IPI00014898	s4390	0	1	1	0	0	0	0	0	0	0	2	0
Isoform 1 of Plectin-1	IPI00014898	s4382	0	0	0	1	0	0	0	0	0	0	1	0
Isoform 1 of Plectin-1	IPI00014898	s125	2	5	7	2	0	0	0	0	0	0	16	0
Isoform 1 of Plectin-1	IPI00014898	y4615	0	0	0	0	1	0	0	0	0	0	1	0
Isoform 1 of Plectin-1	IPI00014898	s1435	2	2	0	1	0	0	0	0	0	0	5	0
Isoform 1 of Plectin-1	IPI00014898	s4389	5	4	4	5	6	0	0	0	1	0	24	1
Isoform 1 of Plectin-1	IPI00014898	s720	2	2	2	0	0	0	0	0	0	0	6	0
Isoform 1 of Plectin-1	IPI00014898	s4408	0	0	0	2	0	0	0	0	0	0	2	0
Isoform 1 of Plectin-1	IPI00014898	s4406	0	0	0	1	0	0	0	0	0	0	1	0
Isoform 1 of Plectin-1	IPI00014898	s4400	0	0	1	0	0	0	0	0	0	0	1	0
Isoform 1 of Plectin-1	IPI00014898	s4396	4	2	5	2	2	0	0	0	0	0	15	0
Isoform 1 of Plectin-1	IPI00014898	s4385	2	1	1	3	0	1	2	1	0	2	7	6
ATP-dependent DNA helicase Q4	IPI00014925	s27	0	0	0	0	0	0	0	0	0	1	0	1
Prostaglandin E synthase 3	IPI00015029	s113	9	7	5	9	12	4	4	6	8	10	42	32
Isoform 1 of Homeobox protein Hox-B6	IPI00015075	s214	0	0	0	0	0	0	0	2	1	0	0	3
Cleavage stimulation factor subunit 3	IPI00015195	s691	0	0	0	0	0	0	0	0	1	0	0	1
Isoform 3 of Formin-binding protein 1-like	IPI00015580	s443	0	0	0	0	2	0	0	0	0	0	2	0
Isoform 3 of Formin-binding protein 1-like	IPI00015580	s430	0	1	0	2	1	0	0	0	0	0	4	0
Mitochondrial import receptor subunit TOM70	IPI00015602	s96	0	0	0	0	1	1	0	0	0	0	1	1
Mitochondrial import receptor subunit TOM70	IPI00015602	s91	0	0	0	3	2	1	1	1	0	2	5	5
Prefoldin subunit 4	IPI00015891	s125	0	0	1	0	0	0	0	0	0	0	1	0
Cdc42 effector protein 4	IPI00015894	s295	0	0	0	0	2	0	0	0	0	0	2	0
Cdc42 effector protein 4	IPI00015894	s64	1	0	0	0	0	0	0	0	0	0	1	0
Cdc42 effector protein 4	IPI00015894	s292	0	0	0	0	1	0	0	0	0	0	1	0
Exosome complex exonuclease RRP4	IPI00015905	s124	1	2	2	0	0	2	2	0	0	0	5	4
Isoform 1 of Tuftelin-interacting protein 11	IPI00015924	s98	1	0	0	6	5	2	2	5	7	6	12	22
Isoform 1 of Tuftelin-interacting protein 11	IPI00015924	t50	1	1	0	0	0	0	0	0	0	0	2	0
Isoform 1 of Tuftelin-interacting protein 11	IPI00015924	s59	1	1	1	1	1	1	0	2	0	2	5	5
Isoform 1 of Tuftelin-interacting protein 11	IPI00015924	s210	0	0	1	2	0	2	0	3	3	2	3	10
cDNA FLJ59571, highly similar to Eukaryotic translation initiation factor 4gamma 2	IPI00015952	t579	0	1	1	0	0	0	0	0	0	0	2	0
cDNA FLJ59571, highly similar to Eukaryotic translation initiation factor 4gamma 2	IPI00015952	t581	2	1	2	0	2	2	2	2	0	0	7	6
Isoform 1 of Nucleolar RNA helicase 2	IPI00015953	s121	1	0	1	2	0	2	1	3	3	8	4	17
Band 4.1-like protein 2	IPI00015973	s715	0	0	0	2	0	0	0	0	0	0	2	0
Band 4.1-like protein 2	IPI00015973	s38	0	0	0	0	1	0	0	0	0	0	1	0
Band 4.1-like protein 2	IPI00015973	s39	0	0	2	0	1	0	0	0	0	0	3	0
Band 4.1-like protein 2	IPI00015973	y623	2	2	2	2	2	0	0	0	0	0	10	0
Band 4.1-like protein 2	IPI00015973	s683	0	0	0	1	0	0	0	0	0	0	1	0
Band 4.1-like protein 2	IPI00015973	s550	0	0	1	0	0	0	0	0	0	0	1	0
Isoform 2 of Multiple PDZ domain protein	IPI00015980	s483	2	2	1	0	0	0	0	0	0	0	5	0
Isoform 2 of Multiple PDZ domain protein	IPI00015980	s354	0	0	0	0	2	0	0	0	0	0	2	0
M-phase phosphoprotein 6	IPI00016074	s110	0	0	0	0	0	0	0	0	2	0	0	2
Isoform 1 of Fragile X mental retardation syndrome-related protein 1	IPI00016249	s406	1	0	0	0	2	0	0	0	1	2	3	3
Isoform 1 of Fragile X mental retardation syndrome-related protein 1	IPI00016249	s409	3	2	2	1	4	1	2	2	2	4	12	11
Fragile X mental retardation syndrome-related protein 2	IPI00016250	t411	2	2	1	4	2	0	0	0	0	0	11	0
Fragile X mental retardation syndrome-related protein 2	IPI00016250	s566	1	4	1	3	8	0	0	0	2	1	17	3
Fragile X mental retardation syndrome-related protein 2	IPI00016250	s603	1	2	3	3	4	3	2	2	1	5	13	13
Fragile X mental retardation syndrome-related protein 2	IPI00016250	s410	0	1	1	0	0	0	0	0	0	0	2	0
Fragile X mental retardation syndrome-related protein 2	IPI00016250	t598	0	0	0	0	0	0	0	1	1	0	0	2
Fragile X mental retardation syndrome-related protein 2	IPI00016250	t558	1	0	0	1	0	0	0	0	0	0	2	0
Fragile X mental retardation syndrome-related protein 2	IPI00016250	s601	2	2	5	5	6	4	4	2	0	7	20	17
Isoform 1 of SH2B adapter protein 1	IPI00016441	s126	1	1	0	0	0	0	0	0	0	0	2	0
Isoform 2 of Zinc finger CCCH domain-containing protein 13	IPI00016472	s1364	0	0	0	0	0	0	1	0	0	0	0	1
Isoform 2 of Zinc finger CCCH domain-containing protein 13	IPI00016472	s242	0	0	0	0	0	1	1	2	1	0	0	5
Isoform 2 of Zinc finger CCCH domain-containing protein 13	IPI00016472	s241	0	0	0	0	0	1	0	0	0	0	0	1
Isoform 2 of Zinc finger CCCH domain-containing protein 13	IPI00016472	s198	0	0	0	0	0	0	0	1	1	0	0	2
Isoform 2 of Zinc finger CCCH domain-containing protein 13	IPI00016472	t134	0	0	0	0	0	0	0	0	2	0	0	2
Isoform 2 of Zinc finger CCCH domain-containing protein 13	IPI00016472	s1366	0	0	0	0	0	0	0	1	0	0	0	1
Isoform 2 of Zinc finger CCCH domain-containing protein 13	IPI00016472	s137	0	0	0	0	0	0	0	0	2	0	0	2
Isoform 2 of Zinc finger CCCH domain-containing protein 13	IPI00016472	s77	0	0	0	0	0	1	0	0	0	0	0	1
Isoform 2 of Zinc finger CCCH domain-containing protein 13	IPI00016472	s207	0	0	0	0	0	0	0	1	0	0	0	1
Isoform 2 of Zinc finger CCCH domain-containing protein 13	IPI00016472	s877	2	2	2	0	2	4	4	4	1	2	8	15
Isoform 2 of Zinc finger CCCH domain-containing protein 13	IPI00016472	s993	0	0	0	0	1	3	4	2	0	3	1	12
Isoform 2 of Zinc finger CCCH domain-containing protein 13	IPI00016472	s265	0	0	0	3	0	0	0	5	2	3	3	10
Isoform 2 of Zinc finger CCCH domain-containing protein 13	IPI00016472	t263	0	0	0	3	0	0	0	5	2	3	3	10
Isoform 3 of Bromodomain-containing protein 8	IPI00016570	s473	0	0	0	0	0	0	0	0	0	2	0	2
Isoform 3 of Bromodomain-containing protein 8	IPI00016570	s128	0	0	0	2	0	0	0	0	0	1	2	1
Isoform 3 of Bromodomain-containing protein 8	IPI00016570	t124	0	0	0	2	0	0	0	0	0	1	2	1
Butyrate response factor 1	IPI00016635	s54	1	4	2	1	0	0	0	0	0	0	8	0
Mitochondrial import receptor subunit TOM20 homolog	IPI00016676	s135	0	0	0	0	0	0	1	0	1	0	0	2
Mitochondrial import receptor subunit TOM20 homolog	IPI00016676	s138	1	0	2	1	2	2	2	2	2	2	6	10
Serine/threonine-protein kinase LATS2	IPI00016690	s576	0	1	0	0	0	0	0	0	0	0	1	0
Mitochondrial fission regulator 1	IPI00016699	s119	0	0	0	1	1	0	0	0	0	0	2	0
Isoform 1 of Rab GTPase-activating protein 1	IPI00016702	t996	0	0	0	1	1	0	0	0	0	0	2	0
General transcription factor 3C polypeptide 4	IPI00016725	s611	0	0	0	1	0	0	0	0	2	0	1	2
Putative uncharacterized protein DKFZp434N101 (Fragment)	IPI00016736	y56	0	0	1	1	2	0	0	0	0	0	4	0
Isoform 1 of Protein FAM65B	IPI00016800	s21	2	1	2	0	0	0	0	0	0	0	5	0
Eukaryotic translation initiation factor 3 subunit C	IPI00016910	s39	12	12	10	5	4	7	6	8	5	4	43	30
Isoform 4 of Electrogenic sodium bicarbonate cotransporter 1	IPI00016949	s257	1	1	0	0	0	0	0	2	1	0	2	3
Isoform 4 of Electrogenic sodium bicarbonate cotransporter 1	IPI00016949	s256	0	1	0	0	0	0	0	0	0	0	1	0
Isoform 4 of Electrogenic sodium bicarbonate cotransporter 1	IPI00016949	s255	1	0	0	0	0	0	0	0	0	0	1	0
Isoform 1 of Catenin beta-1	IPI00017292	s191	2	2	2	2	2	0	0	0	2	0	10	2
Isoform 1 of Catenin beta-1	IPI00017292	t556	2	3	2	2	2	0	0	1	2	1	11	4
Isoform 1 of Catenin beta-1	IPI00017292	s552	7	7	6	5	2	0	0	3	0	2	27	5
Isoform 1 of Catenin beta-1	IPI00017292	t551	2	0	0	0	0	0	0	1	0	1	2	2
Matrin-3	IPI00017297	s766	0	0	0	1	0	0	0	0	0	0	1	0
Matrin-3	IPI00017297	s206	0	0	0	0	0	0	0	3	1	1	0	5
Matrin-3	IPI00017297	s188	0	0	0	2	2	0	0	0	1	2	4	3
Isoform GRK6A of G protein-coupled receptor kinase 6	IPI00017330	s484	0	1	1	2	2	1	1	2	2	2	6	8
Isoform GRK6A of G protein-coupled receptor kinase 6	IPI00017330	t485	2	0	1	0	0	1	1	0	0	0	3	2
General transcription factor IIF subunit 1	IPI00017450	s391	0	0	1	0	1	1	0	1	0	1	2	3
General transcription factor IIF subunit 1	IPI00017450	t389	1	1	2	1	1	2	3	5	6	3	6	19
General transcription factor IIF subunit 1	IPI00017450	s385	1	1	1	1	0	3	3	5	3	0	4	14
General transcription factor IIF subunit 1	IPI00017450	t445	0	0	0	0	0	0	0	0	0	1	0	1
General transcription factor IIF subunit 1	IPI00017450	t446	0	0	0	0	0	2	3	1	1	1	0	8
Splicing factor 3A subunit 1	IPI00017451	s329	1	0	1	4	2	2	0	4	5	4	8	15
Isoform 2 of Separin	IPI00017538	s1183	0	0	0	0	0	0	0	1	0	0	0	1
Putative uncharacterized protein NAP1L4	IPI00017763	s121	1	0	0	0	0	0	0	0	0	0	1	0
Putative uncharacterized protein NAP1L4	IPI00017763	s125	0	2	1	1	1	1	0	2	0	1	5	4
Isoform 1 of Mitogen-activated protein kinase kinase kinase 3	IPI00017801	s337	0	0	0	0	0	1	2	0	0	0	0	3
Isoform 1 of Mitogen-activated protein kinase kinase kinase 3	IPI00017801	s340	0	0	0	0	0	2	1	0	0	0	0	3
Isoform 2 of Protein bicaudal C homolog 1	IPI00017921	s803	0	0	0	2	0	0	0	0	0	0	2	0
Enhancer of mRNA-decapping protein 3	IPI00018009	s161	0	0	0	0	2	0	0	0	0	0	2	0
Isoform 1 of G patch domain-containing protein 2	IPI00018019	s284	1	0	0	2	0	0	0	0	0	0	3	0
Surfeit locus protein 2	IPI00018037	t190	0	0	0	1	0	0	0	0	1	2	1	3
Orphan sodium- and chloride-dependent neurotransmitter transporter NTT73	IPI00018071	t17	0	0	0	0	1	0	0	0	0	0	1	0
Orphan sodium- and chloride-dependent neurotransmitter transporter NTT73	IPI00018071	s675	1	1	2	2	1	0	0	0	0	0	7	0
Transcription initiation factor TFIID subunit 7	IPI00018111	s264	0	0	0	0	0	3	1	3	0	2	0	9
Mitogen-activated protein kinase 3	IPI00018195	y204	1	2	3	3	3	0	0	4	0	0	12	4
Mitogen-activated protein kinase 3	IPI00018195	t202	1	2	2	1	2	0	0	2	0	0	8	2
Transforming growth factor-beta-induced protein ig-h3	IPI00018219	s649	1	2	2	0	2	0	2	2	2	2	7	8
Isoform 1 of Protein SDA1 homolog	IPI00018240	s585	2	2	2	2	2	1	1	3	2	2	10	9
Isoform 3 of DNA-directed RNA polymerase III subunit RPC5	IPI00018245	s503	0	0	0	0	0	1	0	0	0	0	0	1
cDNA FLJ52568, highly similar to Insulin-like growth factor-binding protein 3	IPI00018305	s133	0	0	0	0	0	0	0	0	1	1	0	2
Isoform 2 of Supervillin	IPI00018370	s270	0	2	1	2	0	0	0	0	0	0	5	0
Isoform 1 of Tumor susceptibility gene 101 protein	IPI00018434	t220	2	2	1	2	2	0	0	0	2	0	9	2
Isoform 1 of Intracellular hyaluronan-binding protein 4	IPI00018583	s108	0	0	0	0	1	0	0	0	2	1	1	3
Isoform 1 of WD repeat-containing protein C2orf44	IPI00018786	s690	2	3	2	4	2	0	0	0	0	1	13	1
Isoform 1 of WD repeat-containing protein C2orf44	IPI00018786	s688	0	0	0	0	0	0	0	0	0	1	0	1
Protein FAM176B	IPI00018801	t72	0	0	0	0	1	0	0	0	0	0	1	0
Isoform 2 of Cdc42-interacting protein 4	IPI00018804	s296	0	0	0	0	1	0	0	0	2	2	1	4
Zinc finger protein GLI3	IPI00018889	t669	1	0	1	1	0	1	0	1	0	0	3	2
Zinc finger protein GLI3	IPI00018889	s664	1	1	0	0	2	0	0	1	1	2	4	4
Tyrosine-protein phosphatase non-receptor type 14	IPI00018914	s593	2	2	2	0	1	0	0	0	0	0	7	0
Tyrosine-protein phosphatase non-receptor type 14	IPI00018914	s594	2	2	2	2	2	2	2	1	1	2	10	8
Tyrosine-protein phosphatase non-receptor type 14	IPI00018914	s465	0	0	0	1	0	0	0	0	0	0	1	0
Tyrosine-protein phosphatase non-receptor type 14	IPI00018914	s620	0	0	0	1	0	0	0	0	0	0	1	0
Isoform 1 of High mobility group protein 20A	IPI00018924	s105	0	0	0	0	0	0	0	0	1	2	0	3
Isoform 1 of Alpha-parvin	IPI00018963	t36	1	1	2	0	0	0	0	0	0	0	4	0
Isoform 1 of Alpha-parvin	IPI00018963	s14	2	0	1	1	1	0	0	0	0	0	5	0
cDNA, FLJ96508, Homo sapiens SH3-domain GRB2-like 1 (SH3GL1), mRNA	IPI00019169	s288	0	0	1	0	1	0	0	0	0	0	2	0
Enhanced at puberty protein 1	IPI00019205	s547	0	0	0	0	0	1	0	0	1	0	0	2
Isoform 1 of A-kinase anchor protein 9	IPI00019223	s1653	0	0	0	0	0	0	1	0	0	0	0	1
Isoform 1 of A-kinase anchor protein 9	IPI00019223	s1654	0	2	1	0	0	1	1	0	0	0	3	2
Thiopurine S-methyltransferase	IPI00019400	s14	0	0	2	0	2	0	0	0	0	0	4	0
Isoform 1 of Centrosomal protein of 41 kDa	IPI00019448	s99	0	1	0	0	0	2	0	0	1	1	1	4
MRG-binding protein	IPI00019451	s195	0	0	0	0	0	1	1	0	0	0	0	2
Isoform 1 of Myosin-9	IPI00019502	s1714	1	0	0	0	0	0	0	0	0	0	1	0
Isoform 1 of Myosin-9	IPI00019502	s1943	4	4	4	5	7	0	0	0	0	0	24	0
Zinc finger protein 192	IPI00019520	s12	0	0	0	0	0	1	0	1	0	0	0	2
Isoform 4 of Serine/threonine-protein phosphatase 6 regulatory subunit 3	IPI00019540	s537	4	4	3	2	5	2	0	2	3	4	18	11
Isoform 1 of Alpha-adducin	IPI00019901	s726	1	3	2	5	5	0	1	0	0	0	16	1
Isoform 1 of Alpha-adducin	IPI00019901	s358	4	4	5	4	4	3	5	0	2	1	21	11
Isoform 1 of Alpha-adducin	IPI00019901	s12	3	5	3	2	3	2	3	0	0	0	16	5
Isoform 1 of Alpha-adducin	IPI00019901	t16	0	0	0	0	0	1	0	0	0	0	0	1
Isoform 2 of Basigin	IPI00019906	s246	3	2	4	2	2	0	0	0	0	1	13	1
modulator of estrogen induced transcription isoform b	IPI00019996	s533	0	0	0	0	0	0	0	1	0	0	0	1
modulator of estrogen induced transcription isoform b	IPI00019996	t977	0	0	0	0	0	1	0	0	0	0	0	1
modulator of estrogen induced transcription isoform b	IPI00019996	s984	0	0	1	0	0	0	0	0	0	0	1	0
modulator of estrogen induced transcription isoform b	IPI00019996	s532	0	0	0	0	0	0	0	1	0	0	0	1
modulator of estrogen induced transcription isoform b	IPI00019996	s535	2	3	2	6	2	2	2	4	2	5	15	15
modulator of estrogen induced transcription isoform b	IPI00019996	s271	0	0	0	2	3	3	1	0	4	3	5	11
Protein DEK	IPI00020021	s32	2	2	1	2	6	2	1	2	5	2	13	12
Isoform 1 of Sodium/hydrogen exchanger 1	IPI00020060	s703	2	1	1	0	0	1	0	1	0	0	4	2
Isoform Short of TATA-binding protein-associated factor 2N	IPI00020194	s225	0	0	0	0	0	0	0	0	0	1	0	1
331 kDa protein	IPI00020356	s1892	0	0	0	0	0	0	0	0	0	1	0	1
331 kDa protein	IPI00020356	t2343	0	1	0	0	0	0	0	0	0	1	1	1
331 kDa protein	IPI00020356	s905	0	0	0	2	1	0	0	0	0	0	3	0
331 kDa protein	IPI00020356	s850	0	0	0	3	1	1	0	2	0	1	4	4
331 kDa protein	IPI00020356	s2344	1	1	0	3	1	2	1	0	2	1	6	6
331 kDa protein	IPI00020356	s1913	2	2	2	1	0	0	0	0	0	0	7	0
331 kDa protein	IPI00020356	s2346	0	0	0	0	0	0	1	0	0	0	0	1
331 kDa protein	IPI00020356	t854	0	0	0	3	1	0	0	2	0	1	4	3
Phosphoprotein associated with glycosphingolipid-enriched microdomains 1	IPI00020464	t340	0	1	0	0	0	0	0	0	0	0	1	0
Phosphoprotein associated with glycosphingolipid-enriched microdomains 1	IPI00020464	y341	2	0	2	1	2	0	0	0	0	0	7	0
Phosphoprotein associated with glycosphingolipid-enriched microdomains 1	IPI00020464	s419	0	0	0	1	1	0	0	0	0	0	2	0
Phosphoprotein associated with glycosphingolipid-enriched microdomains 1	IPI00020464	s318	0	0	0	1	2	0	0	0	0	0	3	0
Phosphoprotein associated with glycosphingolipid-enriched microdomains 1	IPI00020464	s319	0	0	0	0	1	0	0	0	0	0	1	0
Phosphoprotein associated with glycosphingolipid-enriched microdomains 1	IPI00020464	y417	2	2	2	1	1	0	0	0	0	0	8	0
Phosphoprotein associated with glycosphingolipid-enriched microdomains 1	IPI00020464	y317	0	0	0	0	3	0	0	0	0	0	3	0
Phosphoprotein associated with glycosphingolipid-enriched microdomains 1	IPI00020464	y227	2	2	2	2	3	0	0	0	0	0	11	0
Phosphoprotein associated with glycosphingolipid-enriched microdomains 1	IPI00020464	y163	1	2	2	3	1	0	0	0	0	0	9	0
Myosin-11	IPI00020501	s8	1	2	0	0	0	0	0	2	0	0	3	2
Rho GTPase-activating protein 1	IPI00020567	s51	0	0	1	1	0	0	0	0	0	0	2	0
Rho GTPase-activating protein 1	IPI00020567	s50	0	0	0	0	1	0	0	0	0	0	1	0
Putative uncharacterized protein ARAF	IPI00020578	s232	0	0	0	2	0	0	0	0	0	0	2	0
Putative uncharacterized protein ARAF	IPI00020578	s585	1	0	0	1	3	0	0	0	2	0	5	2
Putative uncharacterized protein ARAF	IPI00020578	t218	0	0	0	0	1	0	0	0	0	0	1	0
Ribosomal protein S6 kinase alpha-3	IPI00020898	s715	1	0	0	0	0	0	0	0	0	0	1	0
Ribosomal protein S6 kinase alpha-3	IPI00020898	s415	2	2	2	2	0	0	0	0	0	0	8	0
Hepatoma-derived growth factor	IPI00020956	s165	5	6	6	8	8	6	8	10	9	9	33	42
Hepatoma-derived growth factor	IPI00020956	s132	1	0	2	3	4	1	0	2	4	4	10	11
Hepatoma-derived growth factor	IPI00020956	s133	1	0	2	4	4	1	0	3	6	6	11	16
cDNA FLJ55574, highly similar to Calnexin	IPI00020984	s589	2	1	2	6	6	0	0	0	4	1	17	5
cDNA FLJ55574, highly similar to Calnexin	IPI00020984	t597	0	0	0	2	3	0	0	0	2	1	5	3
cDNA FLJ55574, highly similar to Calnexin	IPI00020984	s599	2	2	1	4	5	0	0	0	0	1	14	1
cDNA FLJ55574, highly similar to Calnexin	IPI00020984	s618	0	0	0	0	1	0	0	0	0	0	1	0
Histone acetyltransferase p300	IPI00020985	s1038	0	0	0	1	0	0	0	0	3	1	1	4
Histone acetyltransferase p300	IPI00020985	s1037	0	0	0	0	0	0	0	0	0	1	0	1
Isoform 1 of Solute carrier family 12 member 4	IPI00021057	s967	2	2	1	0	1	0	0	0	0	0	6	0
plakophilin 4 isoform b	IPI00021076	t1017	0	0	1	0	0	0	0	0	0	0	1	0
Isoform 1 of AP-3 complex subunit beta-1	IPI00021129	s276	2	0	0	0	0	0	2	0	1	1	2	4
Isoform 1 of Interferon-inducible double stranded RNA-dependent protein kinase activator A	IPI00021167	s18	1	0	0	1	0	2	0	0	1	2	2	5
14-3-3 protein zeta/delta	IPI00021263	s207	0	0	0	2	0	0	0	0	0	0	2	0
60S ribosomal protein L23a	IPI00021266	s43	1	1	1	2	1	0	0	0	0	0	6	0
60S ribosomal protein L23a	IPI00021266	t45	0	0	0	0	1	0	0	0	0	0	1	0
ATP-citrate synthase	IPI00021290	s455	2	2	2	2	1	0	0	0	0	0	9	0
Keratin, type II cytoskeletal 2 epidermal	IPI00021304	s62	1	0	2	2	2	2	2	2	2	2	7	10
Keratin, type II cytoskeletal 2 epidermal	IPI00021304	s197	1	0	0	0	0	0	0	2	0	0	1	2
Keratin, type II cytoskeletal 2 epidermal	IPI00021304	s353	0	0	0	1	0	0	0	0	0	0	1	0
Keratin, type II cytoskeletal 2 epidermal	IPI00021304	s26	0	0	0	0	2	0	0	0	0	0	2	0
Cyclin-H	IPI00021305	t315	0	0	0	1	0	0	0	0	0	0	1	0
7SK snRNA methylphosphate capping enzyme	IPI00021320	t213	0	0	1	2	0	0	1	1	2	1	3	5
7SK snRNA methylphosphate capping enzyme	IPI00021320	s216	0	0	1	1	0	0	1	1	2	1	2	5
7SK snRNA methylphosphate capping enzyme	IPI00021320	s217	0	0	0	1	0	0	0	0	0	0	1	0
7SK snRNA methylphosphate capping enzyme	IPI00021320	s69	0	0	0	1	0	0	0	0	0	1	1	1
SHC-transforming protein 1 isoform 3	IPI00021326	y428	3	1	1	2	1	0	0	0	0	0	8	0
SHC-transforming protein 1 isoform 3	IPI00021326	s427	0	0	0	0	1	0	0	0	0	0	1	0
SHC-transforming protein 1 isoform 3	IPI00021326	s139	0	0	0	4	4	0	0	0	0	0	8	0
Isoform A of Lamin-A/C	IPI00021405	s652	0	0	0	0	0	0	0	0	1	2	0	3
Isoform A of Lamin-A/C	IPI00021405	s392	1	1	0	0	0	1	1	0	1	0	2	3
Isoform A of Lamin-A/C	IPI00021405	s22	2	1	2	2	2	1	0	1	1	1	9	4
Isoform A of Lamin-A/C	IPI00021405	s390	1	0	0	1	0	1	3	2	3	1	2	10
U4/U6.U5 tri-snRNP-associated protein 1	IPI00021417	s598	0	0	0	1	0	0	0	0	0	0	1	0
Isoform 1 of DNA damage-binding protein 2	IPI00021518	s26	0	1	0	0	0	1	0	1	3	4	1	9
Isoform 1 of DNA damage-binding protein 2	IPI00021518	s24	0	0	0	0	0	0	0	1	1	0	0	2
Isoform 1 of Opioid growth factor receptor	IPI00021537	s378	0	0	1	0	0	0	0	0	1	0	1	1
Isoform 1 of Opioid growth factor receptor	IPI00021537	s315	0	0	0	2	2	0	0	0	2	1	4	3
Glucocorticoid-induced transcript 1 protein	IPI00021595	s223	0	0	0	2	2	0	0	0	0	0	4	0
Kinesin light chain 2	IPI00021634	s581	0	1	0	0	0	0	0	0	0	0	1	0
Kinesin light chain 2	IPI00021634	s610	1	0	0	4	3	0	1	0	2	0	8	3
Kinesin light chain 2	IPI00021634	s582	2	2	2	2	2	0	0	0	2	2	10	4
Isoform B of Plasma membrane calcium-transporting ATPase 1	IPI00021695	s1155	6	2	0	0	0	0	0	0	0	0	8	0
Isoform B of Plasma membrane calcium-transporting ATPase 1	IPI00021695	t1165	0	0	0	1	1	0	0	0	0	0	2	0
Eukaryotic translation initiation factor 2 subunit 2	IPI00021728	s67	0	0	0	1	2	0	0	1	0	0	3	1
Eukaryotic translation initiation factor 2 subunit 2	IPI00021728	t111	0	0	0	2	2	0	0	1	3	6	4	10
Eukaryotic translation initiation factor 2 subunit 2	IPI00021728	s2	0	0	0	2	2	0	0	0	1	2	4	3
Eukaryotic translation initiation factor 2 subunit 2	IPI00021728	s105	0	0	0	0	0	0	0	0	3	3	0	6
Kinesin-like protein KIF13B	IPI00021753	s1381	1	0	0	0	1	0	0	0	0	0	2	0
Kinesin-like protein KIF13B	IPI00021753	s1410	1	1	5	1	4	0	0	0	0	0	12	0
Neuroblast differentiation-associated protein AHNAK	IPI00021812	s5530	0	0	1	0	0	0	0	0	0	0	1	0
Neuroblast differentiation-associated protein AHNAK	IPI00021812	t5729	2	2	0	0	0	1	0	1	0	0	4	2
Neuroblast differentiation-associated protein AHNAK	IPI00021812	t490	3	4	4	0	0	0	0	0	0	0	11	0
Neuroblast differentiation-associated protein AHNAK	IPI00021812	s511	6	5	6	8	6	0	0	0	0	0	31	0
Neuroblast differentiation-associated protein AHNAK	IPI00021812	s1123	2	1	2	0	0	0	0	0	0	0	5	0
Neuroblast differentiation-associated protein AHNAK	IPI00021812	s2708	0	0	0	4	0	0	0	0	0	0	4	0
Neuroblast differentiation-associated protein AHNAK	IPI00021812	s3412	2	2	1	0	0	0	0	0	0	0	5	0
Neuroblast differentiation-associated protein AHNAK	IPI00021812	s4522	0	0	1	0	0	0	0	0	0	0	1	0
Neuroblast differentiation-associated protein AHNAK	IPI00021812	s5552	0	0	0	1	0	0	0	0	0	0	1	0
Neuroblast differentiation-associated protein AHNAK	IPI00021812	s5737	0	0	1	0	0	0	0	0	0	0	1	0
Neuroblast differentiation-associated protein AHNAK	IPI00021812	t4430	0	0	1	0	0	0	0	0	0	0	1	0
Neuroblast differentiation-associated protein AHNAK	IPI00021812	t4564	0	0	2	0	0	0	0	0	0	0	2	0
Neuroblast differentiation-associated protein AHNAK	IPI00021812	s4360	0	0	0	1	0	0	0	0	0	0	1	0
Neuroblast differentiation-associated protein AHNAK	IPI00021812	s5762	1	1	3	1	1	0	0	1	0	0	7	1
Neuroblast differentiation-associated protein AHNAK	IPI00021812	s5731	5	9	10	7	6	2	5	3	4	3	37	17
Neuroblast differentiation-associated protein AHNAK	IPI00021812	s5735	1	2	4	4	3	0	0	0	0	0	14	0
Neuroblast differentiation-associated protein AHNAK	IPI00021812	s5739	4	4	2	4	2	0	0	0	0	0	16	0
Neuroblast differentiation-associated protein AHNAK	IPI00021812	s5745	0	0	0	2	1	0	0	0	0	0	3	0
Neuroblast differentiation-associated protein AHNAK	IPI00021812	s5746	0	0	0	2	2	0	0	0	0	0	4	0
Neuroblast differentiation-associated protein AHNAK	IPI00021812	s93	4	5	5	6	5	0	0	0	0	0	25	0
Neuroblast differentiation-associated protein AHNAK	IPI00021812	s5400	0	0	0	0	2	0	0	0	0	0	2	0
Neuroblast differentiation-associated protein AHNAK	IPI00021812	s5448	1	1	2	2	1	1	0	1	1	2	7	5
Neuroblast differentiation-associated protein AHNAK	IPI00021812	s5780	0	0	0	2	3	0	0	0	0	0	5	0
Neuroblast differentiation-associated protein AHNAK	IPI00021812	s5782	2	1	0	2	2	0	0	0	0	0	7	0
Neuroblast differentiation-associated protein AHNAK	IPI00021812	s5784	0	0	0	1	1	0	0	0	0	0	2	0
Neuroblast differentiation-associated protein AHNAK	IPI00021812	s5790	0	0	0	1	3	0	0	0	0	0	4	0
Neuroblast differentiation-associated protein AHNAK	IPI00021812	s5830	2	1	1	2	2	0	0	0	0	0	8	0
Neuroblast differentiation-associated protein AHNAK	IPI00021812	s5841	14	12	10	12	16	3	4	2	2	1	64	12
Neuroblast differentiation-associated protein AHNAK	IPI00021812	s5749	5	5	8	8	11	0	1	0	0	0	37	1
Neuroblast differentiation-associated protein AHNAK	IPI00021812	s3426	6	7	8	15	14	0	0	0	0	0	50	0
Neuroblast differentiation-associated protein AHNAK	IPI00021812	s1068	0	0	0	0	1	0	0	0	0	0	1	0
Neuroblast differentiation-associated protein AHNAK	IPI00021812	s135	16	18	21	13	18	4	4	4	5	5	86	22
Neuroblast differentiation-associated protein AHNAK	IPI00021812	s177	3	2	2	4	2	2	1	2	2	2	13	9
Neuroblast differentiation-associated protein AHNAK	IPI00021812	s210	7	11	10	14	14	3	4	2	1	4	56	14
Neuroblast differentiation-associated protein AHNAK	IPI00021812	s212	5	3	2	4	3	0	0	1	1	0	17	2
Neuroblast differentiation-associated protein AHNAK	IPI00021812	s216	16	16	16	21	18	1	2	0	3	1	87	7
Neuroblast differentiation-associated protein AHNAK	IPI00021812	s572	2	2	2	0	1	0	0	0	0	0	7	0
Neuroblast differentiation-associated protein AHNAK	IPI00021812	s2397	6	2	4	10	10	0	0	1	0	0	32	1
Neuroblast differentiation-associated protein AHNAK	IPI00021812	s570	4	2	5	3	4	0	0	0	0	0	18	0
Neuroblast differentiation-associated protein AHNAK	IPI00021812	s41	4	4	4	2	2	0	0	0	0	0	16	0
Neuroblast differentiation-associated protein AHNAK	IPI00021812	s4850	0	0	0	2	2	0	0	0	0	0	4	0
Neuroblast differentiation-associated protein AHNAK	IPI00021812	s4960	0	0	0	1	1	0	0	0	0	0	2	0
Neuroblast differentiation-associated protein AHNAK	IPI00021812	s5099	0	0	0	5	5	0	0	0	0	0	10	0
Neuroblast differentiation-associated protein AHNAK	IPI00021812	s5110	12	11	14	16	10	3	4	3	5	4	63	19
Neuroblast differentiation-associated protein AHNAK	IPI00021812	s5763	16	18	18	31	32	5	5	6	2	7	115	25
Neuroblast differentiation-associated protein AHNAK	IPI00021812	s220	4	2	3	6	8	0	0	0	0	0	23	0
Neuroblast differentiation-associated protein AHNAK	IPI00021812	s5752	13	15	14	17	26	4	3	3	4	2	85	16
Neuroblast differentiation-associated protein AHNAK	IPI00021812	t4100	1	1	4	2	2	0	0	0	0	0	10	0
Neuroblast differentiation-associated protein AHNAK	IPI00021812	t5794	0	0	0	5	3	0	0	0	0	1	8	1
Neuroblast differentiation-associated protein AHNAK	IPI00021812	t5796	0	0	0	3	2	0	0	0	0	1	5	1
Neuroblast differentiation-associated protein AHNAK	IPI00021812	t5798	0	0	0	3	8	0	0	0	1	0	11	1
Neuroblast differentiation-associated protein AHNAK	IPI00021812	t5824	2	3	3	2	2	0	0	0	0	0	12	0
Neuroblast differentiation-associated protein AHNAK	IPI00021812	t5839	0	0	1	1	1	0	0	0	0	0	3	0
Neuroblast differentiation-associated protein AHNAK	IPI00021812	t218	0	3	0	0	2	1	0	0	0	0	5	1
cAMP-dependent protein kinase type I-alpha regulatory subunit	IPI00021831	s77	2	0	1	1	1	0	0	0	1	0	5	1
cAMP-dependent protein kinase type I-alpha regulatory subunit	IPI00021831	s83	9	11	9	8	17	1	0	1	4	7	54	13
40S ribosomal protein S6	IPI00021840	s235	1	0	0	2	2	0	0	0	0	1	5	1
Isoform 1 of Receptor-interacting serine/threonine-protein kinase 2	IPI00021917	s363	0	0	0	1	2	0	0	0	0	0	3	0
Histone H1x	IPI00021924	s27	0	0	0	1	2	0	0	0	0	1	3	1
Histone H1x	IPI00021924	s31	0	0	0	1	1	0	0	0	0	0	2	0
Histone H1x	IPI00021924	s33	0	0	0	2	0	0	0	0	2	1	2	3
Golgi-specific brefeldin A-resistance guanine nucleotide exchange factor 1	IPI00021954	s1320	0	0	0	0	1	0	0	0	0	0	1	0
Golgi-specific brefeldin A-resistance guanine nucleotide exchange factor 1	IPI00021954	s1298	2	1	0	0	0	0	0	1	2	2	3	5
Golgi-specific brefeldin A-resistance guanine nucleotide exchange factor 1	IPI00021954	y1316	0	0	1	0	0	0	0	0	0	0	1	0
Golgi-specific brefeldin A-resistance guanine nucleotide exchange factor 1	IPI00021954	s1300	0	0	0	0	1	0	0	0	0	0	1	0
Golgi-specific brefeldin A-resistance guanine nucleotide exchange factor 1	IPI00021954	s1318	0	0	0	0	0	0	0	0	0	1	0	1
Histone deacetylase complex subunit SAP30	IPI00022019	s131	0	0	0	2	0	0	0	0	0	0	2	0
Rab11 family-interacting protein 5	IPI00022033	s176	4	4	3	2	1	0	0	0	0	0	14	0
Rab11 family-interacting protein 5	IPI00022033	s307	2	2	2	2	1	2	2	0	0	0	9	4
Rab11 family-interacting protein 5	IPI00022033	s357	2	0	1	0	1	0	0	0	0	0	4	0
Rab11 family-interacting protein 5	IPI00022033	s396	0	0	1	0	0	0	0	0	0	0	1	0
Rab11 family-interacting protein 5	IPI00022033	s395	0	0	1	1	0	0	0	0	0	0	2	0
Rab11 family-interacting protein 5	IPI00022033	s361	0	1	0	0	0	0	0	0	0	0	1	0
Rab11 family-interacting protein 5	IPI00022033	s359	0	0	2	0	0	0	0	0	0	0	2	0
Rab11 family-interacting protein 5	IPI00022033	s207	0	0	0	1	0	0	0	0	0	0	1	0
Isoform 1 of Arf-GAP with SH3 domain, ANK repeat and PH domain-containing protein 2	IPI00022058	s701	8	7	5	4	8	0	0	0	0	0	32	0
Protein NDRG1	IPI00022078	s364	0	0	0	0	1	0	0	0	0	0	1	0
Protein NDRG1	IPI00022078	s330	1	0	2	2	0	0	0	0	0	0	5	0
Protein NDRG1	IPI00022078	s367	0	1	0	0	1	0	0	0	0	0	2	0
Isoform 1 of Nuclear ubiquitous casein and cyclin-dependent kinases substrate	IPI00022145	s214	0	0	0	1	0	0	0	0	0	0	1	0
Isoform 1 of Nuclear ubiquitous casein and cyclin-dependent kinases substrate	IPI00022145	s19	8	7	7	7	14	6	7	6	5	13	43	37
Isoform 1 of Nuclear ubiquitous casein and cyclin-dependent kinases substrate	IPI00022145	s58	0	0	0	0	1	0	0	0	0	0	1	0
Isoform 1 of Rho guanine nucleotide exchange factor 12	IPI00022164	s1288	0	0	0	0	0	1	0	0	0	0	0	1
Isoform 1 of Rho guanine nucleotide exchange factor 12	IPI00022164	s643	0	0	0	0	0	0	0	0	1	0	0	1
Isoform 1 of Rho guanine nucleotide exchange factor 12	IPI00022164	s637	0	0	0	0	1	0	0	0	2	3	1	5
Isoform 3 of Pumilio homolog 2	IPI00022184	s587	2	2	2	2	2	0	0	0	0	2	10	2
Isoform 3 of Pumilio homolog 2	IPI00022184	s136	2	2	2	1	2	0	1	2	1	1	9	5
Isoform 3 of Pumilio homolog 2	IPI00022184	s182	0	2	1	0	0	0	0	0	0	0	3	0
Activity-dependent neuroprotector homeobox protein	IPI00022215	s953	0	0	0	0	0	0	0	3	2	2	0	7
Activity-dependent neuroprotector homeobox protein	IPI00022215	s98	0	0	0	2	0	1	0	2	2	2	2	7
Activity-dependent neuroprotector homeobox protein	IPI00022215	s955	0	0	0	1	0	0	0	5	1	0	1	6
Vigilin	IPI00022228	s31	3	4	4	2	2	2	2	2	0	2	15	8
Isoform 1 of AP-2 complex subunit mu	IPI00022256	t156	0	0	0	1	0	0	0	0	0	0	1	0
RNA-binding protein NOB1	IPI00022373	s194	4	3	4	10	8	2	2	6	6	6	29	22
RNA-binding protein NOB1	IPI00022373	s211	2	2	5	5	8	7	5	6	4	5	22	27
TBC1 domain family member 5	IPI00022450	s44	1	0	0	0	2	0	0	0	0	0	3	0
TBC1 domain family member 5	IPI00022450	s43	0	0	1	1	0	0	0	0	0	0	2	0
Transferrin receptor protein 1	IPI00022462	y20	0	0	0	0	0	0	0	0	1	0	0	1
Transferrin receptor protein 1	IPI00022462	t21	0	0	0	0	0	0	0	2	0	0	0	2
Serotransferrin	IPI00022463	y536	0	0	0	0	0	0	0	0	2	0	0	2
Isoform 1 of Citron Rho-interacting kinase	IPI00022465	s436	0	1	0	0	0	0	0	0	0	0	1	0
Isoform 1 of Citron Rho-interacting kinase	IPI00022465	s440	1	1	3	2	2	1	2	1	1	1	9	6
Isoform 2 of Dual specificity tyrosine-phosphorylation-regulated kinase 2	IPI00022521	y309	0	0	0	0	0	0	1	2	0	0	0	3
Isoform 1 of Myelin protein zero-like protein 1	IPI00022558	y263	2	2	2	2	2	0	0	0	0	0	10	0
Isoform 1 of Nucleolar protein 14	IPI00022613	s148	0	0	0	2	1	0	0	2	2	1	3	5
Isoform 1 of Nucleolar protein 14	IPI00022613	s96	3	2	2	0	2	2	2	4	2	3	9	13
Isoform 1 of Nucleolar protein 14	IPI00022613	s146	0	0	0	2	1	2	0	2	2	1	3	7
Isoform 1 of Solute carrier family 12 member 2	IPI00022649	s940	0	0	0	1	0	0	0	0	0	0	1	0
Isoform 1 of Solute carrier family 12 member 2	IPI00022649	s929	0	0	0	1	0	0	0	0	0	0	1	0
Microfibrillar-associated protein 1	IPI00022790	s53	0	0	0	3	5	0	0	2	3	0	8	5
Microfibrillar-associated protein 1	IPI00022790	s258	0	0	1	0	0	0	0	0	0	0	1	0
Microfibrillar-associated protein 1	IPI00022790	t267	3	1	1	4	6	2	2	5	4	7	15	20
Microfibrillar-associated protein 1	IPI00022790	s116	5	4	3	9	4	8	5	13	9	6	25	41
Microfibrillar-associated protein 1	IPI00022790	s52	0	0	0	3	5	0	0	2	3	0	8	5
Microfibrillar-associated protein 1	IPI00022790	s133	3	3	2	3	5	9	2	15	5	8	16	39
Microfibrillar-associated protein 1	IPI00022790	s132	3	3	2	3	5	9	2	15	5	8	16	39
Microfibrillar-associated protein 1	IPI00022790	s118	1	1	1	6	2	3	1	8	5	4	11	21
Isoform 1 of STE20-like serine/threonine-protein kinase	IPI00022827	t569	0	1	0	0	0	1	0	0	0	0	1	1
Isoform 1 of STE20-like serine/threonine-protein kinase	IPI00022827	s571	0	0	0	0	2	1	0	0	0	1	2	2
Sodium-coupled neutral amino acid transporter 1	IPI00023030	s52	0	0	0	2	0	0	0	0	0	0	2	0
Isoform 1 of Elongation factor 1-delta	IPI00023048	s162	2	2	3	14	13	0	0	0	5	5	34	10
Isoform 1 of Elongation factor 1-delta	IPI00023048	s133	2	3	2	3	3	2	2	1	3	2	13	10
Isoform 1 of Elongation factor 1-delta	IPI00023048	t147	0	0	0	1	0	0	0	0	1	1	1	2
Myeloid leukemia factor 2	IPI00023095	s238	1	1	1	2	0	1	0	2	0	1	5	4
Isoform 5 of Protein polybromo-1	IPI00023097	s10	0	0	0	0	0	1	0	0	0	0	0	1
Segment polarity protein dishevelled homolog DVL-2	IPI00023103	s211	0	0	0	1	0	0	0	0	2	0	1	2
Isoform 1 of Chromatin assembly factor 1 subunit A	IPI00023177	s775	2	0	0	0	1	2	3	1	3	1	3	10
Isoform 1 of Chromatin assembly factor 1 subunit A	IPI00023177	s777	0	0	0	1	1	1	0	1	0	0	2	2
Isoform 1 of Chromatin assembly factor 1 subunit A	IPI00023177	t778	1	0	0	0	0	0	0	1	0	1	1	2
cDNA FLJ54710, highly similar to Target of Myb protein 1	IPI00023191	s471	0	0	1	0	0	0	0	0	0	0	1	0
cDNA FLJ54710, highly similar to Target of Myb protein 1	IPI00023191	s470	0	1	0	0	0	0	0	0	0	0	1	0
Isoform 4 of E3 ubiquitin-protein ligase NEDD4-like	IPI00023287	s325	1	0	0	0	0	0	0	0	0	0	1	0
Isoform 4 of E3 ubiquitin-protein ligase NEDD4-like	IPI00023287	s327	1	1	2	2	0	0	0	2	0	2	6	4
Zinc finger protein ubi-d4	IPI00023322	s142	2	0	1	0	2	1	2	4	1	2	5	10
Isoform 2 of LisH domain and HEAT repeat-containing protein KIAA1468	IPI00023330	s180	0	1	2	0	1	0	0	0	0	0	4	0
Histone acetyltransferase MYST3	IPI00023340	s1113	0	0	0	0	0	0	0	1	0	0	0	1
Isoform 4 of Afadin	IPI00023461	s1275	0	0	0	1	1	0	0	0	0	0	2	0
Isoform 4 of Afadin	IPI00023461	s1082	0	0	0	0	1	0	0	0	0	0	1	0
Isoform 4 of Afadin	IPI00023461	s1182	3	0	0	2	2	0	0	0	0	0	7	0
Isoform 4 of Afadin	IPI00023461	s1698	0	1	1	0	4	0	0	0	0	0	6	0
Isoform 4 of Afadin	IPI00023461	s1779	0	0	0	0	1	0	0	0	0	0	1	0
Isoform 4 of Afadin	IPI00023461	s1083	2	2	2	2	0	0	0	2	1	1	8	4
Isoform 4 of Afadin	IPI00023461	s1696	0	1	1	0	0	0	0	0	0	0	2	0
Isoform 4 of Afadin	IPI00023461	s216	0	2	0	1	0	0	0	0	1	0	3	1
Isoform 4 of Afadin	IPI00023461	s1721	1	0	0	0	0	0	0	0	0	0	1	0
Cell division protein kinase 3	IPI00023503	t42	2	2	1	3	4	4	3	2	0	3	12	12
Cell division protein kinase 3	IPI00023503	y43	2	3	3	1	2	4	3	4	1	4	11	16
Isoform 1a of Oxysterol-binding protein-related protein 3	IPI00023555	t249	0	0	1	0	0	0	1	0	0	0	1	1
Isoform 1a of Oxysterol-binding protein-related protein 3	IPI00023555	s410	0	0	2	0	0	2	2	1	0	0	2	5
Isoform 1a of Oxysterol-binding protein-related protein 3	IPI00023555	s372	0	1	1	0	0	3	2	2	0	0	2	7
Isoform 1a of Oxysterol-binding protein-related protein 3	IPI00023555	s371	0	0	1	0	0	0	0	0	0	0	1	0
Isoform 1a of Oxysterol-binding protein-related protein 3	IPI00023555	s251	0	0	1	0	0	2	1	0	0	0	1	3
Isoform 1a of Oxysterol-binding protein-related protein 3	IPI00023555	s303	0	0	0	0	1	0	0	0	0	0	1	0
Isoform 1a of Oxysterol-binding protein-related protein 3	IPI00023555	s304	5	4	3	1	3	2	5	2	0	2	16	11
Isoform 1a of Oxysterol-binding protein-related protein 3	IPI00023555	s34	0	0	0	2	2	0	1	0	2	2	4	5
Isoform 1a of Oxysterol-binding protein-related protein 3	IPI00023555	s437	1	0	0	1	0	1	1	0	0	2	2	4
Isoform 1 of Cdc42 effector protein 1	IPI00023605	s192	2	1	0	0	0	0	0	2	0	0	3	2
Programmed cell death protein 5	IPI00023640	s119	2	2	2	2	0	0	0	0	0	0	8	0
Lipoma-preferred partner	IPI00023704	y317	2	1	2	2	2	0	0	0	0	0	9	0
Lipoma-preferred partner	IPI00023704	t316	0	0	1	1	0	0	0	0	0	0	2	0
Nascent polypeptide-associated complex subunit alpha	IPI00023748	t161	0	0	0	3	5	0	0	1	4	12	8	17
Nascent polypeptide-associated complex subunit alpha	IPI00023748	s166	0	0	0	60	84	0	1	6	68	70	144	145
Nascent polypeptide-associated complex subunit alpha	IPI00023748	t159	0	0	0	0	1	0	0	0	1	0	1	1
Nascent polypeptide-associated complex subunit alpha	IPI00023748	t174	0	0	0	0	0	0	1	0	0	0	0	1
Isoform 2 of DnaJ homolog subfamily C member 5	IPI00023780	s10	2	1	1	4	3	0	0	1	3	4	11	8
Isoform 2 of DnaJ homolog subfamily C member 5	IPI00023780	s8	0	0	0	0	2	0	0	0	0	0	2	0
Isoform 1 of Clathrin heavy chain 1	IPI00024067	s1494	0	0	0	2	0	0	0	0	0	0	2	0
Isoform 2 of Voltage-dependent anion-selective channel protein 2	IPI00024145	s104	1	1	0	3	3	0	0	0	0	0	8	0
ESF1 homolog	IPI00024167	s153	0	0	0	0	0	0	2	0	0	0	0	2
ESF1 homolog	IPI00024167	s198	0	0	0	0	0	1	0	2	2	0	0	5
ESF1 homolog	IPI00024167	s694	0	0	0	0	0	0	0	0	1	0	0	1
ESF1 homolog	IPI00024167	t693	0	0	0	0	0	0	0	2	0	0	0	2
Isoform 1 of Telomeric repeat-binding factor 2	IPI00024214	s323	0	0	0	0	0	2	2	0	1	0	0	5
Sphingosine kinase-2 variant	IPI00024496	t451	0	0	0	1	0	0	0	1	0	0	1	1
Sphingosine kinase-2 variant	IPI00024496	s449	0	0	0	0	0	0	0	1	1	2	0	4
E3 ubiquitin-protein ligase RAD18	IPI00024579	s471	0	0	0	2	0	0	0	2	2	0	2	4
Monocarboxylate transporter 1	IPI00024650	s467	0	0	0	2	2	0	0	0	0	0	4	0
Monocarboxylate transporter 1	IPI00024650	s461	1	0	2	0	0	0	0	0	0	0	3	0
OTU domain-containing protein 7B	IPI00024658	s467	0	0	0	2	3	0	0	0	3	1	5	4
OTU domain-containing protein 7B	IPI00024658	s100	0	0	0	2	1	0	2	0	3	2	3	7
OTU domain-containing protein 7B	IPI00024658	s449	4	1	4	3	2	1	0	2	3	4	14	10
OTU domain-containing protein 7B	IPI00024658	s464	0	0	0	1	2	0	0	0	3	2	3	5
OTU domain-containing protein 7B	IPI00024658	t461	0	0	0	0	0	0	0	0	0	1	0	1
OTU domain-containing protein 7B	IPI00024658	t451	0	1	0	0	0	0	0	0	0	0	1	0
Inhibitor of nuclear factor kappa-B kinase subunit beta	IPI00024709	s672	0	2	1	0	0	0	0	0	0	0	3	0
Isoform 1 of FERM, RhoGEF and pleckstrin domain-containing protein 1	IPI00024773	s23	2	1	1	0	0	1	1	0	0	1	4	3
Isoform 1 of FERM, RhoGEF and pleckstrin domain-containing protein 1	IPI00024773	t24	0	2	1	2	2	1	1	2	1	1	7	6
Isoform 1 of FERM, RhoGEF and pleckstrin domain-containing protein 1	IPI00024773	s896	0	0	0	1	1	0	0	1	0	0	2	1
Isoform 1 of FERM, RhoGEF and pleckstrin domain-containing protein 1	IPI00024773	s894	0	0	0	1	1	0	0	0	0	0	2	0
Isoform 1 of FERM, RhoGEF and pleckstrin domain-containing protein 1	IPI00024773	s889	2	2	2	3	2	2	2	3	2	4	11	13
Isoform 1 of FERM, RhoGEF and pleckstrin domain-containing protein 1	IPI00024773	s427	2	3	0	1	2	0	0	0	0	0	8	0
Isoform 1 of FERM, RhoGEF and pleckstrin domain-containing protein 1	IPI00024773	s899	1	1	0	1	0	0	0	0	0	0	3	0
Isoform 1 of FERM, RhoGEF and pleckstrin domain-containing protein 1	IPI00024773	t898	0	0	0	1	0	0	0	1	0	0	1	1
Isoform 1 of Oxysterol-binding protein 1	IPI00024971	s351	0	0	0	6	2	0	0	0	0	0	8	0
Isoform 1 of Oxysterol-binding protein 1	IPI00024971	s193	0	0	0	1	7	0	0	0	1	0	8	1
Isoform 1 of Oxysterol-binding protein 1	IPI00024971	s190	0	0	0	1	7	0	0	0	1	0	8	1
rRNA 2'-O-methyltransferase fibrillarin	IPI00025039	s124	0	0	0	4	4	0	1	0	4	1	8	6
Isoform 1 of STIP1 homology and U box-containing protein 1	IPI00025156	s19	2	3	3	1	3	0	1	0	2	0	12	3
Isoform 1 of STIP1 homology and U box-containing protein 1	IPI00025156	s25	0	1	0	0	0	0	0	0	0	0	1	0
Isoform 1 of STIP1 homology and U box-containing protein 1	IPI00025156	s23	0	0	0	1	0	0	0	0	0	0	1	0
Isoform 1 of Microtubule-associated protein 9	IPI00025323	s79	2	2	2	2	2	2	0	0	0	1	10	3
Isoform Tau-F of Microtubule-associated protein tau	IPI00025499	t403	0	0	0	1	0	0	0	0	0	0	1	0
Isoform Tau-F of Microtubule-associated protein tau	IPI00025499	s404	0	0	0	1	0	0	0	0	0	0	1	0
Isoform Tau-F of Microtubule-associated protein tau	IPI00025499	s396	0	0	0	1	0	0	0	0	0	0	1	0
Heat shock protein beta-1	IPI00025512	s15	4	4	4	6	4	0	0	0	2	3	22	5
Heat shock protein beta-1	IPI00025512	s82	5	5	3	5	4	2	2	4	4	2	22	14
Heat shock protein beta-1	IPI00025512	s83	0	0	1	0	0	0	0	0	0	0	1	0
Desmoglein-1	IPI00025753	s579	0	0	0	1	0	0	0	0	0	0	1	0
Isoform 1 of Transcription factor Sp3	IPI00025807	s73	0	0	0	2	2	0	0	1	0	0	4	1
Isoform 1 of Leucine zipper putative tumor suppressor 1	IPI00026058	s181	0	0	0	0	1	0	0	0	0	0	1	0
Isoform 1 of Leucine zipper putative tumor suppressor 1	IPI00026058	s180	0	0	0	0	1	0	0	0	0	0	1	0
Isoform 1 of Leucine zipper putative tumor suppressor 1	IPI00026058	s50	1	1	2	1	2	0	0	0	0	0	7	0
Isoform 1 of Leucine zipper putative tumor suppressor 1	IPI00026058	s209	0	0	0	0	2	0	0	0	0	0	2	0
Isoform 1 of Leucine zipper putative tumor suppressor 1	IPI00026058	s190	0	0	0	0	1	0	0	0	0	0	1	0
Isoform 1 of Leucine zipper putative tumor suppressor 1	IPI00026058	t214	0	0	0	1	0	0	0	0	0	0	1	0
Isoform 1 of Leucine zipper putative tumor suppressor 1	IPI00026058	s237	1	1	0	0	0	0	0	0	0	0	2	0
Isoform 1 of Leucine zipper putative tumor suppressor 1	IPI00026058	s178	0	0	0	1	0	0	0	0	0	0	1	0
Isoform 1 of Beta-1-syntrophin	IPI00026059	s87	6	5	6	3	5	0	0	0	0	0	25	0
Isoform 1 of Beta-1-syntrophin	IPI00026059	t214	0	0	0	0	1	0	0	0	0	0	1	0
Isoform 1 of Beta-1-syntrophin	IPI00026059	s389	0	0	0	1	2	0	0	0	0	0	3	0
Isoform 1 of Beta-1-syntrophin	IPI00026059	s225	1	0	2	0	1	0	0	0	0	0	4	0
Isoform 1 of Beta-1-syntrophin	IPI00026059	s219	6	9	10	11	8	0	0	0	0	0	44	0
Cytosolic phospholipase A2	IPI00026108	s437	0	0	0	2	4	0	0	0	0	0	6	0
Isoform 1 of Nucleoside diphosphate kinase B	IPI00026260	s120	1	0	1	0	0	0	0	0	0	0	2	0
Isoform 1 of Nucleoside diphosphate kinase B	IPI00026260	s122	0	0	1	0	0	0	0	0	0	0	1	0
40S ribosomal protein S14	IPI00026271	s139	0	0	0	1	0	0	0	0	0	0	1	0
Zinc finger and BTB domain-containing protein 7A	IPI00026317	s526	2	1	2	1	1	0	1	0	1	2	7	4
Zinc finger and BTB domain-containing protein 7A	IPI00026317	s549	0	0	1	0	0	3	2	2	0	1	1	8
Zinc finger and BTB domain-containing protein 7A	IPI00026317	s525	0	0	0	1	1	1	1	2	1	0	2	5
Zinc finger and BTB domain-containing protein 7A	IPI00026317	s337	0	0	0	0	0	0	0	0	2	0	0	2
E3 ubiquitin-protein ligase UBR5	IPI00026320	s1549	0	0	0	1	2	0	0	0	0	2	3	2
Isoform 2 of Nipped-B-like protein	IPI00026466	s2658	2	2	2	2	2	2	2	2	1	2	10	9
Galanin	IPI00026637	s116	0	2	1	0	0	2	0	2	1	1	3	6
Galanin	IPI00026637	s117	1	1	1	1	2	2	4	2	0	2	6	10
Fatty acid synthase	IPI00026781	s1411	0	0	0	1	0	0	0	0	0	0	1	0
Fatty acid synthase	IPI00026781	s974	0	0	0	0	1	0	0	0	0	0	1	0
Fatty acid synthase	IPI00026781	t976	0	0	0	0	1	0	0	0	0	0	1	0
Isoform 1 of Tripartite motif-containing protein 9	IPI00026828	y62	0	0	1	0	1	0	0	0	0	0	2	0
Isoform 1 of Tripartite motif-containing protein 9	IPI00026828	s46	0	0	1	0	1	0	0	0	0	0	2	0
Nuclear pore complex protein Nup50	IPI00026940	s221	0	2	1	1	3	2	2	3	0	4	7	11
Plakophilin-3	IPI00026952	s313	2	2	0	0	0	0	0	2	0	0	4	2
Plakophilin-3	IPI00026952	s314	1	0	0	0	0	0	0	0	0	0	1	0
GPN-loop GTPase 1 isoform a	IPI00027035	t354	0	0	0	0	1	0	0	0	0	0	1	0
GPN-loop GTPase 1 isoform a	IPI00027035	s352	4	4	4	2	3	2	1	2	1	2	17	8
Gamma-aminobutyric acid type B receptor subunit 2	IPI00027250	t803	1	0	0	0	0	0	0	0	0	0	1	0
Isoform 2 of Synaptopodin	IPI00027258	s589	0	2	2	2	3	0	0	0	0	0	9	0
Isoform 2 of Synaptopodin	IPI00027258	s19	0	0	0	1	1	0	0	0	0	0	2	0
Isoform 2 of Synaptopodin	IPI00027258	s595	0	0	0	0	1	0	0	0	0	0	1	0
Isoform 2 of Synaptopodin	IPI00027258	s804	0	0	0	1	0	0	0	0	0	0	1	0
Isoform 2 of Synaptopodin	IPI00027258	s854	0	1	0	0	0	0	0	0	0	0	1	0
Isoform 2 of Synaptopodin	IPI00027258	t856	1	1	0	0	0	0	0	0	0	0	2	0
Isoform Beta-2 of DNA topoisomerase 2-beta	IPI00027280	s1581	0	0	0	2	0	0	0	0	0	0	2	0
Isoform Beta-2 of DNA topoisomerase 2-beta	IPI00027280	s1466	0	0	0	0	0	0	0	0	1	0	0	1
Isoform 1 of UBX domain-containing protein 1	IPI00027378	s200	0	0	1	1	0	0	0	0	0	0	2	0
Isoform 1 of snRNA-activating protein complex subunit 5	IPI00027456	s98	0	0	0	0	0	0	0	0	2	1	0	3
Protein S100-A9	IPI00027462	t113	0	0	0	0	1	0	0	0	0	0	1	0
Isoform 1 of Integrin alpha-V	IPI00027505	s1046	0	0	2	2	1	0	0	0	0	0	5	0
Protein FAM103A1	IPI00027798	s36	1	2	0	0	0	0	0	0	0	0	3	0
Isoform 1 of Dual specificity protein kinase CLK1	IPI00028061	t338	0	0	0	0	0	0	0	1	0	0	0	1
Cytoplasmic protein NCK1	IPI00028065	s85	0	1	2	1	1	0	0	0	0	0	5	0
Isoform 1 of PC4 and SFRS1-interacting protein	IPI00028122	s275	0	0	0	0	0	0	0	0	1	1	0	2
Isoform 1 of PC4 and SFRS1-interacting protein	IPI00028122	s273	0	0	0	0	0	0	0	0	1	1	0	2
Isoform 1 of PC4 and SFRS1-interacting protein	IPI00028122	s106	2	2	2	0	2	2	2	2	1	1	8	8
Isoform 1 of Cytoskeleton-associated protein 5	IPI00028275	t832	0	0	0	3	2	0	0	0	0	0	5	0
Exportin-4	IPI00028357	s521	0	0	1	1	0	0	0	0	0	0	2	0
SH3 domain-binding protein 5-like	IPI00028359	s362	0	0	0	1	0	0	0	0	0	0	1	0
Ras-related protein Rab-8A	IPI00028481	s185	0	0	0	0	1	0	0	0	0	0	1	0
Isoform 1 of Heterogeneous nuclear ribonucleoprotein D0	IPI00028888	s82	0	0	0	1	2	0	0	0	0	1	3	1
Isoform 1 of Heterogeneous nuclear ribonucleoprotein D0	IPI00028888	s83	0	0	0	1	1	0	0	0	1	2	2	3
Isoform PDE1C2 of Calcium/calmodulin-dependent 3',5'-cyclic nucleotide phosphodiesterase 1C	IPI00028928	s469	2	3	2	2	2	2	3	1	2	2	11	10
Ribosome biogenesis protein BOP1	IPI00028955	s127	3	1	2	4	6	6	4	8	7	8	16	33
Ribosome biogenesis protein BOP1	IPI00028955	s126	3	1	2	4	6	8	4	9	5	9	16	35
Isoform 1 of Kinesin-like protein KIF1B	IPI00029011	s1057	0	2	1	0	0	0	0	0	0	0	3	0
Eukaryotic translation initiation factor 3 subunit A	IPI00029012	s584	0	0	0	1	0	0	0	0	1	2	1	3
Eukaryotic translation initiation factor 3 subunit A	IPI00029012	s882	2	0	0	0	0	0	0	0	0	0	2	0
Isoform 2 of Ubiquitin-associated protein 2-like	IPI00029019	s471	1	0	0	2	0	0	0	0	0	0	3	0
Isoform 2 of Ubiquitin-associated protein 2-like	IPI00029019	s609	0	0	1	0	0	0	0	0	1	0	1	1
Isoform 2 of Ubiquitin-associated protein 2-like	IPI00029019	s453	1	0	1	0	0	0	0	0	0	0	2	0
Isoform 2 of Ubiquitin-associated protein 2-like	IPI00029019	s608	1	0	0	0	0	0	0	0	0	0	1	0
Isoform 2 of Ubiquitin-associated protein 2-like	IPI00029019	s416	1	2	2	1	0	1	1	0	0	0	6	2
Isoform 2 of Ubiquitin-associated protein 2-like	IPI00029019	s470	0	0	1	0	2	0	0	0	0	0	3	0
Isoform 2 of Ubiquitin-associated protein 2-like	IPI00029019	s467	0	0	0	0	1	0	0	0	1	0	1	1
Isoform 2 of Ubiquitin-associated protein 2-like	IPI00029019	s462	1	1	0	0	1	0	0	0	0	0	3	0
Isoform 2 of Ubiquitin-associated protein 2-like	IPI00029019	s458	0	0	0	0	1	0	1	0	0	0	1	1
Isoform 2 of Ubiquitin-associated protein 2-like	IPI00029019	s454	2	6	4	3	3	2	4	1	2	2	18	11
Isoform 2 of Ubiquitin-associated protein 2-like	IPI00029019	s412	1	0	0	0	1	1	1	0	0	0	2	2
Tubulin--tyrosine ligase-like protein 12	IPI00029048	s16	0	0	0	1	0	0	0	0	0	0	1	0
Selenoprotein P	IPI00029061	s266	0	0	0	0	0	0	0	1	2	2	0	5
GMP synthase [glutamine-hydrolyzing]	IPI00029079	t331	1	0	0	0	0	0	0	0	0	0	1	0
Transcription factor Dp-1	IPI00029095	s23	0	0	0	0	0	1	2	2	0	0	0	5
Collapsin response mediator protein 4 long variant	IPI00029111	s636	1	0	0	3	0	0	0	0	0	0	4	0
Collapsin response mediator protein 4 long variant	IPI00029111	s56	0	0	2	0	0	0	0	0	0	0	2	0
Collapsin response mediator protein 4 long variant	IPI00029111	s102	0	0	0	2	2	0	0	0	0	0	4	0
Isoform PR130 of Serine/threonine-protein phosphatase 2A regulatory subunit B'' subunit alpha	IPI00029144	s181	0	0	0	0	1	0	0	0	0	0	1	0
Isoform PR130 of Serine/threonine-protein phosphatase 2A regulatory subunit B'' subunit alpha	IPI00029144	s180	0	0	0	0	1	0	0	0	0	0	1	0
Isoform 2 of Cell division protein kinase 13	IPI00029162	s437	0	0	0	0	0	0	0	1	1	0	0	2
Isoform 2 of Cell division protein kinase 13	IPI00029162	s439	0	0	0	0	0	0	0	1	1	0	0	2
Isoform 2 of Cell division protein kinase 13	IPI00029162	t871	0	0	0	0	0	0	1	2	2	2	0	7
Isoform 2 of Cell division protein kinase 13	IPI00029162	s383	0	0	0	0	2	0	0	2	1	2	2	5
Kinesin-like protein KIF20A	IPI00029422	s532	0	0	0	0	0	0	1	0	0	0	0	1
Isoform 1 of Myotubularin-related protein 5	IPI00029446	s1141	1	2	2	0	0	2	0	0	0	1	5	3
Isoform 1 of Myotubularin-related protein 5	IPI00029446	t1137	2	1	1	0	0	2	1	1	1	0	4	5
Isoform 1 of Myotubularin-related protein 5	IPI00029446	s117	0	0	1	0	0	0	0	0	0	0	1	0
Isoform 1 of Myotubularin-related protein 5	IPI00029446	s1140	0	0	0	0	0	0	1	0	0	0	0	1
Isoform 1 of Myotubularin-related protein 5	IPI00029446	s1139	1	1	0	0	0	0	1	1	1	0	2	3
Src substrate cortactin	IPI00029601	s417	0	0	0	0	0	0	0	0	1	0	0	1
Src substrate cortactin	IPI00029601	s11	0	0	0	1	0	0	0	0	0	0	1	0
Src substrate cortactin	IPI00029601	y421	3	3	3	4	2	0	0	0	0	0	15	0
Src substrate cortactin	IPI00029601	s447	1	0	1	0	0	0	0	0	0	0	2	0
Src substrate cortactin	IPI00029601	t401	9	8	11	4	8	0	0	0	0	1	40	1
Src substrate cortactin	IPI00029601	t399	3	5	3	5	5	0	0	0	2	1	21	3
Src substrate cortactin	IPI00029601	t24	0	0	0	0	1	0	0	0	0	0	1	0
Src substrate cortactin	IPI00029601	s426	0	0	0	3	2	0	0	0	0	0	5	0
Src substrate cortactin	IPI00029601	s405	10	12	13	17	14	0	0	0	2	2	66	4
Src substrate cortactin	IPI00029601	y446	5	8	9	6	7	0	0	0	0	0	35	0
Src substrate cortactin	IPI00029601	s418	5	7	6	11	9	0	2	2	1	3	38	8
Isoform 2 of Exosome complex exonuclease RRP45	IPI00029697	s306	2	2	2	0	2	2	2	3	2	2	8	11
Isoform 1 of Tumor suppressor p53-binding protein 1	IPI00029778	s1462	0	0	0	0	1	0	0	0	1	0	1	1
Isoform 4 of Nuclear factor 1 C-type	IPI00029795	s339	0	0	0	0	0	0	0	0	0	1	0	1
SWI/SNF-related matrix-associated actin-dependent regulator of chromatin a4 isoform D	IPI00029822	s695	0	0	0	0	0	0	0	0	3	3	0	6
SWI/SNF-related matrix-associated actin-dependent regulator of chromatin a4 isoform D	IPI00029822	s1484	0	0	0	0	1	3	2	4	7	3	1	19
SWI/SNF-related matrix-associated actin-dependent regulator of chromatin a4 isoform D	IPI00029822	s1382	0	0	0	2	2	0	0	0	2	2	4	4
SWI/SNF-related matrix-associated actin-dependent regulator of chromatin a4 isoform D	IPI00029822	s613	0	0	0	0	0	0	0	0	1	0	0	1
SWI/SNF-related matrix-associated actin-dependent regulator of chromatin a4 isoform D	IPI00029822	s610	0	0	0	0	0	0	0	1	0	0	0	1
Isoform 1 of Transforming acidic coiled-coil-containing protein 2	IPI00030033	s399	2	0	0	0	1	0	0	0	0	0	3	0
Isoform 1 of Transforming acidic coiled-coil-containing protein 2	IPI00030033	s395	1	0	0	0	1	0	0	0	0	0	2	0
Isoform 1 of Transforming acidic coiled-coil-containing protein 2	IPI00030033	t392	1	0	0	0	0	0	0	0	0	0	1	0
Isoform 1 of Proteasome activator complex subunit 3	IPI00030243	s24	0	0	0	0	2	0	0	0	0	0	2	0
Coiled-coil domain-containing protein 55	IPI00030274	s255	0	0	0	0	0	0	0	3	1	0	0	4
Coiled-coil domain-containing protein 55	IPI00030274	s33	0	0	0	1	2	0	0	0	0	0	3	0
Coiled-coil domain-containing protein 55	IPI00030274	s248	0	0	0	0	0	0	0	2	3	0	0	5
Coiled-coil domain-containing protein 55	IPI00030274	s254	0	0	0	0	0	0	0	1	1	0	0	2
Isoform 1 of Cyclin-T2	IPI00030313	t479	0	0	0	0	0	1	0	0	0	0	0	1
Isoform 1 of Cyclin-T2	IPI00030313	s480	0	0	0	0	0	1	1	2	0	0	0	4
BCL2/adenovirus E1B 19kD interacting protein 2	IPI00030399	s235	2	2	1	1	2	2	2	2	1	2	8	9
Isoform 1 of M-phase phosphoprotein 8	IPI00030408	t401	0	0	0	0	1	0	1	0	0	0	1	1
Isoform 1 of M-phase phosphoprotein 8	IPI00030408	s51	2	2	3	4	4	4	2	4	1	3	15	14
Isoform 1 of M-phase phosphoprotein 8	IPI00030408	s403	0	0	0	0	0	2	1	2	2	2	0	9
Ubiquitin carboxyl-terminal hydrolase 8	IPI00030915	s718	4	3	2	0	2	0	0	0	2	0	11	2
Ubiquitin carboxyl-terminal hydrolase 8	IPI00030915	s716	0	0	1	0	1	0	0	0	0	0	2	0
Transcription factor HES-1	IPI00030964	s38	1	0	2	2	0	0	1	2	2	0	5	5
Transcription factor HES-1	IPI00030964	s37	1	0	2	2	0	0	1	2	2	0	5	5
Isoform 1 of Uncharacterized protein C9orf142	IPI00030968	s148	0	1	2	0	0	0	1	0	0	0	3	1
Isoform 1 of High affinity cAMP-specific and IBMX-insensitive 3',5'-cyclic phosphodiesterase 8A	IPI00030976	s457	0	0	2	1	2	0	0	0	0	0	5	0
Protein flightless-1 homolog	IPI00031023	s856	2	2	2	2	1	0	0	0	0	0	9	0
Isoform 5 of Protein transport protein Sec16A	IPI00031242	s1905	0	0	0	0	1	0	0	0	0	0	1	0
Isoform 5 of Protein transport protein Sec16A	IPI00031242	t397	1	0	0	0	0	0	0	0	0	0	1	0
Enhancer of filamentation 1	IPI00031407	y317	0	0	0	0	1	0	0	0	0	0	1	0
Enhancer of filamentation 1	IPI00031407	y345	2	2	2	2	1	0	0	0	0	0	9	0
Enhancer of filamentation 1	IPI00031407	y92	0	0	0	2	2	0	0	0	0	0	4	0
Serine/threonine-protein kinase mTOR	IPI00031410	s2448	0	0	0	0	0	0	0	0	1	0	0	1
Isoform 1 of DNA (cytosine-5)-methyltransferase 1	IPI00031519	s776	3	6	1	5	8	2	4	4	7	7	23	24
Isoform 1 of Splicing factor U2AF 65 kDa subunit	IPI00031556	s79	0	0	0	0	0	0	1	0	2	0	0	3
Putative uncharacterized protein DKFZp451D234	IPI00031583	s953	0	0	0	1	4	0	0	0	0	0	5	0
DEAD (Asp-Glu-Ala-Asp) box polypeptide 54 isoform 1	IPI00031637	s782	0	0	0	0	2	0	0	0	2	2	2	4
Uncharacterized protein C7orf50	IPI00031651	s175	1	0	0	2	2	5	1	3	0	1	5	10
Uncharacterized protein C7orf50	IPI00031651	s59	1	1	1	2	0	2	2	1	1	2	5	8
Ashwin	IPI00031698	s189	0	0	0	0	0	0	0	0	1	0	0	1
Ashwin	IPI00031698	s193	0	0	0	0	0	0	0	0	1	0	0	1
Nuclease-sensitive element-binding protein 1	IPI00031812	s176	1	1	1	0	2	1	0	0	1	0	5	2
Nuclease-sensitive element-binding protein 1	IPI00031812	s102	0	0	1	6	6	2	2	3	5	6	13	18
Nuclease-sensitive element-binding protein 1	IPI00031812	s174	0	1	0	1	2	0	0	3	2	1	4	6
Nuclease-sensitive element-binding protein 1	IPI00031812	s167	0	0	0	2	6	2	0	0	5	0	8	7
Nuclease-sensitive element-binding protein 1	IPI00031812	s165	0	3	1	1	1	0	0	1	4	1	6	6
Nuclease-sensitive element-binding protein 1	IPI00031812	y162	0	0	0	0	0	0	0	0	0	1	0	1
Emerin	IPI00032003	s173	0	0	0	1	0	0	0	0	0	0	1	0
Isoform 2 of A-kinase anchor protein 2	IPI00032064	s383	6	5	5	2	4	0	0	0	0	0	22	0
Isoform 2 of A-kinase anchor protein 2	IPI00032064	t1012	0	1	0	0	1	0	0	0	0	0	2	0
Isoform 2 of A-kinase anchor protein 2	IPI00032064	s979	2	2	0	2	1	0	0	0	0	0	7	0
Isoform 2 of A-kinase anchor protein 2	IPI00032064	s951	0	3	0	0	1	0	0	0	0	0	4	0
Isoform 2 of A-kinase anchor protein 2	IPI00032064	s352	0	0	0	1	0	0	0	0	0	0	1	0
Isoform 2 of A-kinase anchor protein 2	IPI00032064	s390	0	0	1	0	0	0	0	0	0	0	1	0
Isoform 2 of A-kinase anchor protein 2	IPI00032064	t388	0	1	0	0	0	0	0	0	0	0	1	0
Isoform 2 of A-kinase anchor protein 2	IPI00032064	s624	7	8	8	5	6	0	0	0	0	0	34	0
Isoform 2 of A-kinase anchor protein 2	IPI00032064	s224	1	0	1	0	0	0	0	0	0	0	2	0
Sulfate transporter	IPI00032107	s16	0	0	0	2	2	0	0	0	0	0	4	0
Isoform 1 of PDZ and LIM domain protein 4	IPI00032206	s112	2	4	4	4	4	3	2	4	3	1	18	13
Isoform 1 of PDZ and LIM domain protein 4	IPI00032206	t114	2	0	1	0	0	0	1	0	0	1	3	2
Isoform 1 of PDZ and LIM domain protein 4	IPI00032206	y191	1	0	0	0	0	0	0	0	0	0	1	0
Isoform 1 of PDZ and LIM domain protein 4	IPI00032206	s120	1	2	2	3	0	0	0	0	0	0	8	0
Isoform A of Band 4.1-like protein 3	IPI00032230	s443	0	0	0	0	0	2	2	0	0	0	0	4
Isoform 1 of Serine/threonine-protein kinase SIK3	IPI00032263	s626	0	2	2	0	1	0	0	0	0	0	5	0
Ras GTPase-activating protein 3	IPI00032267	s809	2	1	2	2	2	2	2	2	1	1	9	8
TRIP12 protein	IPI00032342	s352	1	0	0	0	0	0	0	1	0	0	1	1
TRIP12 protein	IPI00032342	s354	3	4	5	8	6	5	8	7	8	7	26	35
TRIP12 protein	IPI00032342	s1370	0	0	0	1	0	0	0	0	1	0	1	1
TRIP12 protein	IPI00032342	s1377	0	0	0	1	0	0	0	0	1	0	1	1
TRIP12 protein	IPI00032342	s1424	0	0	0	0	0	0	0	1	0	1	0	2
Pumilio homolog 1 (Drosophila), isoform CRA_c	IPI00032355	s745	2	2	2	2	2	2	2	2	2	2	10	10
Isoform 1 of Growth arrest-specific protein 7	IPI00032371	s53	0	0	0	0	1	0	0	0	0	0	1	0
Isoform 2 of Ribosomal RNA processing protein 1 homolog B	IPI00032374	s714	0	0	0	2	1	0	0	2	2	1	3	5
Isoform 2 of Ribosomal RNA processing protein 1 homolog B	IPI00032374	s713	0	0	0	0	1	0	0	0	0	1	1	1
Isoform 2 of Ribosomal RNA processing protein 1 homolog B	IPI00032374	s227	0	0	0	1	2	2	1	2	1	3	3	9
AP-1 complex subunit mu-1	IPI00032516	t154	0	0	0	0	1	0	0	0	0	0	1	0
AP-1 complex subunit mu-1	IPI00032516	t152	0	0	0	0	1	0	0	0	0	0	1	0
RNA-binding motif protein, X-linked 2	IPI00032597	s188	0	0	0	0	0	0	0	0	0	1	0	1
ETS domain-containing transcription factor ERF	IPI00032936	s21	0	0	1	1	2	0	0	1	0	2	4	3
Isoform 2 of Actin-binding protein anillin	IPI00032958	s182	0	0	0	1	0	0	1	0	2	2	1	5
Isoform 2 of Actin-binding protein anillin	IPI00032958	s189	0	0	0	0	0	0	1	0	0	0	0	1
Oxysterol-binding protein-related protein 11	IPI00032970	s189	0	2	0	1	1	0	0	0	0	0	4	0
51 kDa protein	IPI00033025	s333	2	2	3	4	3	0	1	0	0	0	14	1
51 kDa protein	IPI00033025	t425	1	0	2	1	0	0	1	0	0	0	4	1
Isoform 1 of CTD small phosphatase-like protein 2	IPI00033054	s28	1	2	0	2	2	2	1	2	3	2	7	10
Myosin regulatory light chain 12B	IPI00033494	s20	3	3	2	16	18	0	0	6	4	2	42	12
Myosin regulatory light chain 12B	IPI00033494	t19	2	4	2	11	12	0	0	2	3	2	31	7
Isoform 2 of RNA-binding motif, single-stranded-interacting protein 1	IPI00033611	s38	0	0	0	1	0	0	0	0	0	0	1	0
Isoform 2 of RNA-binding motif, single-stranded-interacting protein 1	IPI00033611	t42	0	0	1	0	0	0	0	0	0	0	1	0
Isoform 2 of RNA-binding motif, single-stranded-interacting protein 1	IPI00033611	s48	0	1	0	0	0	0	0	0	0	0	1	0
Isoform 2 of RNA-binding motif, single-stranded-interacting protein 1	IPI00033611	s44	0	0	0	0	0	0	0	1	0	0	0	1
Anaphase-promoting complex subunit 1	IPI00033907	s377	0	0	1	0	0	2	0	2	0	0	1	4
Anaphase-promoting complex subunit 1	IPI00033907	s688	2	1	0	2	2	2	2	2	3	3	7	12
Isoform 1 of Protein virilizer homolog	IPI00036742	s133	3	2	3	1	2	4	2	3	1	1	11	11
Isoform 1 of Protein virilizer homolog	IPI00036742	s1578	0	0	1	0	0	0	0	1	0	1	1	2
Isoform 1 of Protein virilizer homolog	IPI00036742	s1579	2	2	1	3	4	3	3	1	4	3	12	14
Isoform 1 of Protein virilizer homolog	IPI00036742	s222	3	0	0	0	0	2	0	0	0	0	3	2
Isoform 1 of Protein virilizer homolog	IPI00036742	s173	0	0	0	0	0	0	0	1	0	0	0	1
Isoform 1 of Protein virilizer homolog	IPI00036742	s138	0	1	1	1	0	4	4	1	1	1	3	11
Isoform 5 of Dynamin-1-like protein	IPI00037283	s590	0	1	0	0	0	0	0	0	0	0	1	0
Isoform D of Constitutive coactivator of PPAR-gamma-like protein 1	IPI00039626	t655	0	0	0	0	0	0	0	0	1	0	0	1
Pygopus homolog 2	IPI00042099	t302	1	1	0	0	0	0	0	0	0	0	2	0
Isoform 1 of FERM domain-containing protein 6	IPI00043622	s544	2	2	2	2	2	1	1	1	2	1	10	6
Isoform 2 of La-related protein 4	IPI00043638	s528	0	0	0	0	1	0	0	0	1	0	1	1
Isoform 2 of La-related protein 4	IPI00043638	t488	0	0	0	0	1	0	0	0	0	0	1	0
Isoform 2 of La-related protein 4	IPI00043638	t489	0	0	0	0	0	2	0	0	0	0	0	2
Isoform 2 of La-related protein 4	IPI00043638	t480	1	0	0	0	0	0	0	0	0	0	1	0
Isoform 2 of La-related protein 4	IPI00043638	s524	0	0	0	0	0	0	0	0	1	0	0	1
Isoform 2 of La-related protein 4	IPI00043638	s487	0	0	0	1	0	0	0	1	0	0	1	1
Isoform 2 of La-related protein 4	IPI00043638	t530	0	0	0	0	1	0	0	0	0	0	1	0
Isoform 2 of La-related protein 4	IPI00043638	s484	4	7	7	9	10	7	8	6	7	10	37	38
Isoform 2 of Protein FAM117B	IPI00044665	s106	0	0	0	0	0	0	1	0	0	0	0	1
Isoform 2 of Protein FAM117B	IPI00044665	s273	1	2	1	2	2	0	1	0	0	0	8	1
Isoform 1 of Histone H2A deubiquitinase MYSM1	IPI00044725	s218	0	0	0	0	0	0	0	0	1	2	0	3
Wilm's tumour protein family protein	IPI00044748	s1017	2	1	4	2	1	2	2	2	2	3	10	11
Wilm's tumour protein family protein	IPI00044748	s1019	0	0	0	0	1	0	1	1	0	1	1	3
Wilm's tumour protein family protein	IPI00044748	s171	0	0	0	2	0	0	0	0	1	0	2	1
Isoform 1 of Serine/threonine-protein kinase Nek1	IPI00044749	s1126	0	0	0	1	1	0	0	0	0	0	2	0
Transcriptional activator protein Pur-beta	IPI00045051	s304	0	0	0	2	0	0	0	0	0	0	2	0
Isoform 3 of Disabled homolog 2-interacting protein	IPI00045600	s785	0	0	0	1	0	0	0	0	0	0	1	0
Isoform 3 of Disabled homolog 2-interacting protein	IPI00045600	s509	1	3	1	0	0	0	0	0	0	0	5	0
Isoform 3 of Disabled homolog 2-interacting protein	IPI00045600	s554	2	2	2	0	0	0	0	0	0	0	6	0
Isoform 3 of Disabled homolog 2-interacting protein	IPI00045600	s802	2	2	2	0	0	0	0	0	0	0	6	0
Isoform 1 of General transcription factor II-I	IPI00054042	s103	0	0	0	0	0	0	0	0	0	2	0	2
Dapper homolog 3	IPI00059662	s426	0	0	0	0	0	1	0	0	1	1	0	3
Dapper homolog 3	IPI00059662	s165	2	2	1	0	0	2	0	0	0	0	5	2
hypothetical protein LOC147339 isoform a	IPI00059687	s66	1	2	2	1	4	2	2	2	4	2	10	12
EF-hand domain-containing protein D2	IPI00060181	s74	0	4	1	0	0	0	0	0	0	0	5	0
RNA binding motif protein, X-linked-like 1	IPI00061178	s88	0	0	0	0	1	0	0	1	0	0	1	1
Isoform 2 of RNA-binding protein 33	IPI00061758	s205	2	1	1	4	3	3	3	0	2	2	11	10
H/ACA ribonucleoprotein complex non-core subunit NAF1	IPI00063219	s315	0	0	0	0	0	0	0	0	0	1	0	1
Protein kinase, cAMP-dependent, regulatory, type II, alpha, isoform CRA_b	IPI00063234	s80	4	3	3	6	7	0	0	0	3	2	23	5
Protein kinase, cAMP-dependent, regulatory, type II, alpha, isoform CRA_b	IPI00063234	s78	4	3	3	6	7	0	0	0	3	2	23	5
TCF3 fusion partner	IPI00063387	s180	0	0	0	0	0	0	0	0	2	1	0	3
TCF3 fusion partner	IPI00063387	s252	0	0	0	1	2	2	1	3	2	2	3	10
Isoform 1 of PHD finger protein 23	IPI00063434	s74	2	2	2	0	0	1	2	2	0	2	6	7
Zinc finger protein 828	IPI00064212	s204	0	0	2	3	3	3	1	1	1	3	8	9
Zinc finger protein 828	IPI00064212	s282	0	0	0	2	3	2	1	2	1	0	5	6
Zinc finger protein 828	IPI00064212	s284	0	0	0	0	0	0	0	1	2	2	0	5
Zinc finger protein 828	IPI00064212	s286	0	0	0	0	0	0	0	1	1	1	0	3
Zinc finger protein 828	IPI00064212	s459	0	0	2	0	2	3	1	2	0	2	4	8
Zinc finger protein 828	IPI00064212	s476	2	0	1	1	2	0	1	0	2	2	6	5
Zinc finger protein 828	IPI00064212	s627	0	1	0	1	1	2	1	2	0	2	3	7
Zinc finger protein 828	IPI00064212	s214	0	0	2	3	3	3	1	1	1	3	8	9
Zinc finger protein 828	IPI00064212	s445	0	0	0	1	0	1	1	2	4	0	1	8
Zinc finger protein 828	IPI00064212	s443	0	0	0	0	0	0	0	1	0	0	0	1
Zinc finger protein 828	IPI00064212	s452	0	0	0	1	0	0	0	1	2	0	1	3
Zinc finger protein 828	IPI00064212	s626	0	0	0	0	0	0	1	0	0	0	0	1
Zinc finger protein 828	IPI00064212	s652	0	0	0	0	0	0	0	0	1	0	0	1
Zinc finger protein 828	IPI00064212	s653	0	0	0	0	0	0	0	0	2	0	0	2
Isoform 1 of Rho GTPase-activating protein 17	IPI00064767	t682	3	1	0	0	1	0	0	0	0	0	5	0
Isoform 1 of Rho GTPase-activating protein 17	IPI00064767	s676	1	1	1	4	2	0	0	0	0	0	9	0
Isoform 1 of Rho GTPase-activating protein 17	IPI00064767	s674	0	0	0	0	1	0	0	0	0	0	1	0
Isoform 1 of Rho GTPase-activating protein 17	IPI00064767	s575	0	0	0	1	5	0	0	0	1	0	6	1
Isoform 1 of Rho GTPase-activating protein 17	IPI00064767	t679	0	1	0	0	0	0	0	0	0	0	1	0
Isoform 2 of E1A-binding protein p400	IPI00064931	s321	0	0	0	0	0	0	0	0	0	1	0	1
N-acetyl-beta-glucosaminyl-glycoprotein 4-beta-N-acetylgalactosaminyltransferase 1	IPI00065312	s755	0	1	0	0	0	0	0	0	1	0	1	1
cDNA FLJ56188, highly similar to FYVE, RhoGEF and PH domain-containing protein4	IPI00065435	s814	1	1	0	2	0	0	0	0	0	0	4	0
Isoform 2 of A-kinase anchor protein 13	IPI00065931	s2567	0	0	0	0	0	0	1	0	0	0	0	1
Isoform 2 of A-kinase anchor protein 13	IPI00065931	s2571	0	0	0	0	0	1	0	0	0	0	0	1
Isoform 2 of A-kinase anchor protein 13	IPI00065931	s2732	0	1	1	0	0	0	0	0	0	0	2	0
Isoform 2 of A-kinase anchor protein 13	IPI00065931	t1934	0	1	0	0	0	0	0	0	0	0	1	0
Isoform 2 of A-kinase anchor protein 13	IPI00065931	t2471	0	0	1	0	0	0	0	0	0	0	1	0
Leucine-rich repeat and WD repeat-containing protein 1	IPI00069309	s335	0	0	0	0	0	1	0	1	0	0	0	2
Leucine-rich repeat and WD repeat-containing protein 1	IPI00069309	s304	0	0	0	2	2	0	0	0	2	2	4	4
Isoform 1 of Tyrosine-protein kinase BAZ1B	IPI00069817	s716	0	0	0	0	1	0	0	0	0	0	1	0
Isoform 1 of Tyrosine-protein kinase BAZ1B	IPI00069817	t710	0	0	0	0	1	0	0	2	0	1	1	3
Isoform 1 of Tyrosine-protein kinase BAZ1B	IPI00069817	s708	0	0	0	1	1	0	0	1	0	0	2	1
Isoform 1 of Tyrosine-protein kinase BAZ1B	IPI00069817	s705	0	0	0	1	1	0	0	0	0	1	2	1
Isoform 1 of Tyrosine-protein kinase BAZ1B	IPI00069817	s699	0	0	0	0	0	0	0	1	0	0	0	1
Isoform 1 of Tyrosine-protein kinase BAZ1B	IPI00069817	s1468	2	2	2	1	2	3	4	4	2	2	9	15
Isoform SV1 of Cell division protein kinase 11B	IPI00071185	s270	2	2	2	3	2	4	2	2	2	3	11	13
Isoform SV1 of Cell division protein kinase 11B	IPI00071185	s272	1	0	0	0	0	0	0	2	0	2	1	4
Isoform SV1 of Cell division protein kinase 11B	IPI00071185	s47	2	2	2	2	2	2	2	2	0	1	10	7
Isoform SV1 of Cell division protein kinase 11B	IPI00071185	s739	3	6	2	5	7	5	5	8	11	11	23	40
Isoform SV1 of Cell division protein kinase 11B	IPI00071185	t738	1	0	1	3	1	0	1	4	6	5	6	16
Prickle-like protein 2	IPI00085314	s695	1	1	2	1	2	0	1	0	0	0	7	1
Prickle-like protein 2	IPI00085314	s753	2	2	2	0	0	0	0	0	0	0	6	0
Isoform 2 of Serologically defined colon cancer antigen 3	IPI00093725	s226	0	0	0	0	1	0	0	0	0	0	1	0
Isoform 2 of Serologically defined colon cancer antigen 3	IPI00093725	s220	0	0	0	1	2	0	0	0	0	0	3	0
Isoform 2 of Serologically defined colon cancer antigen 3	IPI00093725	s224	0	0	0	1	1	0	0	0	0	0	2	0
Isoform 1 of Suppressor of fused homolog	IPI00099179	t353	0	0	1	0	0	0	0	0	0	0	1	0
resistance to inhibitors of cholinesterase 8 homolog A	IPI00100106	s442	0	0	0	0	3	0	0	0	0	0	3	0
resistance to inhibitors of cholinesterase 8 homolog A	IPI00100106	t447	0	0	0	2	5	0	0	0	0	0	7	0
resistance to inhibitors of cholinesterase 8 homolog A	IPI00100106	y441	0	0	0	2	2	0	0	0	0	0	4	0
Isoform 1 of 5'-3' exoribonuclease 2	IPI00100151	s501	1	2	1	5	4	3	1	5	4	3	13	16
Isoform 1 of 5'-3' exoribonuclease 2	IPI00100151	s475	0	0	0	1	0	0	0	1	0	0	1	1
Isoform 1 of 5'-3' exoribonuclease 2	IPI00100151	s448	0	0	0	0	0	0	0	0	0	2	0	2
Isoform 1 of 5'-3' exoribonuclease 2	IPI00100151	s471	0	0	0	0	0	0	0	0	0	1	0	1
Isoform 1 of 5'-3' exoribonuclease 2	IPI00100151	s499	1	2	1	5	6	4	1	7	6	5	15	23
Isoform 1 of 5'-3' exoribonuclease 2	IPI00100151	s678	0	0	0	0	0	0	0	1	0	0	0	1
Isoform 1 of 5'-3' exoribonuclease 2	IPI00100151	s473	0	0	0	0	1	0	0	1	0	1	1	2
Isoform 6 of DENN domain-containing protein 4C	IPI00100453	s1042	0	0	2	0	0	0	0	0	0	0	2	0
Isoform 6 of DENN domain-containing protein 4C	IPI00100453	s1089	2	0	0	0	0	0	0	0	0	0	2	0
Box C/D snoRNA protein 1	IPI00100468	s25	0	0	0	0	0	0	1	2	1	1	0	5
Isoform 1 of Receptor expression-enhancing protein 4	IPI00100674	s152	4	2	0	0	0	2	2	2	2	1	6	9
SH2 domain-containing protein 4A	IPI00100731	s315	2	2	2	2	2	2	2	2	2	2	10	10
EH domain-containing protein 2	IPI00100980	s438	2	2	3	2	6	3	1	5	6	4	15	19
EH domain-containing protein 2	IPI00100980	s470	0	0	0	1	1	0	0	2	1	1	2	4
EH domain-containing protein 2	IPI00100980	s468	0	0	0	0	0	0	0	0	1	0	0	1
Isoform 1 of RRP12-like protein	IPI00101186	s1080	0	0	1	3	4	1	4	3	4	4	8	16
Isoform 1 of RRP12-like protein	IPI00101186	s267	0	0	0	0	2	0	0	0	0	0	2	0
Isoform 2 of Putative methyltransferase NSUN5	IPI00101659	s327	2	2	2	2	2	3	2	3	4	2	10	14
Isoform 2 of Putative methyltransferase NSUN5	IPI00101659	t325	0	0	0	0	0	1	0	1	2	0	0	4
Steroid receptor RNA activator 1, isoform CRA_a	IPI00102313	s87	0	0	0	1	1	0	0	0	0	0	2	0
Isoform 2 of Formin-binding protein 1	IPI00102670	s296	0	0	0	0	0	0	0	0	2	2	0	4
Isoform 1 of Putative RNA-binding protein 15	IPI00102752	s622	0	0	0	0	0	1	0	2	0	0	0	3
Isoform 1 of Putative RNA-binding protein 15	IPI00102752	s294	2	2	2	2	2	2	0	2	2	2	10	8
Isoform 1 of Putative RNA-binding protein 15	IPI00102752	s656	0	0	0	2	0	0	0	0	0	2	2	2
Isoform 1 of Putative RNA-binding protein 15	IPI00102752	s659	0	0	0	0	1	0	0	0	0	0	1	0
Isoform 1 of Putative RNA-binding protein 15	IPI00102752	t568	0	0	0	2	3	0	1	2	1	2	5	6
Isoform 3 of Microtubule-associated tumor suppressor 1	IPI00102820	s369	0	0	0	0	0	0	1	0	0	0	0	1
Isoform 3 of Microtubule-associated tumor suppressor 1	IPI00102820	s432	0	0	0	0	0	0	1	0	0	0	0	1
Isoform 3 of Zinc finger FYVE domain-containing protein 19	IPI00102875	s286	2	3	3	2	6	2	2	2	1	2	16	9
Isoform 2 of ATPase WRNIP1	IPI00102997	s153	0	0	0	1	2	0	0	0	1	0	3	1
Isoform 1 of RNA polymerase-associated protein LEO1	IPI00103090	s630	0	0	0	0	0	0	1	0	0	0	0	1
Isoform 1 of RNA polymerase-associated protein LEO1	IPI00103090	s658	2	2	2	1	2	2	2	3	4	4	9	15
Negative elongation factor B	IPI00103483	t564	0	0	0	0	0	0	0	0	0	1	0	1
Negative elongation factor B	IPI00103483	s557	0	0	0	4	0	0	0	0	4	4	4	8
Caskin-2	IPI00103516	s725	0	0	0	0	1	0	0	0	0	0	1	0
Caskin-2	IPI00103516	s403	0	0	0	0	1	0	0	0	0	0	1	0
Isoform 1 of MAP kinase-activating death domain protein	IPI00103536	t1237	0	0	0	1	0	1	1	2	2	3	1	9
Isoform 1 of MAP kinase-activating death domain protein	IPI00103536	s1239	0	0	0	1	2	0	1	0	0	0	3	1
Isoform 1 of MAP kinase-activating death domain protein	IPI00103536	s1241	0	0	0	0	0	0	0	0	1	1	0	2
Transcriptional repressor p66-beta	IPI00103554	t120	0	0	0	0	0	0	0	0	1	0	0	1
Transcriptional repressor p66-beta	IPI00103554	s122	0	0	0	0	0	0	0	0	1	0	0	1
Transcriptional repressor p66-beta	IPI00103554	s135	0	0	0	0	0	1	0	4	5	1	0	11
Isoform 1 of Protein phosphatase Slingshot homolog 1	IPI00103742	s937	0	0	0	2	2	0	0	0	0	0	4	0
Cortactin-binding protein 2	IPI00103869	s1524	2	2	1	2	2	1	1	3	0	0	9	5
Thyroid hormone receptor-associated protein 3	IPI00104050	t941	0	0	0	0	0	0	0	2	0	0	0	2
Thyroid hormone receptor-associated protein 3	IPI00104050	s315	0	0	1	0	0	0	0	0	0	0	1	0
Thyroid hormone receptor-associated protein 3	IPI00104050	s320	0	0	0	0	0	1	0	1	2	0	0	4
Thyroid hormone receptor-associated protein 3	IPI00104050	s240	0	0	0	0	0	0	0	0	0	1	0	1
Thyroid hormone receptor-associated protein 3	IPI00104050	s243	3	4	4	3	4	6	6	7	6	4	18	29
Thyroid hormone receptor-associated protein 3	IPI00104050	s379	1	2	0	0	2	2	2	2	2	2	5	10
Thyroid hormone receptor-associated protein 3	IPI00104050	s682	7	3	7	4	3	3	2	0	7	0	24	12
Thyroid hormone receptor-associated protein 3	IPI00104050	s684	0	0	0	0	1	0	0	0	1	0	1	1
Thyroid hormone receptor-associated protein 3	IPI00104050	s928	1	0	1	2	2	1	1	4	1	2	6	9
Thyroid hormone receptor-associated protein 3	IPI00104050	s939	1	1	0	0	2	2	0	2	2	1	4	7
Thyroid hormone receptor-associated protein 3	IPI00104050	s575	0	0	0	0	0	0	0	1	0	0	0	1
Condensin complex subunit 3	IPI00106495	s1015	0	0	0	1	0	0	0	0	0	0	1	0
WD repeat-containing protein 33	IPI00106567	s1278	0	0	0	0	1	0	0	0	1	2	1	3
WD repeat-containing protein 33	IPI00106567	s1279	0	0	0	4	1	0	0	0	2	1	5	3
WD repeat-containing protein 33	IPI00106567	s1210	0	0	0	0	1	0	0	0	0	0	1	0
Isoform GTBP-alt of DNA mismatch repair protein Msh6	IPI00106847	s137	0	0	0	0	0	1	1	2	0	0	0	4
Isoform GTBP-alt of DNA mismatch repair protein Msh6	IPI00106847	s227	1	1	0	1	2	1	1	2	2	2	5	8
UPF0368 protein Cxorf26	IPI00107104	s197	0	0	0	1	2	0	0	0	0	0	3	0
Isoform 1 of U3 small nucleolar RNA-associated protein 14 homolog A	IPI00107113	s31	0	0	0	1	0	0	0	0	1	0	1	1
Isoform 1 of U3 small nucleolar RNA-associated protein 14 homolog A	IPI00107113	s29	0	0	0	1	0	0	0	0	1	0	1	1
Isoform 1 of DNA repair protein RAD50	IPI00107531	t690	0	0	0	1	0	0	0	0	0	0	1	0
Isoform 1 of Luc7-like protein 3	IPI00107745	s425	0	0	0	0	0	0	0	0	3	2	0	5
Isoform 1 of Luc7-like protein 3	IPI00107745	s431	0	0	0	0	2	2	0	0	1	0	2	3
Staphylococcal nuclease domain-containing protein 1	IPI00140420	t240	0	0	1	0	0	0	0	0	0	0	1	0
Isoform 1 of YTH domain-containing protein 1	IPI00144293	s308	2	2	2	2	2	2	2	2	2	2	10	10
Isoform 1 of YTH domain-containing protein 1	IPI00144293	s424	0	0	0	0	0	0	0	2	0	0	0	2
Isoform 1 of TRAF2 and NCK-interacting protein kinase	IPI00145805	s640	0	0	1	0	0	0	0	0	0	0	1	0
Isoform 2 of TRIO and F-actin-binding protein	IPI00148768	s1955	1	2	4	2	2	0	0	0	0	0	11	0
Putative uncharacterized protein FAM64A	IPI00149860	s16	1	1	0	2	0	0	0	0	0	0	4	0
Isoform 2 of SWI/SNF complex subunit SMARCC2	IPI00150057	s347	0	0	0	0	2	0	0	0	0	0	2	0
Isoform 2 of SWI/SNF complex subunit SMARCC2	IPI00150057	s283	1	0	0	0	0	1	1	0	0	0	1	2
Isoform Alpha of Tripartite motif-containing protein 3	IPI00152001	s7	4	3	3	1	2	2	2	2	1	5	13	12
Isoform 3 of Periphilin-1	IPI00152093	t73	0	1	0	0	0	0	0	0	0	0	1	0
Isoform 3 of Periphilin-1	IPI00152093	s78	2	0	3	3	1	1	1	3	1	2	9	8
Isoform 1 of E3 ubiquitin-protein ligase DTX3L	IPI00152503	s202	0	0	1	0	0	0	0	0	0	0	1	0
Synaptotagmin-like protein 5	IPI00152647	s147	0	0	0	0	0	2	1	0	1	1	0	5
Protein FAM91A1	IPI00152671	s367	0	0	0	0	1	0	0	0	0	0	1	0
Protein FAM91A1	IPI00152671	t362	0	0	0	0	1	0	0	0	0	0	1	0
Protein FAM91A1	IPI00152671	s364	0	0	0	0	1	0	0	0	0	0	1	0
Protein FAM91A1	IPI00152671	s355	0	0	0	1	1	0	0	0	0	0	2	0
Protein FAM91A1	IPI00152671	s366	0	0	0	0	1	0	0	0	0	0	1	0
D-tyrosyl-tRNA(Tyr) deacylase 1	IPI00152692	s197	2	0	0	0	0	0	0	0	0	0	2	0
D-tyrosyl-tRNA(Tyr) deacylase 1	IPI00152692	s196	0	2	1	0	0	0	0	0	0	0	3	0
1-phosphatidylinositol-4,5-bisphosphate phosphodiesterase delta-3	IPI00152701	s496	1	1	2	0	1	2	1	2	0	0	5	5
Isoform 1 of Phostensin	IPI00152853	s224	0	0	0	2	0	0	0	0	0	0	2	0
Isoform 1 of Phostensin	IPI00152853	s368	2	2	2	0	0	0	0	0	0	0	6	0
shroom family member 3 protein	IPI00152881	s1221	0	1	0	0	0	0	0	0	0	0	1	0
Rac GTPase-activating protein 1	IPI00152946	s203	0	0	0	0	2	0	0	0	0	2	2	2
Smad nuclear-interacting protein 1	IPI00154515	s52	0	0	0	0	0	0	0	0	0	1	0	1
Smad nuclear-interacting protein 1	IPI00154515	s35	0	0	2	2	1	2	2	2	2	2	5	10
Smad nuclear-interacting protein 1	IPI00154515	s49	0	0	0	0	0	0	0	0	0	2	0	2
Smad nuclear-interacting protein 1	IPI00154515	s54	0	0	0	0	0	0	0	0	0	1	0	1
Isoform 1 of Partitioning defective 3 homolog	IPI00154915	s221	0	0	0	2	2	0	0	0	0	0	4	0
Isoform 1 of Partitioning defective 3 homolog	IPI00154915	s852	2	2	3	0	0	2	2	1	0	0	7	5
Isoform 1 of Partitioning defective 3 homolog	IPI00154915	s144	0	0	0	0	1	0	0	0	0	0	1	0
Isoform 1 of Partitioning defective 3 homolog	IPI00154915	s383	2	2	1	0	0	0	0	0	0	0	5	0
Isoform 1 of COP9 signalosome complex subunit 1	IPI00156282	s474	0	0	1	2	0	0	0	0	0	0	3	0
DNA repair protein complementing XP-C cells	IPI00156793	s884	0	0	0	0	2	1	1	2	2	2	2	8
DNA repair protein complementing XP-C cells	IPI00156793	s94	0	0	0	0	1	0	0	0	2	2	1	4
DNA repair protein complementing XP-C cells	IPI00156793	t876	0	0	0	0	0	1	0	0	0	0	0	1
DNA repair protein complementing XP-C cells	IPI00156793	s883	0	0	0	0	2	2	1	2	2	2	2	9
Suppressor of variegation 3-9 homolog 1 (Drosophila), isoform CRA_b	IPI00156887	s402	0	0	0	0	0	1	1	1	0	1	0	4
Rho guanine nucleotide exchange factor 11	IPI00157442	s251	0	0	0	1	0	0	0	0	0	0	1	0
Rho guanine nucleotide exchange factor 11	IPI00157442	s556	0	1	2	1	2	0	0	0	0	0	6	0
Rho guanine nucleotide exchange factor 11	IPI00157442	s1480	1	0	0	2	0	0	0	0	0	0	3	0
Rho guanine nucleotide exchange factor 11	IPI00157442	s633	0	0	1	0	0	0	0	0	0	0	1	0
Rho guanine nucleotide exchange factor 11	IPI00157442	t254	0	0	0	1	0	0	0	0	0	0	1	0
Rho guanine nucleotide exchange factor 11	IPI00157442	s592	0	0	0	0	1	0	0	0	0	0	1	0
Rho guanine nucleotide exchange factor 11	IPI00157442	s1295	4	6	4	4	3	0	0	0	1	0	21	1
Rho guanine nucleotide exchange factor 11	IPI00157442	s1457	0	0	1	1	1	0	0	0	0	0	3	0
Rho guanine nucleotide exchange factor 11	IPI00157442	s635	5	4	3	3	2	0	0	0	1	1	17	2
Rho guanine nucleotide exchange factor 11	IPI00157442	s1458	2	1	1	1	3	0	0	0	0	0	8	0
Rho guanine nucleotide exchange factor 11	IPI00157442	t1292	1	0	1	1	2	0	0	0	0	2	5	2
Rho guanine nucleotide exchange factor 11	IPI00157442	t1461	0	1	1	0	1	0	0	0	0	0	3	0
Rho guanine nucleotide exchange factor 11	IPI00157442	t590	0	0	0	1	0	0	0	0	0	0	1	0
cDNA FLJ56489, highly similar to NEDD9-interacting protein with calponin homology and LIM domains	IPI00157757	s636	2	2	1	0	1	0	0	0	0	0	6	0
cDNA FLJ56489, highly similar to NEDD9-interacting protein with calponin homology and LIM domains	IPI00157757	s632	0	0	1	0	0	0	0	0	0	0	1	0
Isoform 1 of Transcription factor 20	IPI00159322	s1522	0	0	0	0	0	0	0	1	0	0	0	1
Isoform 2 of Trinucleotide repeat-containing gene 6A protein	IPI00160265	s690	0	0	0	0	1	0	0	0	0	0	1	0
B-cell CLL/lymphoma 9 protein	IPI00160290	s687	0	0	2	2	1	0	0	0	0	0	5	0
B-cell CLL/lymphoma 9 protein	IPI00160290	s689	0	0	0	0	1	0	0	0	0	0	1	0
B-cell CLL/lymphoma 9 protein	IPI00160290	s104	1	0	2	1	2	0	0	0	0	0	6	0
Isoform 1 of Centrosome-associated protein CEP250	IPI00160622	s2229	0	0	2	0	0	0	0	0	0	0	2	0
G-2 and S-phase expressed 1	IPI00160901	s594	2	2	0	0	0	0	0	0	2	2	4	4
Isoform 1 of TNF receptor-associated factor 4	IPI00162088	s426	4	4	4	2	2	2	2	2	2	2	16	10
Isoform 1 of Sp110 nuclear body protein	IPI00162549	s244	0	0	1	0	0	0	1	2	0	0	1	3
Isoform 1 of Sp110 nuclear body protein	IPI00162549	s256	0	0	0	0	0	2	0	0	0	0	0	2
Isoform 1 of Angiomotin	IPI00163085	t709	0	0	0	0	1	0	0	0	0	0	1	0
Isoform 1 of Angiomotin	IPI00163085	s712	1	0	0	0	0	0	0	0	0	0	1	0
Isoform 1 of Angiomotin	IPI00163085	s714	0	1	2	0	0	0	0	0	0	0	3	0
Isoform 1 of Angiomotin	IPI00163085	t717	0	0	0	0	0	0	0	1	0	0	0	1
Isoform 1 of Liprin-alpha-1	IPI00163496	s239	4	9	6	6	4	3	2	0	0	0	29	5
Isoform 1 of Liprin-alpha-1	IPI00163496	s238	1	1	1	1	2	0	0	0	0	0	6	0
Isoform 1 of Liprin-alpha-1	IPI00163496	s785	0	0	0	1	0	0	0	0	0	0	1	0
Isoform 1 of Liprin-alpha-1	IPI00163496	s1172	0	0	1	0	0	0	0	0	0	0	1	0
Isoform 1 of Liprin-alpha-1	IPI00163496	s242	5	5	5	2	7	0	0	0	0	0	24	0
Isoform 1 of Liprin-alpha-1	IPI00163496	s275	0	0	0	1	1	0	0	0	0	0	2	0
Isoform 1 of Liprin-alpha-1	IPI00163496	s763	1	3	2	3	3	0	0	0	1	2	12	3
Isoform 1 of Liprin-alpha-1	IPI00163496	t1159	2	2	2	1	2	0	0	0	0	0	9	0
Isoform 1 of Liprin-alpha-1	IPI00163496	t281	0	0	0	0	1	0	0	0	0	0	1	0
Isoform 1 of Liprin-alpha-1	IPI00163496	s668	2	2	2	2	2	0	0	0	0	0	10	0
Isoform 1 of Liprin-alpha-1	IPI00163496	s244	0	0	1	0	0	0	0	0	0	0	1	0
Isoform 1 of RNA-binding protein 39	IPI00163505	s334	0	0	0	0	0	1	1	0	0	0	0	2
Isoform 1 of RNA-binding protein 39	IPI00163505	y95	0	0	0	0	0	0	0	0	0	1	0	1
Isoform 1 of RNA-binding protein 39	IPI00163505	t330	0	0	0	0	0	0	1	0	0	0	0	1
Isoform 1 of RNA-binding protein 39	IPI00163505	s97	0	0	0	0	0	1	0	0	0	3	0	4
Isoform 1 of RNA-binding protein 39	IPI00163505	s333	0	0	0	0	0	0	0	0	0	1	0	1
Isoform 1 of RNA-binding protein 39	IPI00163505	s341	0	0	0	0	0	2	2	2	0	0	0	6
cDNA FLJ60624, highly similar to Epidermal growth factor receptor substrate 15-like 1	IPI00163849	s253	0	0	0	1	0	0	0	0	0	0	1	0
cDNA FLJ60624, highly similar to Epidermal growth factor receptor substrate 15-like 1	IPI00163849	s229	0	0	2	2	3	0	0	0	0	0	7	0
cDNA FLJ60624, highly similar to Epidermal growth factor receptor substrate 15-like 1	IPI00163849	s255	4	5	5	1	3	0	0	0	1	2	18	3
cDNA FLJ60624, highly similar to Epidermal growth factor receptor substrate 15-like 1	IPI00163849	t251	0	0	1	0	0	0	0	0	0	0	1	0
cDNA FLJ60624, highly similar to Epidermal growth factor receptor substrate 15-like 1	IPI00163849	s593	2	2	2	0	0	0	0	0	0	0	6	0
Isoform 1 of Eukaryotic translation initiation factor 2-alpha kinase 4	IPI00163851	t667	0	0	0	0	1	0	0	0	0	0	1	0
Isoform 2 of Double-stranded RNA-binding protein Staufen homolog 2	IPI00164481	s408	0	0	0	0	1	0	0	0	0	0	1	0
Treacher Collins-Franceschetti syndrome 1 isoform a	IPI00165041	s906	0	0	0	2	1	1	2	0	2	2	3	7
Treacher Collins-Franceschetti syndrome 1 isoform a	IPI00165041	t581	0	0	0	0	0	1	1	0	0	0	0	2
Treacher Collins-Franceschetti syndrome 1 isoform a	IPI00165041	s1312	0	0	0	0	0	0	0	0	1	2	0	3
Treacher Collins-Franceschetti syndrome 1 isoform a	IPI00165041	s1340	1	0	2	0	0	2	2	4	2	1	3	11
Treacher Collins-Franceschetti syndrome 1 isoform a	IPI00165041	s1189	0	0	1	0	0	0	0	0	0	0	1	0
Treacher Collins-Franceschetti syndrome 1 isoform a	IPI00165041	s1190	0	0	2	0	0	4	3	2	4	0	2	13
Treacher Collins-Franceschetti syndrome 1 isoform a	IPI00165041	s156	1	1	1	2	0	0	0	2	1	0	5	3
Treacher Collins-Franceschetti syndrome 1 isoform a	IPI00165041	s582	0	1	0	0	0	1	1	2	0	0	1	4
Treacher Collins-Franceschetti syndrome 1 isoform a	IPI00165041	s583	0	1	0	0	0	2	2	0	0	0	1	4
Treacher Collins-Franceschetti syndrome 1 isoform a	IPI00165041	s381	0	0	0	4	0	0	0	0	4	4	4	8
Treacher Collins-Franceschetti syndrome 1 isoform a	IPI00165041	s1073	0	0	0	0	0	0	0	0	0	2	0	2
Isoform 2 of Phosphatidylinositol 4-kinase beta	IPI00165547	s294	0	0	2	1	2	0	0	0	2	1	5	3
Isoform 2 of Phosphatidylinositol 4-kinase beta	IPI00165547	t292	0	0	1	0	0	0	0	1	0	0	1	1
Isoform 1 of Microprocessor complex subunit DGCR8	IPI00165970	s377	0	0	0	0	1	1	0	0	0	2	1	3
Isoform 1 of Splicing factor, arginine/serine-rich 18	IPI00165995	s290	1	0	0	2	1	2	0	2	1	1	4	6
Isoform 1 of Splicing factor, arginine/serine-rich 18	IPI00165995	s286	1	0	0	0	1	0	0	0	1	1	2	2
Isoform 1 of Splicing factor, arginine/serine-rich 18	IPI00165995	s211	0	0	0	0	0	1	0	1	0	0	0	2
Isoform 1 of Lysine-specific demethylase 2A	IPI00166009	s28	0	0	1	3	4	4	4	5	5	8	8	26
Isoform 1 of Lysine-specific demethylase 2A	IPI00166009	s869	0	0	0	0	0	0	0	0	3	0	0	3
Isoform 1 of Calmodulin-binding transcription activator 1	IPI00166031	s1138	3	2	1	3	0	0	0	0	0	0	9	0
Isoform 1 of Regulatory-associated protein of mTOR	IPI00166044	s863	2	2	2	0	0	0	0	0	1	2	6	3
Isoform 1 of Regulatory-associated protein of mTOR	IPI00166044	s877	0	0	2	2	2	0	0	0	0	0	6	0
Sprouty-related, EVH1 domain-containing protein 1	IPI00166291	s238	0	0	0	0	1	0	0	0	0	0	1	0
Isoform 3 of Rapamycin-insensitive companion of mTOR	IPI00166528	s21	2	1	1	3	0	2	2	4	4	1	7	13
Isoform 3 of Tyrosine-protein kinase Fyn	IPI00166845	s21	0	0	0	1	0	0	0	0	0	0	1	0
Isoform 3 of Tyrosine-protein kinase Fyn	IPI00166845	y365	2	2	2	0	2	0	0	0	1	2	8	3
ETS-related transcription factor Elf-1	IPI00167002	t190	0	0	0	0	0	0	1	1	0	0	0	2
Isoform 1 of Uncharacterized protein C19orf47	IPI00167762	s284	0	0	0	0	0	0	0	0	0	1	0	1
Isoform 1 of Uncharacterized protein C19orf47	IPI00167762	s280	0	0	0	0	0	0	0	0	1	1	0	2
Isoform 1 of UPF0667 protein C1orf55	IPI00167998	t274	0	0	1	0	0	0	1	0	0	0	1	1
Isoform 1 of UPF0667 protein C1orf55	IPI00167998	s278	0	0	0	1	0	0	0	0	1	0	1	1
Zinc finger and BTB domain-containing protein 38	IPI00168056	s309	0	0	0	0	0	0	0	2	0	0	0	2
LEM domain-containing protein 2	IPI00168336	s499	0	1	0	0	0	0	0	1	0	0	1	1
hypothetical protein LOC286262 isoform 2	IPI00168383	s357	0	0	0	1	0	0	0	0	0	0	1	0
Isoform 2 of Pleckstrin homology-like domain family B member 2	IPI00168459	s489	0	0	0	1	0	0	0	0	0	0	1	0
Isoform 2 of Pleckstrin homology-like domain family B member 2	IPI00168459	s157	0	0	0	2	0	0	0	0	0	0	2	0
Isoform 2 of Pleckstrin homology-like domain family B member 2	IPI00168459	s334	0	0	2	0	0	0	0	0	0	0	2	0
Isoform 2 of Pleckstrin homology-like domain family B member 2	IPI00168459	s417	0	0	0	1	0	0	0	0	0	0	1	0
Isoform 2 of Pleckstrin homology-like domain family B member 2	IPI00168459	s420	0	0	0	1	0	0	0	0	0	0	1	0
Isoform 2 of Pleckstrin homology-like domain family B member 2	IPI00168459	s415	2	2	1	2	3	0	0	0	0	0	10	0
Isoform 2 of Pleckstrin homology-like domain family B member 2	IPI00168459	s468	2	2	2	0	2	0	1	0	0	0	8	1
Isoform 2 of Pleckstrin homology-like domain family B member 2	IPI00168459	s418	0	0	0	1	1	0	0	0	0	0	2	0
Isoform 1 of Putative ATP-dependent RNA helicase DHX57	IPI00168885	s127	0	0	0	1	2	0	0	0	2	2	3	4
Rho GTPase activating protein 21	IPI00169307	s924	2	0	1	2	2	0	2	0	0	0	7	2
Anaphase-promoting complex subunit CDC26	IPI00169387	s82	0	0	0	0	1	1	0	1	2	2	1	6
Anaphase-promoting complex subunit CDC26	IPI00169387	s42	3	2	1	2	2	1	3	3	4	4	10	15
Isoform 1 of ATPase family AAA domain-containing protein 2	IPI00170548	s1200	0	0	0	0	0	0	1	1	0	0	0	2
Isoform 1 of ATPase family AAA domain-containing protein 2	IPI00170548	s327	0	0	0	0	0	2	0	0	0	1	0	3
transcription factor ELYS	IPI00170594	s1953	0	0	0	0	0	0	0	0	1	0	0	1
Paired amphipathic helix protein Sin3a	IPI00170596	s1112	0	0	0	0	0	2	1	2	1	1	0	7
Paired amphipathic helix protein Sin3a	IPI00170596	s832	0	0	0	1	4	0	0	0	2	4	5	6
ETS-related transcription factor Elf-4	IPI00170744	s188	0	0	0	0	0	0	1	0	0	0	0	1
Isoform 1 of PHD finger protein 3	IPI00170770	s1133	0	0	0	0	0	1	2	2	2	0	0	7
Formin-binding protein 4	IPI00170778	s432	2	2	1	0	0	2	2	0	2	2	5	8
Formin-binding protein 4	IPI00170778	t475	0	0	0	0	0	0	0	0	0	1	0	1
WW domain-binding protein 11	IPI00170786	s600	0	0	0	0	0	0	0	0	0	1	0	1
WW domain-binding protein 11	IPI00170786	s237	0	0	0	0	0	2	0	2	3	1	0	8
WW domain-binding protein 11	IPI00170786	s361	0	0	0	2	0	0	0	0	1	0	2	1
WW domain-binding protein 11	IPI00170786	s353	0	0	0	2	0	0	0	0	1	0	2	1
Isoform 1 of Death domain-associated protein 6	IPI00170867	s495	0	0	0	1	0	3	3	3	3	0	1	12
Leucine-rich repeat-containing protein 47	IPI00170935	y509	0	0	0	0	0	0	0	0	0	1	0	1
Leucine-rich repeat-containing protein 47	IPI00170935	t522	0	0	0	0	1	0	0	1	2	0	1	3
Leucine-rich repeat-containing protein 47	IPI00170935	t510	0	0	0	0	1	0	0	0	0	0	1	0
Leucine-rich repeat-containing protein 47	IPI00170935	s518	0	0	0	1	1	1	0	0	0	1	2	2
Leucine-rich repeat-containing protein 47	IPI00170935	s520	1	0	0	2	5	0	1	1	3	4	8	9
Protein Dos. Isoform 2	IPI00171000	s299	0	1	1	0	0	0	0	0	0	0	2	0
Protein Dos. Isoform 2	IPI00171000	t344	0	0	0	1	0	0	0	0	0	0	1	0
Protein Dos. Isoform 2	IPI00171000	s341	0	0	0	0	1	0	0	0	0	0	1	0
Isoform 1 of Girdin	IPI00171134	s1678	0	0	0	1	0	0	0	0	0	0	1	0
Isoform 1 of Girdin	IPI00171134	s1701	2	2	1	0	0	0	0	0	0	0	5	0
Isoform 1 of Girdin	IPI00171134	s1820	0	0	0	1	0	0	0	0	0	0	1	0
Isoform 1 of Pantothenate kinase 2, mitochondrial	IPI00171176	s189	2	3	2	2	3	0	1	0	2	2	12	5
Isoform 2 of Proteasome subunit alpha type-3	IPI00171199	s243	2	0	2	3	3	0	0	1	4	4	10	9
Isoform 2 of ELKS/RAB6-interacting/CAST family member 1	IPI00171230	s251	1	2	0	1	0	0	0	0	0	0	4	0
Isoform 2 of ELKS/RAB6-interacting/CAST family member 1	IPI00171230	s252	0	0	2	0	0	0	0	0	0	0	2	0
Isoform 2 of Transcription factor SOX-5	IPI00171247	s125	2	2	2	0	0	2	2	2	0	0	6	6
Isoform 2 of Transcription factor SOX-5	IPI00171247	s8	0	0	0	0	0	1	0	0	2	2	0	5
Isoform 2 of Transcription factor SOX-5	IPI00171247	s357	0	0	1	1	2	4	0	2	2	2	4	10
Isoform 2 of Transcription factor SOX-5	IPI00171247	s96	0	0	0	0	0	0	0	1	1	0	0	2
Isoform 2 of Transcription factor SOX-5	IPI00171247	s360	0	0	0	0	0	0	2	0	0	0	0	2
Isoform 2 of Transcription factor SOX-5	IPI00171247	t118	0	0	1	0	0	2	2	3	0	1	1	8
Isoform 2 of Transcription factor SOX-5	IPI00171247	s426	0	0	0	0	0	0	1	2	1	0	0	4
enhancer of zeste 2 isoform b	IPI00171252	t448	0	0	0	2	0	2	1	2	0	0	2	5
Serine/threonine-protein kinase RIO1	IPI00171336	s21	0	0	0	1	0	0	0	0	0	0	1	0
Serine/threonine-protein kinase RIO1	IPI00171336	s22	0	2	1	1	4	0	0	0	0	0	8	0
Isoform 1 of Pre-mRNA-splicing factor 38A	IPI00171390	s194	0	0	0	4	2	0	0	7	6	6	6	19
Isoform 1 of Pre-mRNA-splicing factor 38A	IPI00171390	s193	0	0	0	4	2	0	0	7	6	6	6	19
Isoform 1 of NFATC2-interacting protein	IPI00171475	s204	0	0	0	0	0	0	0	2	0	2	0	4
Isoform 1 of NFATC2-interacting protein	IPI00171475	s369	0	0	0	0	0	0	0	1	1	0	0	2
Isoform 3 of Protein FAM59A	IPI00171499	s756	0	0	0	0	1	0	0	0	0	0	1	0
Isoform 3 of Protein FAM59A	IPI00171499	s758	1	0	2	1	1	0	0	0	0	0	5	0
Isoform 1 of Neuron navigator 1	IPI00171636	s199	0	0	1	2	2	0	0	0	0	1	5	1
Isoform 1 of Neuron navigator 1	IPI00171636	s391	1	1	1	0	2	0	0	0	0	0	5	0
Isoform 1 of Neuron navigator 1	IPI00171636	s90	1	2	3	2	2	0	0	0	0	0	10	0
Isoform 1 of Neuron navigator 1	IPI00171636	t92	1	0	0	0	0	0	0	0	0	0	1	0
Isoform 1 of Neuron navigator 1	IPI00171636	s1181	0	0	0	0	0	3	2	2	1	1	0	9
FUN14 domain-containing protein 2	IPI00171769	s151	1	0	1	1	1	0	0	0	1	0	4	1
Metastasis-associated protein MTA2	IPI00171798	s435	1	0	2	1	1	0	2	2	1	2	5	7
Isoform 2 of FERM, RhoGEF and pleckstrin domain-containing protein 2	IPI00171819	s439	0	0	1	0	0	0	0	0	0	0	1	0
Isoform 2 of FERM, RhoGEF and pleckstrin domain-containing protein 2	IPI00171819	s435	0	0	0	0	0	0	1	0	0	0	0	1
Isoform 2 of Zinc finger protein 91 homolog	IPI00172474	s83	2	2	2	4	1	2	5	7	6	5	11	25
Isoform 2 of Zinc finger protein 91 homolog	IPI00172474	s85	0	0	0	1	0	0	0	0	0	0	1	0
Isoform Delta 6 of Calcium/calmodulin-dependent protein kinase type II subunit delta	IPI00172636	t337	2	2	2	2	2	0	0	0	0	0	10	0
Junctophilin-1	IPI00173461	s452	0	0	0	3	1	1	0	1	2	1	4	5
Junctophilin-1	IPI00173461	t448	0	0	0	3	1	1	0	1	2	1	4	5
Junctophilin-1	IPI00173461	s216	2	0	0	0	0	0	1	1	0	0	2	2
Junctophilin-1	IPI00173461	s478	0	0	0	2	0	0	0	0	0	0	2	0
Junctophilin-1	IPI00173461	s475	0	0	0	2	0	0	0	0	0	0	2	0
Isoform 1 of Protein TANC1	IPI00173946	s465	0	0	1	1	2	0	0	0	0	0	4	0
MICAL-like protein 1	IPI00174962	s621	0	0	2	0	0	2	0	0	0	0	2	2
MICAL-like protein 1	IPI00174962	s578	2	2	2	0	0	1	2	0	0	0	6	3
MICAL-like protein 1	IPI00174962	s471	0	1	0	0	0	0	0	0	0	0	1	0
Isoform 1 of MAGUK p55 subfamily member 5	IPI00174976	s84	0	1	0	0	0	0	0	0	0	0	1	0
Isoform 1 of MAGUK p55 subfamily member 5	IPI00174976	y243	1	2	2	2	2	0	0	0	0	0	9	0
Putative RNA-binding protein 15B	IPI00175136	s552	2	2	2	0	0	2	2	2	0	2	6	8
Putative RNA-binding protein 15B	IPI00175136	s562	0	0	0	0	0	1	2	2	2	2	0	9
Isoform 2 of Zinc finger C3H1 domain-containing protein	IPI00175146	s352	0	0	0	0	0	2	2	2	1	1	0	8
Splicing factor 45	IPI00176706	s155	1	1	1	0	2	3	0	1	2	6	5	12
Splicing factor 45	IPI00176706	s222	0	0	0	0	0	0	0	0	0	1	0	1
Isoform 1 of Polymerase I and transcript release factor	IPI00176903	t302	1	1	1	1	1	0	0	0	0	0	5	0
Isoform 1 of Polymerase I and transcript release factor	IPI00176903	s300	1	0	0	1	1	0	0	0	0	0	3	0
Isoform 1 of Polymerase I and transcript release factor	IPI00176903	s171	0	0	0	1	1	1	2	0	0	0	2	3
Nephrocystin-4	IPI00176920	s142	0	0	0	2	0	0	0	0	0	0	2	0
Coiled-coil domain-containing protein 9	IPI00177642	s390	0	1	0	1	1	2	0	1	0	0	3	3
Coiled-coil domain-containing protein 9	IPI00177642	s386	0	0	0	1	0	2	2	0	1	0	1	5
Coiled-coil domain-containing protein 9	IPI00177642	s202	0	0	0	0	0	1	1	2	0	0	0	4
Coiled-coil domain-containing protein 9	IPI00177642	t389	0	0	0	2	0	0	0	0	1	0	2	1
Coiled-coil domain-containing protein 9	IPI00177642	t385	0	0	0	0	1	0	0	0	0	1	1	1
Putative uncharacterized protein ATP13A3	IPI00177661	s555	0	0	1	0	0	0	0	0	0	0	1	0
Cytospin-A	IPI00178072	s887	1	2	1	2	2	0	0	0	0	0	8	0
Cytospin-A	IPI00178072	s832	2	2	0	2	2	0	0	0	2	0	8	2
Cytospin-A	IPI00178072	s220	1	1	2	0	4	0	0	0	0	0	8	0
Isoform 1 of Protein bicaudal D homolog 2	IPI00178185	s582	0	1	0	2	2	0	0	0	0	0	5	0
Isoform 1 of EH domain-binding protein 1	IPI00178187	t427	0	0	0	2	0	0	0	0	0	0	2	0
Isoform 1 of EH domain-binding protein 1	IPI00178187	s1058	6	6	8	8	7	8	5	6	0	0	35	19
Isoform 1 of EH domain-binding protein 1	IPI00178187	s426	0	1	4	0	2	0	0	0	0	0	7	0
Isoform 1 of EH domain-binding protein 1	IPI00178187	s436	1	1	4	4	2	0	0	0	0	0	12	0
Isoform 1 of EH domain-binding protein 1	IPI00178187	s335	0	0	0	1	0	0	0	0	0	0	1	0
Isoform 1 of EH domain-binding protein 1	IPI00178187	s428	1	1	0	3	0	0	0	0	0	0	5	0
Protein CTF18 homolog	IPI00178203	s1080	0	0	0	0	0	0	0	0	3	2	0	5
Protein CTF18 homolog	IPI00178203	s1074	0	0	0	0	0	0	0	1	0	0	0	1
Isoform 1 of Filamin-C	IPI00178352	s2233	2	2	0	2	2	0	0	1	0	0	8	1
Isoform 2 of Inositol hexakisphosphate and diphosphoinositol-pentakisphosphate kinase 2	IPI00178375	s1006	1	2	0	0	0	3	1	0	0	0	3	4
Elongation factor 1-beta	IPI00178440	s141	0	0	0	2	2	0	0	0	0	0	4	0
Elongation factor 1-beta	IPI00178440	s106	0	2	1	8	6	0	0	2	0	1	17	3
Zinc finger HIT domain-containing protein 3	IPI00178888	s80	0	0	0	1	2	0	0	0	1	0	3	1
Histone-lysine N-methyltransferase SETD1A	IPI00179016	s470	0	0	0	0	0	0	0	1	0	0	0	1
Histone-lysine N-methyltransferase SETD1A	IPI00179016	y227	0	0	0	0	0	0	0	1	0	0	0	1
Histone-lysine N-methyltransferase SETD1A	IPI00179016	s252	0	0	0	0	0	0	0	1	0	0	0	1
Isoform 1 of Breast cancer anti-estrogen resistance protein 3	IPI00179053	y475	0	0	0	0	1	0	0	0	0	0	1	0
Isoform 1 of Breast cancer anti-estrogen resistance protein 3	IPI00179053	s290	2	0	1	0	0	0	0	0	0	0	3	0
Isoform 1 of Breast cancer anti-estrogen resistance protein 3	IPI00179053	t368	0	1	0	0	0	0	0	0	0	0	1	0
Isoform 1 of Breast cancer anti-estrogen resistance protein 3	IPI00179053	s370	1	1	0	1	2	0	0	0	0	0	5	0
Isoform 1 of Breast cancer anti-estrogen resistance protein 3	IPI00179053	s83	1	2	2	4	2	0	0	0	0	0	11	0
Isoform 2 of Liprin-beta-1	IPI00179172	s576	1	4	0	0	1	0	0	0	0	0	6	0
Isoform 2 of Liprin-beta-1	IPI00179172	s573	11	6	7	12	9	1	3	2	2	2	45	10
Isoform 2 of Liprin-beta-1	IPI00179172	s534	2	2	3	3	3	2	2	2	2	2	13	10
Isoform 2 of Liprin-beta-1	IPI00179172	s593	0	1	1	1	1	1	0	0	2	0	4	3
Isoform 2 of Liprin-beta-1	IPI00179172	s1003	0	0	1	2	2	0	0	0	0	0	5	0
Isoform 2 of Liprin-beta-1	IPI00179172	s995	0	0	1	0	1	1	0	0	0	0	2	1
Isoform 2 of Liprin-beta-1	IPI00179172	s532	0	0	0	1	1	0	0	0	0	0	2	0
Isoform 2 of Liprin-beta-1	IPI00179172	s595	7	6	10	9	8	2	3	4	5	6	40	20
Isoform 2 of Liprin-beta-1	IPI00179172	s630	2	3	1	0	2	0	0	0	0	0	8	0
Isoform 2 of Liprin-beta-1	IPI00179172	s993	2	2	2	3	2	1	1	1	2	2	11	7
Isoform 2 of Liprin-beta-1	IPI00179172	t596	1	3	0	1	1	0	0	0	0	1	6	1
Isoform 2 of Liprin-beta-1	IPI00179172	t999	2	0	0	2	3	0	0	0	0	0	7	0
Isoform 2 of Liprin-beta-1	IPI00179172	t597	0	0	1	5	0	0	0	0	0	0	6	0
Isoform 2 of Liprin-beta-1	IPI00179172	s997	1	0	0	1	0	0	0	0	0	0	2	0
Isoform 2 of Liprin-beta-1	IPI00179172	s632	1	0	0	0	0	0	0	0	0	0	1	0
Isoform 2 of Liprin-beta-1	IPI00179172	s523	0	0	1	0	0	0	0	0	0	0	1	0
Isoform 2 of Liprin-beta-1	IPI00179172	s449	1	0	0	1	0	0	0	0	0	0	2	0
Isoform 2 of Liprin-beta-1	IPI00179172	s788	5	4	4	5	6	2	1	2	0	0	24	5
482 kDa protein	IPI00179298	s3818	0	0	0	0	1	0	0	0	0	0	1	0
482 kDa protein	IPI00179298	s1907	2	2	2	2	4	2	1	2	2	2	12	9
482 kDa protein	IPI00179298	s1903	0	0	0	0	1	0	0	0	0	0	1	0
Brain-specific angiogenesis inhibitor 1-associated protein 2-like protein 1	IPI00179326	s331	0	0	1	2	0	0	0	0	0	0	3	0
Isoform 1 of Disabled homolog 2	IPI00179438	s401	2	2	2	2	0	0	0	0	0	0	8	0
Isoform 1 of Sequestosome-1	IPI00179473	s272	2	2	2	2	2	0	0	0	0	0	10	0
Isoform HMG-I of High mobility group protein HMG-I/HMG-Y	IPI00179700	s44	0	0	0	2	2	0	0	1	2	4	4	7
Isoform HMG-I of High mobility group protein HMG-I/HMG-Y	IPI00179700	t53	0	0	0	1	0	0	0	0	0	0	1	0
Isoform HMG-I of High mobility group protein HMG-I/HMG-Y	IPI00179700	t39	1	0	1	2	3	1	0	0	0	1	7	2
Isoform HMG-I of High mobility group protein HMG-I/HMG-Y	IPI00179700	s36	5	4	7	11	7	5	7	9	10	12	34	43
Isoform HMG-I of High mobility group protein HMG-I/HMG-Y	IPI00179700	s103	2	0	2	8	6	1	1	2	10	5	18	19
Isoform HMG-I of High mobility group protein HMG-I/HMG-Y	IPI00179700	s102	2	0	2	8	6	0	1	2	11	7	18	21
Isoform 1 of Insulin-like growth factor 2 mRNA-binding protein 2	IPI00179713	s162	0	0	0	1	0	0	0	0	0	0	1	0
Kinesin-like protein KIF1C	IPI00179757	s676	0	0	0	2	1	0	0	0	0	0	3	0
Kinesin-like protein KIF1C	IPI00179757	s674	0	0	0	2	1	0	0	0	0	0	3	0
Isoform B of Ras GTPase-activating protein-binding protein 2	IPI00179890	s141	0	0	0	2	3	0	0	0	2	3	5	5
Isoform B of Ras GTPase-activating protein-binding protein 2	IPI00179890	s225	0	0	1	0	0	0	0	1	0	0	1	1
Isoform B of Ras GTPase-activating protein-binding protein 2	IPI00179890	t227	5	5	1	11	10	10	5	4	11	14	32	44
Isoform B of Ras GTPase-activating protein-binding protein 2	IPI00179890	s149	0	0	0	2	3	0	0	0	2	5	5	7
Isoform B of Ras GTPase-activating protein-binding protein 2	IPI00179890	t226	0	0	3	1	3	2	3	0	1	1	7	7
Isoform 1 of Ataxin-2	IPI00180154	t666	0	1	0	0	0	0	0	0	0	0	1	0
Isoform 1 of Ataxin-2	IPI00180154	s667	2	1	0	1	2	1	2	2	0	2	6	7
Isoform 1 of Ataxin-2	IPI00180154	s669	0	0	0	0	0	1	0	0	0	0	0	1
Isoform 1 of Ataxin-2	IPI00180154	s772	0	0	0	0	1	0	0	0	1	0	1	1
Isoform 5 of Brain-specific angiogenesis inhibitor 1-associated protein 2	IPI00180292	t340	2	0	1	0	0	0	0	0	0	0	3	0
Isoform 5 of Brain-specific angiogenesis inhibitor 1-associated protein 2	IPI00180292	s338	0	2	0	1	1	0	0	0	0	0	4	0
Isoform 5 of Brain-specific angiogenesis inhibitor 1-associated protein 2	IPI00180292	s366	2	2	2	2	2	0	0	0	0	0	10	0
Protein HEXIM2	IPI00180465	s53	0	0	0	3	1	0	0	1	4	2	4	7
Protein HEXIM2	IPI00180465	s51	0	0	0	1	2	0	0	2	2	0	3	4
Isoform 2 of Protein KIAA0284	IPI00180625	s1135	2	2	2	2	2	1	2	0	2	0	10	5
Histone acetyltransferase MYST2	IPI00180764	s102	0	0	0	0	0	2	1	0	1	1	0	5
Histone acetyltransferase MYST2	IPI00180764	s100	0	0	0	0	0	0	1	2	0	0	0	3
Isoform 2 of SFRS2-interacting protein	IPI00181359	s293	0	0	0	0	1	0	0	1	1	2	1	4
Isoform 2 of SFRS2-interacting protein	IPI00181359	s299	0	0	0	0	0	0	0	0	1	0	0	1
Isoform 2 of SFRS2-interacting protein	IPI00181359	s481	0	0	0	0	0	0	1	0	0	0	0	1
Isoform 2 of SFRS2-interacting protein	IPI00181359	s87	0	0	0	1	0	0	1	0	0	0	1	1
Isoform 2 of SFRS2-interacting protein	IPI00181359	t95	0	0	0	0	0	0	0	0	1	0	0	1
Isoform 2 of SFRS2-interacting protein	IPI00181359	s90	0	0	0	0	0	2	1	3	2	3	0	11
Isoform 1 of Splicing factor, arginine/serine-rich 15	IPI00181702	t149	0	0	0	0	1	0	0	0	0	2	1	2
Isoform 1 of Splicing factor, arginine/serine-rich 15	IPI00181702	s154	0	0	0	0	2	0	0	0	1	0	2	1
Isoform 1 of Actin filament-associated protein 1-like 2	IPI00181905	t488	0	0	0	1	0	0	0	0	0	0	1	0
Isoform 1 of Actin filament-associated protein 1-like 2	IPI00181905	s484	0	0	2	0	1	0	0	0	0	0	3	0
Isoform 2 of Probable palmitoyltransferase ZDHHC8	IPI00182118	y487	0	0	0	0	1	0	0	0	0	0	1	0
Isoform 1AB of Catenin delta-1	IPI00182469	s288	3	1	1	0	0	0	0	2	0	0	5	2
Isoform 1AB of Catenin delta-1	IPI00182469	s855	0	0	0	0	0	0	0	1	0	0	0	1
Isoform 1AB of Catenin delta-1	IPI00182469	s914	1	4	0	0	0	0	0	0	0	0	5	0
Isoform 1AB of Catenin delta-1	IPI00182469	t863	0	2	1	1	0	0	0	0	0	0	4	0
Isoform 1AB of Catenin delta-1	IPI00182469	y291	0	0	1	0	0	0	0	0	0	0	1	0
Isoform 1AB of Catenin delta-1	IPI00182469	s349	2	4	0	6	5	0	0	5	0	1	17	6
Isoform 1AB of Catenin delta-1	IPI00182469	y859	0	0	0	0	0	0	0	1	0	0	0	1
Isoform 1AB of Catenin delta-1	IPI00182469	s352	2	1	0	2	1	0	0	3	0	0	6	3
Isoform 1AB of Catenin delta-1	IPI00182469	s230	2	3	3	2	2	2	0	2	1	2	12	7
Isoform 1AB of Catenin delta-1	IPI00182469	s232	1	1	1	0	0	0	0	1	1	1	3	3
Isoform 1AB of Catenin delta-1	IPI00182469	s268	4	4	2	2	2	1	0	2	0	1	14	4
Isoform 1AB of Catenin delta-1	IPI00182469	s269	3	3	1	0	1	0	0	0	0	0	8	0
Isoform 1AB of Catenin delta-1	IPI00182469	s858	0	0	0	1	1	0	0	0	2	1	2	3
Isoform 1AB of Catenin delta-1	IPI00182469	s346	2	2	0	2	2	0	0	3	0	0	8	3
Isoform 1AB of Catenin delta-1	IPI00182469	t177	1	0	0	1	4	0	0	0	0	0	6	0
Isoform 1AB of Catenin delta-1	IPI00182469	y228	0	0	0	2	1	0	0	0	0	0	3	0
Isoform 1 of Protein KIAA1967	IPI00182757	s675	0	0	1	4	3	3	4	3	12	5	8	27
Isoform 1 of Protein KIAA1967	IPI00182757	s678	1	0	1	5	4	6	1	9	11	7	11	34
Isoform 1 of Protein KIAA1967	IPI00182757	s681	0	1	1	4	1	4	2	1	9	5	7	21
Isoform 1 of Protein KIAA1967	IPI00182757	s671	0	0	0	0	0	0	0	1	1	0	0	2
Isoform 1 of Protein phosphatase 1 regulatory subunit 12A	IPI00183002	t696	3	2	3	0	1	0	0	0	0	0	9	0
Isoform 1 of Protein phosphatase 1 regulatory subunit 12A	IPI00183002	s445	2	2	2	2	1	0	0	0	0	0	9	0
Isoform 1 of Protein phosphatase 1 regulatory subunit 12A	IPI00183002	s871	0	0	0	3	2	0	0	0	0	1	5	1
Isoform 1 of Protein phosphatase 1 regulatory subunit 12A	IPI00183002	s910	2	2	2	2	2	0	0	0	0	0	10	0
Isoform 1 of Protein phosphatase 1 regulatory subunit 12A	IPI00183002	t443	2	1	2	1	1	0	0	0	0	0	7	0
Isoform 1 of Protein phosphatase 1 regulatory subunit 12A	IPI00183002	s507	1	0	1	0	0	0	0	0	0	0	2	0
Isoform 1 of Protein phosphatase 1 regulatory subunit 12A	IPI00183002	s509	2	2	5	1	0	0	0	0	0	0	10	0
Isoform 1 of Protein phosphatase 1 regulatory subunit 12A	IPI00183002	s995	0	2	0	0	0	0	0	0	0	0	2	0
Isoform 3 of Histone lysine demethylase PHF8	IPI00183302	s756	0	0	0	0	0	0	0	2	0	0	0	2
Isoform 2 of Dedicator of cytokinesis protein 7	IPI00183572	s888	2	3	1	0	0	0	0	0	0	0	6	0
Isoform 2 of Dedicator of cytokinesis protein 7	IPI00183572	y876	0	0	0	0	1	0	0	0	0	0	1	0
Isoform 2 of Dedicator of cytokinesis protein 7	IPI00183572	t966	0	0	0	2	2	0	0	0	0	0	4	0
Isoform 2 of Dedicator of cytokinesis protein 7	IPI00183572	s970	0	0	0	0	1	0	0	0	0	0	1	0
Isoform 2 of Dedicator of cytokinesis protein 7	IPI00183572	s905	2	2	2	0	2	0	0	0	0	0	8	0
Isoform 2 of Dedicator of cytokinesis protein 7	IPI00183572	s900	1	2	4	5	5	0	0	0	0	0	17	0
Isoform 2 of Dedicator of cytokinesis protein 7	IPI00183572	s898	1	0	0	3	2	0	0	0	0	0	6	0
Isoform 2 of Dedicator of cytokinesis protein 7	IPI00183572	s896	0	0	1	3	1	0	0	0	0	0	5	0
Isoform 2 of Dedicator of cytokinesis protein 7	IPI00183572	s864	0	0	0	0	2	0	0	0	0	0	2	0
Isoform 2 of Dedicator of cytokinesis protein 7	IPI00183572	s863	0	0	0	0	2	0	0	0	0	0	2	0
Isoform 2 of Dedicator of cytokinesis protein 7	IPI00183572	s862	0	0	0	2	0	0	0	0	0	0	2	0
Isoform 2 of Dedicator of cytokinesis protein 7	IPI00183572	s929	1	2	0	1	0	0	0	0	0	0	4	0
Isoform 2 of Dedicator of cytokinesis protein 7	IPI00183572	s180	2	2	2	2	0	0	0	0	0	0	8	0
Isoform 2 of Dedicator of cytokinesis protein 7	IPI00183572	s1383	2	1	0	0	2	0	0	0	0	0	5	0
Isoform 2 of Dedicator of cytokinesis protein 7	IPI00183572	s1423	4	4	2	1	3	0	0	0	0	0	14	0
Isoform 2 of HMG box transcription factor BBX	IPI00183699	s814	0	0	0	0	0	1	0	0	0	0	0	1
DNA replication licensing factor MCM2	IPI00184330	s139	2	2	3	4	2	2	1	0	2	3	13	8
DNA replication licensing factor MCM2	IPI00184330	s41	0	0	0	1	0	0	0	0	2	0	1	2
Isoform 1 of Lysine-specific demethylase 2B	IPI00185326	s445	0	0	0	0	0	0	1	0	2	1	0	4
Isoform 1 of Lysine-specific demethylase 2B	IPI00185326	s57	0	0	0	0	0	0	0	0	1	0	0	1
Isoform 1 of Lysine-specific demethylase 2B	IPI00185326	t440	0	0	0	0	0	0	0	1	0	0	0	1
Isoform 1 of Lysine-specific demethylase 2B	IPI00185326	t444	0	0	0	0	0	0	0	1	0	0	0	1
ATP-dependent RNA helicase DDX55	IPI00185361	s544	0	0	0	0	2	0	0	1	0	0	2	1
Isoform 3 of Cyclin-Y-like protein 1	IPI00185371	s274	2	2	2	2	2	0	0	0	0	0	10	0
Isoform 1 of Actin-binding LIM protein 3	IPI00185892	s388	1	0	1	0	0	0	0	0	0	0	2	0
Isoform 1 of Actin-binding LIM protein 3	IPI00185892	s373	0	1	1	0	0	0	0	0	0	0	2	0
Isoform 1 of Actin-binding LIM protein 3	IPI00185892	s372	0	1	0	0	0	0	0	0	0	0	1	0
Isoform 1 of Actin-binding LIM protein 3	IPI00185892	s503	0	0	1	2	2	0	0	0	0	0	5	0
Isoform 1 of La-related protein 1	IPI00185919	s631	0	0	0	0	2	0	0	0	0	0	2	0
Isoform 1 of La-related protein 1	IPI00185919	y777	0	0	0	0	0	0	0	0	1	0	0	1
Isoform 1 of La-related protein 1	IPI00185919	y633	0	0	0	2	0	0	0	0	0	0	2	0
Isoform 1 of La-related protein 1	IPI00185919	s766	0	0	0	0	0	0	0	0	1	0	0	1
Isoform 1 of La-related protein 1	IPI00185919	s627	2	1	3	3	2	0	0	0	0	0	11	0
Isoform 1 of La-related protein 1	IPI00185919	s824	0	0	0	1	1	0	0	1	1	0	2	2
Isoform 1 of La-related protein 1	IPI00185919	s90	2	0	0	1	3	1	1	1	2	0	6	5
Isoform 1 of La-related protein 1	IPI00185919	s548	0	0	0	0	0	0	0	0	2	2	0	4
Kri1 family protein	IPI00186139	s684	0	0	0	0	1	0	0	0	2	1	1	3
Kri1 family protein	IPI00186139	s673	0	0	0	1	1	1	0	2	2	2	2	7
Isoform 1 of Centrosomal protein of 170 kDa	IPI00186194	s1165	4	1	4	4	3	2	1	0	1	2	16	6
Isoform 1 of Centrosomal protein of 170 kDa	IPI00186194	s1162	0	0	0	0	0	1	1	0	0	0	0	2
Isoform 1 of Centrosomal protein of 170 kDa	IPI00186194	s879	0	0	0	1	0	0	1	0	0	0	1	1
Isoform 1 of Centrosomal protein of 170 kDa	IPI00186194	s359	0	1	2	0	0	0	0	0	0	0	3	0
Isoform 1 of Centrosomal protein of 170 kDa	IPI00186194	s1522	0	0	0	0	0	1	0	0	0	0	0	1
Isoform 1 of Centrosomal protein of 170 kDa	IPI00186194	s1112	3	2	4	4	4	2	2	2	3	3	17	12
Isoform 1 of Centrosomal protein of 170 kDa	IPI00186194	y502	0	0	0	0	1	0	0	0	0	0	1	0
Isoform 1 of Centrosomal protein of 170 kDa	IPI00186194	s1160	1	0	0	2	1	0	0	0	1	2	4	3
Isoform 1 of Centrosomal protein of 170 kDa	IPI00186194	s1167	0	1	0	0	0	0	0	0	0	0	1	0
Isoform 1 of Centrosomal protein of 170 kDa	IPI00186194	s1280	0	0	2	0	1	0	0	0	0	0	3	0
Isoform 1 of Centrosomal protein of 170 kDa	IPI00186194	s1529	2	1	0	1	2	0	0	2	0	0	6	2
Isoform 1 of Centrosomal protein of 170 kDa	IPI00186194	s379	0	0	0	1	2	0	0	0	0	0	3	0
Isoform 1 of Centrosomal protein of 170 kDa	IPI00186194	s838	0	0	0	0	1	0	0	0	0	0	1	0
Isoform 1 of Centrosomal protein of 170 kDa	IPI00186194	s881	0	0	0	1	1	2	0	4	2	2	2	10
Isoform 1 of Centrosomal protein of 170 kDa	IPI00186194	s933	0	0	0	0	2	0	0	0	0	0	2	0
Isoform 1 of Centrosomal protein of 170 kDa	IPI00186194	t501	0	0	0	0	1	0	0	0	0	0	1	0
Isoform 1 of WD and tetratricopeptide repeats protein 1	IPI00186384	s511	0	2	2	0	0	0	0	0	0	0	4	0
Isoform 1 of Apoptosis-stimulating of p53 protein 2	IPI00186808	s698	1	0	0	1	0	0	1	0	0	0	2	1
Isoform 1 of Apoptosis-stimulating of p53 protein 2	IPI00186808	t700	0	1	0	1	0	1	0	0	0	0	2	1
Isoform 1 of Apoptosis-stimulating of p53 protein 2	IPI00186808	s737	0	0	0	1	1	0	0	0	0	0	2	0
Isoform 1 of GRB2-associated-binding protein 2	IPI00186990	s140	1	0	1	1	0	0	0	1	0	0	3	1
Isoform 1 of GRB2-associated-binding protein 2	IPI00186990	s141	4	5	7	3	4	5	4	8	2	3	23	22
Zinc finger CCCH domain-containing protein 4	IPI00187011	y806	0	0	0	0	0	0	0	1	0	0	0	1
Zinc finger CCCH domain-containing protein 4	IPI00187011	s1269	0	0	0	0	0	0	1	0	0	0	0	1
Zinc finger CCCH domain-containing protein 4	IPI00187011	s1275	1	2	0	0	0	1	2	0	0	0	3	3
Zinc finger CCCH domain-containing protein 4	IPI00187011	s1110	0	0	0	1	1	0	0	1	0	0	2	1
Zinc finger CCCH domain-containing protein 4	IPI00187011	s807	0	0	0	0	0	0	0	1	0	0	0	1
Zinc finger CCCH domain-containing protein 4	IPI00187011	s1104	0	0	0	0	0	1	0	0	0	1	0	2
Zinc finger CCCH domain-containing protein 4	IPI00187011	t1106	0	0	0	0	0	0	1	1	2	1	0	5
Zinc finger CCCH domain-containing protein 4	IPI00187011	s1114	0	1	0	1	4	2	2	3	4	4	6	15
ATP-dependent RNA helicase DDX3X	IPI00215637	s594	0	0	0	2	2	0	0	0	2	2	4	4
Isoform B of Band 4.1-like protein 3	IPI00215716	t3	1	1	0	0	2	0	1	0	1	0	4	2
Isoform B of Band 4.1-like protein 3	IPI00215716	s88	3	1	3	1	0	1	2	3	0	1	8	7
Isoform B of Band 4.1-like protein 3	IPI00215716	s738	0	1	0	0	1	0	0	0	0	0	2	0
Isoform B of Band 4.1-like protein 3	IPI00215716	s7	0	2	0	2	1	0	2	0	1	2	5	5
Isoform B of Band 4.1-like protein 3	IPI00215716	s740	1	0	2	0	0	0	0	0	0	0	3	0
Isoform B of Band 4.1-like protein 3	IPI00215716	s9	0	1	0	0	0	0	0	0	1	0	1	1
Isoform B of Band 4.1-like protein 3	IPI00215716	t485	0	0	0	0	0	0	1	0	0	0	0	1
Isoform B of Band 4.1-like protein 3	IPI00215716	s420	0	0	1	0	0	0	0	0	0	0	1	0
Isoform B of Band 4.1-like protein 3	IPI00215716	t510	0	0	0	0	0	1	0	0	0	0	0	1
Isoform B of Band 4.1-like protein 3	IPI00215716	s5	3	1	1	0	0	0	1	0	1	0	5	2
Isoform B of Band 4.1-like protein 3	IPI00215716	s443	3	3	2	0	0	3	3	6	0	1	8	13
Isoform B of Band 4.1-like protein 3	IPI00215716	s11	0	1	0	1	1	0	0	0	1	0	3	1
Isoform B of Band 4.1-like protein 3	IPI00215716	s478	0	0	2	0	0	0	0	0	0	0	2	0
Isoform B of Band 4.1-like protein 3	IPI00215716	s448	0	0	3	0	0	2	0	1	0	0	3	3
Isoform 3 of Ribosome-binding protein 1	IPI00215743	s1277	1	0	2	1	3	0	0	0	1	2	7	3
Isoform 3 of Ribosome-binding protein 1	IPI00215743	s1276	0	0	0	0	0	0	0	0	1	0	0	1
Isoform ASF-1 of Splicing factor, arginine/serine-rich 1	IPI00215884	s199	0	0	0	0	1	0	0	0	1	0	1	1
Signal recognition particle 72 kDa protein	IPI00215888	s625	0	0	0	0	1	0	0	0	1	0	1	1
Signal recognition particle 72 kDa protein	IPI00215888	s620	0	0	0	0	1	0	0	0	0	1	1	1
Signal recognition particle 72 kDa protein	IPI00215888	s621	0	0	0	1	4	0	0	0	1	2	5	3
Signal recognition particle 72 kDa protein	IPI00215888	s610	0	0	0	0	0	0	0	0	1	0	0	1
Signal recognition particle 72 kDa protein	IPI00215888	t624	0	0	0	1	4	0	0	0	2	1	5	3
Centrin-2	IPI00215928	s20	0	1	0	0	0	0	0	0	0	0	1	0
Isoform 1 of Catenin alpha-1	IPI00215948	t658	1	1	2	0	1	0	2	2	0	0	5	4
Isoform 1 of Catenin alpha-1	IPI00215948	s652	0	0	0	0	0	0	0	1	0	0	0	1
Isoform 1 of Catenin alpha-1	IPI00215948	s655	3	5	0	1	0	0	0	7	0	0	9	7
Isoform 1 of Catenin alpha-1	IPI00215948	t654	2	1	0	0	0	0	0	2	0	0	3	2
Isoform 1 of Catenin alpha-1	IPI00215948	t634	2	0	2	1	0	0	0	1	1	0	5	2
Isoform 1 of Catenin alpha-1	IPI00215948	s641	5	8	2	6	8	4	2	6	7	3	29	22
Isoform A1-B of Heterogeneous nuclear ribonucleoprotein A1	IPI00215965	s6	4	5	4	4	2	6	4	5	5	4	19	24
Isoform 1 of Heterogeneous nuclear ribonucleoprotein K	IPI00216049	s379	1	2	0	2	2	0	0	0	0	0	7	0
Isoform 1 of Heterogeneous nuclear ribonucleoprotein K	IPI00216049	s284	2	1	2	2	1	0	0	2	6	3	8	11
Isoform I of Septin-6	IPI00216139	t418	0	0	0	0	1	0	0	0	0	0	1	0
Isoform Long of Tight junction protein ZO-1	IPI00216219	s912	0	0	0	0	1	0	0	0	0	0	1	0
Lamina-associated polypeptide 2, isoform alpha	IPI00216230	s67	0	0	0	6	9	0	0	2	3	5	15	10
Lamina-associated polypeptide 2, isoform alpha	IPI00216230	s66	0	0	0	4	8	0	0	1	3	5	12	9
Lamina-associated polypeptide 2, isoform alpha	IPI00216230	t160	0	0	0	0	0	0	2	2	1	2	0	7
Lamina-associated polypeptide 2, isoform alpha	IPI00216230	t74	0	0	0	1	1	0	0	1	1	0	2	2
Voltage-dependent anion-selective channel protein 1	IPI00216308	s104	1	2	2	2	2	0	0	0	1	1	9	2
Voltage-dependent anion-selective channel protein 1	IPI00216308	t107	1	0	0	0	0	0	0	0	0	0	1	0
Isoform 2C of Cytoplasmic dynein 1 intermediate chain 2	IPI00216348	s81	0	0	0	2	2	0	0	0	0	0	4	0
Isoform 2C of Cytoplasmic dynein 1 intermediate chain 2	IPI00216348	s84	0	0	0	0	1	0	0	0	0	0	1	0
Isoform Non-brain of Clathrin light chain A	IPI00216393	s175	0	0	0	0	1	0	0	0	0	0	1	0
Isoform Non-brain of Clathrin light chain A	IPI00216393	s176	4	3	3	1	3	0	0	0	0	0	14	0
Isoform Non-brain of Clathrin light chain A	IPI00216393	s105	0	0	1	0	0	0	0	0	0	0	1	0
Isoform 2 of Probable palmitoyltransferase ZDHHC5	IPI00216546	s327	4	4	2	4	4	0	0	0	0	0	18	0
Isoform 2 of Probable palmitoyltransferase ZDHHC5	IPI00216546	s376	0	0	0	2	1	0	0	0	0	0	3	0
Isoform 2 of Probable palmitoyltransferase ZDHHC5	IPI00216546	s641	0	0	1	0	0	0	0	0	0	0	1	0
Isoform 2 of Probable palmitoyltransferase ZDHHC5	IPI00216546	t383	0	0	0	1	2	0	0	0	0	0	3	0
Isoform 2 of Probable palmitoyltransferase ZDHHC5	IPI00216546	s379	0	0	0	1	1	0	0	0	0	0	2	0
40S ribosomal protein S8	IPI00216587	t130	0	0	0	0	0	0	0	2	0	0	0	2
Isoform C1 of Heterogeneous nuclear ribonucleoproteins C1/C2	IPI00216592	s220	0	0	0	2	2	0	0	0	1	0	4	1
Isoform C1 of Heterogeneous nuclear ribonucleoproteins C1/C2	IPI00216592	s240	0	0	0	2	2	0	0	1	6	3	4	10
Isoform C1 of Heterogeneous nuclear ribonucleoproteins C1/C2	IPI00216592	s247	5	5	6	14	12	7	4	8	18	20	42	57
Isoform C1 of Heterogeneous nuclear ribonucleoproteins C1/C2	IPI00216592	s286	0	0	0	2	0	0	0	0	0	0	2	0
Isoform Beta of Nucleolar and coiled-body phosphoprotein 1	IPI00216654	s407	0	0	0	0	0	1	0	0	0	0	0	1
Isoform Beta of Nucleolar and coiled-body phosphoprotein 1	IPI00216654	s708	0	0	0	0	0	0	0	0	2	2	0	4
Calponin-3	IPI00216682	s323	2	0	0	2	1	0	0	0	0	0	5	0
[truncated: 1,961 more rows]
