# Supplementary material for: Defining the phospho-adhesome through the phosphoproteomic analysis of integrin signalling
Source: Nat Commun. 2015 Feb 13;6:6265. doi: 10.1038/ncomms7265 (PMC4338609; doi:10.1038/ncomms7265)
Supplement: Supplementary Data 4 — Adhesion complex-specific phosphorylation sites. Three separate analyses (A, B and C) of complexes isolated from cells spread on FN or Tf were performed (two using approximately 100 μg starting material and one using approximately 400 μg starting material). The table shows all phosphorylation sites that were deemed adhesion complex-specific following a quantitative comparison between adhesion complexes and controls (see methods). For each phosphorylation site, the number of spectra identified from replicate LC-MS/MS analyses of phosphopeptide-enriched samples is shown (with the exception of analysis B, in which only one LC-MS/MS analysis was performed). An intra peptide score (indicating confidence in correct localisation of the phosphorylation site on the peptide; scores lower than 20 are ambiguous) and an inter peptide score (indicating confidence in correct identification of the peptide; scores lower than 20 highlight poor confidence assignments) are also displayed (in both cases, a score of -1 indicates an infinite score, i.e. very high confidence). Additionally, Uniprot was used to identify whether the identified phosphorylation sites have been reported elsewhere, or whether they have previously been mutated (along with any reported effect of the mutation). Uniprot was also used to identify whether the identified sites are within known domains, regions, binding sites or motifs of the protein. N/D, not determined. [file ncomms7265-s5.xlsx]

## Sheet: Supplementary Data 4
Supplementary Data 4: Adhesion complex-specific phosphorylation sites. Three separate analyses (A, B and C) of complexes isolated from cells spread on FN or Tf were performed (two using approximately 100 µg starting material and one using approximately 400 µg starting material). The table shows all phosphorylation sites that were deemed adhesion complex-specific following a quantitative compariso…
Protein name	Uniprot ID	Gene Name	IPI	Phosphorylation site	Peptide Intra Score	Peptide Inter Score	FN 100 μg A replicate 1	FN 100 μg A replicate 2	FN 100 μg B	FN 400 μg replicate 1	FN 400 μg replicate 2	Tf 100 μg A replicate 1	Tf 100 μg A replicate 2	Tf 100 μg B	Tf 400 μg replicate 1	Tf 400 μg replicate 2	FN total	Tf total	Reported sites (Uniprot)	Phosphosite Sequence annotation	Site Sequence annotation (REGION)	Sequence annotation (BINDING_SITE)	Site Sequence annotation (MOTIF)	Sequence annotation (MUTAGENESIS)
14-3-3 protein epsilon	1433E_HUMAN	YWHAE	IPI00000816	s210	3.5	-1	0	0	0	0	2	0	0	0	0	0	2	0	210 pS.
14-3-3 protein zeta/delta	1433Z_HUMAN	YWHAZ	IPI00021263	s207	11	-1	0	0	0	2	0	0	0	0	0	0	2	0	207 pS
cDNA FLJ10035 fis, clone HEMBA1000919	A16L1_HUMAN	ATG16L1	IPI00419717	s191	0	32.4	1	1	2	2	2	0	0	0	0	0	8	0
A kinase (PRKA) anchor protein 12 isoform 2	A6NEC7_HUMAN	AKAP12	IPI00217683	s514	30.5	39.5	1	0	1	2	2	0	0	0	0	0	6	0
A kinase (PRKA) anchor protein 12 isoform 2	A6NEC7_HUMAN	AKAP12	IPI00217683	t187	3.2	60.3	2	2	2	0	0	0	0	0	0	0	6	0
A kinase (PRKA) anchor protein 12 isoform 2	A6NEC7_HUMAN	AKAP12	IPI00217683	s529	-1	34.8	1	0	0	2	2	0	0	0	0	0	5	0
A kinase (PRKA) anchor protein 12 isoform 2	A6NEC7_HUMAN	AKAP12	IPI00217683	s531	-1	34.8	0	0	0	1	2	0	0	0	0	0	3	0
A kinase (PRKA) anchor protein 12 isoform 2	A6NEC7_HUMAN	AKAP12	IPI00217683	s182	1.3	67.4	0	0	0	0	2	0	0	0	0	0	2	0
AP2-associated protein kinase 1	AAK1_HUMAN	AAK1	IPI00479760	t620	0	32.6	3	3	4	3	3	0	0	0	0	0	16	0	620 pT.			BINDING 74 74 ATP (By similarity).
AP2-associated protein kinase 1	AAK1_HUMAN	AAK1	IPI00479760	s624	0	32.6	2	3	4	3	3	0	0	0	0	0	15	0	624 pS.			BINDING 74 74 ATP (By similarity).
AP2-associated protein kinase 1	AAK1_HUMAN	AAK1	IPI00479760	s637	34	85.6	2	4	3	2	3	0	0	0	0	0	14	0	637 pS
AP2-associated protein kinase 1	AAK1_HUMAN	AAK1	IPI00479760	t653	1.4	-1	2	2	2	2	2	0	0	0	0	0	10	0	653 pT			BINDING 74 74 ATP (By similarity).
AP2-associated protein kinase 1	AAK1_HUMAN	AAK1	IPI00479760	t640	0.5	20.9	1	0	0	0	1	0	0	0	0	0	2	0	637 637 pS			BINDING 74 74 ATP (By similarity).
5'-AMP-activated protein kinase subunit beta-2	AAKB2_HUMAN	PRKAB2	IPI00013905	s184	0	-1	0	0	0	1	1	0	0	0	0	0	2	0	184 pS.
cDNA FLJ56536, highly similar to ATP-binding cassette sub-family F member 1	ABCF1_HUMAN	ABCF1	IPI00792186	s106	-1	20	0	0	0	2	0	0	0	0	0	0	2	0	105 pS					MUTAGEN 109 109 S->A: Reduces phosphorylation. Inhibits strongly phosphorylation by CK2; when associated with S-140.
Isoform 1 of Abl interactor 1	ABI1_HUMAN	ABI1	IPI00431025	s183	8.8	-1	1	1	0	0	0	0	0	0	0	0	2	0	183 pS
Isoform 1 of Actin-binding LIM protein 3	ABLM3_HUMAN	ABLIM3	IPI00185892	s503	15.9	59.1	0	0	1	2	2	0	0	0	0	0	5	0	503 pS
Isoform 1 of Actin-binding LIM protein 3	ABLM3_HUMAN	ABLIM3	IPI00185892	s373	0	28	0	1	1	0	0	0	0	0	0	0	2	0
Isoform 1 of Actin-binding LIM protein 3	ABLM3_HUMAN	ABLIM3	IPI00185892	s388	16.8	25.8	1	0	1	0	0	0	0	0	0	0	2	0
ATP-citrate synthase	ACLY_HUMAN	ACLY	IPI00021290	s455	12.6	35	2	2	2	2	1	0	0	0	0	0	9	0	455 pS; by PKA and PKB/AKT1 or PKB/AKT2.			BINDING 58 58 ATP.; BINDING 118 118 ATP.; BINDING 346 346 Citrate; via amide nitrogen.; BINDING 348 348 Citrate.; BINDING 379 379 Citrate.
Isoform A of Disintegrin and metalloproteinase domain-containing protein 17	ADA17_HUMAN	ADAM17	IPI00288894	s791	28.2	-1	0	0	0	0	2	0	0	0	0	0	2	0	791 pS
Isoform 1 of Alpha-adducin	ADDA_HUMAN	ADD1	IPI00019901	s726	-1	23.2	1	3	2	5	5	0	1	0	0	0	16	1	726 pS; by PKA and PKC.		REGION 717 734 Interaction with calmodulin (Potential).
Isoform 2 of Gamma-adducin	ADDG_HUMAN	ADD3	IPI00004408	s679	0	33.1	0	2	2	0	2	0	0	0	0	0	6	0	677 pS.; 681 pS.
Isoform 1 of Afadin- and alpha-actinin-binding protein	ADIP_HUMAN	SSX2IP	IPI00470669	s312	22	-1	0	0	0	3	4	0	0	0	0	0	7	0	312 pS
Isoform 1 of Actin filament-associated protein 1-like 2	AF1L2_HUMAN	AFAP1L2	IPI00181905	s484	19.4	-1	0	0	2	0	1	0	0	0	0	0	3	0
Isoform 4 of Afadin	AFAD_HUMAN	MLLT4	IPI00023461	s1182	-1	32.3	3	0	0	2	2	0	0	0	0	0	7	0	1182 pS
Isoform 4 of Afadin	AFAD_HUMAN	MLLT4	IPI00023461	s1698	12.9	29.7	0	1	1	0	4	0	0	0	0	0	6	0
Isoform 4 of Afadin	AFAD_HUMAN	MLLT4	IPI00023461	s1275	-1	11	0	0	0	1	1	0	0	0	0	0	2	0
Isoform 4 of Afadin	AFAD_HUMAN	MLLT4	IPI00023461	s1696	1.3	26.1	0	1	1	0	0	0	0	0	0	0	2	0
Neuroblast differentiation-associated protein AHNAK	AHNK_HUMAN	AHNAK	IPI00021812	t5798	0	47.9	0	0	0	3	8	0	0	0	1	0	11	1					MOTIF 5772 5779 Nuclear
Neuroblast differentiation-associated protein AHNAK	AHNK_HUMAN	AHNAK	IPI00021812	s5099	-1	30.4	0	0	0	5	5	0	0	0	0	0	10	0	5099 pS
Neuroblast differentiation-associated protein AHNAK	AHNK_HUMAN	AHNAK	IPI00021812	s5780	1.1	72	0	0	0	2	3	0	0	0	0	0	5	0	5780 pS.				MOTIF 5772 5779 Nuclear
Neuroblast differentiation-associated protein AHNAK	AHNK_HUMAN	AHNAK	IPI00021812	s2708	N/D	N/D	0	0	0	4	0	0	0	0	0	0	4	0
Neuroblast differentiation-associated protein AHNAK	AHNK_HUMAN	AHNAK	IPI00021812	s5746	18.1	-1	0	0	0	2	2	0	0	0	0	0	4	0	5749 pS
Neuroblast differentiation-associated protein AHNAK	AHNK_HUMAN	AHNAK	IPI00021812	s5790	0.7	-1	0	0	0	1	3	0	0	0	0	0	4	0	5790 pS
Neuroblast differentiation-associated protein AHNAK	AHNK_HUMAN	AHNAK	IPI00021812	s5745	18.1	-1	0	0	0	2	1	0	0	0	0	0	3	0	5749 pS
Neuroblast differentiation-associated protein AHNAK	AHNK_HUMAN	AHNAK	IPI00021812	s4960	20.6	31.6	0	0	0	1	1	0	0	0	0	0	2	0	4960 pS				MOTIF 4971 4979 Nuclear localization signal (Potential)
Neuroblast differentiation-associated protein AHNAK	AHNK_HUMAN	AHNAK	IPI00021812	s5784	0	82.2	0	0	0	1	1	0	0	0	0	0	2	0					MOTIF 5772 5779 Nuclear
Neuroblast differentiation-associated protein AHNAK	AHNK_HUMAN	AHNAK	IPI00021812	s5830	8.8	24.2	2	1	1	2	2	0	0	0	0	0	8	0	5830 pS.
Neuroblast differentiation-associated protein AHNAK	AHNK_HUMAN	AHNAK	IPI00021812	s572	13.8	78.2	2	2	2	0	1	0	0	0	0	0	7	0	570 pS.
Neuroblast differentiation-associated protein AHNAK	AHNK_HUMAN	AHNAK	IPI00021812	s5782	11.3	29.4	2	1	0	2	2	0	0	0	0	0	7	0	5782 pS				MOTIF 5772 5779 Nuclear
Neuroblast differentiation-associated protein AHNAK	AHNK_HUMAN	AHNAK	IPI00021812	s216	22.2	-1	16	16	16	21	18	1	2	0	3	1	87	7	216 pS.
Neuroblast differentiation-associated protein AHNAK	AHNK_HUMAN	AHNAK	IPI00021812	s3426	47	51.1	6	7	8	15	14	0	0	0	0	0	50	0	3426 pS.
Neuroblast differentiation-associated protein AHNAK	AHNK_HUMAN	AHNAK	IPI00021812	s5749	20.7	-1	5	5	8	8	11	0	1	0	0	0	37	1	5749 pS.
Neuroblast differentiation-associated protein AHNAK	AHNK_HUMAN	AHNAK	IPI00021812	s2397	30.3	-1	6	2	4	10	10	0	0	1	0	0	32	1	2397 pS
Neuroblast differentiation-associated protein AHNAK	AHNK_HUMAN	AHNAK	IPI00021812	s511	45.7	94.4	6	5	6	8	6	0	0	0	0	0	31	0	511 pS.
Neuroblast differentiation-associated protein AHNAK	AHNK_HUMAN	AHNAK	IPI00021812	s93	51.2	55.9	4	5	5	6	5	0	0	0	0	0	25	0	93 pS.	DOMAIN 9 90 PDZ.
Neuroblast differentiation-associated protein AHNAK	AHNK_HUMAN	AHNAK	IPI00021812	s220	9.8	56.7	4	2	3	6	8	0	0	0	0	0	23	0
Neuroblast differentiation-associated protein AHNAK	AHNK_HUMAN	AHNAK	IPI00021812	s570	29.4	-1	4	2	5	3	4	0	0	0	0	0	18	0	570 pS.
Neuroblast differentiation-associated protein AHNAK	AHNK_HUMAN	AHNAK	IPI00021812	s41	30	-1	4	4	4	2	2	0	0	0	0	0	16	0	41 pS.
Neuroblast differentiation-associated protein AHNAK	AHNK_HUMAN	AHNAK	IPI00021812	s5739	6.9	72.9	4	4	2	4	2	0	0	0	0	0	16	0	5739 pS.
Neuroblast differentiation-associated protein AHNAK	AHNK_HUMAN	AHNAK	IPI00021812	s5735	7.4	68.1	1	2	4	4	3	0	0	0	0	0	14	0	5731 pS.; 5739 pS.
Neuroblast differentiation-associated protein AHNAK	AHNK_HUMAN	AHNAK	IPI00021812	t5824	47.8	56	2	3	3	2	2	0	0	0	0	0	12	0	5824 pT.
Neuroblast differentiation-associated protein AHNAK	AHNK_HUMAN	AHNAK	IPI00021812	t490	-1	32.6	3	4	4	0	0	0	0	0	0	0	11	0	490 pT.
Neuroblast differentiation-associated protein AHNAK	AHNK_HUMAN	AHNAK	IPI00021812	t4100	-1	41	1	1	4	2	2	0	0	0	0	0	10	0	4100 pT.
Neuroblast differentiation-associated protein AHNAK	AHNK_HUMAN	AHNAK	IPI00021812	s1123	-1	49.3	2	1	2	0	0	0	0	0	0	0	5	0
Neuroblast differentiation-associated protein AHNAK	AHNK_HUMAN	AHNAK	IPI00021812	s3412	6	30.4	2	2	1	0	0	0	0	0	0	0	5	0	3412 pS
Neuroblast differentiation-associated protein AHNAK	AHNK_HUMAN	AHNAK	IPI00021812	s4850	-1	42.8	0	0	0	2	2	0	0	0	0	0	4	0
Neuroblast differentiation-associated protein AHNAK	AHNK_HUMAN	AHNAK	IPI00021812	t5839	2.3	38.6	0	0	1	1	1	0	0	0	0	0	3	0
Neuroblast differentiation-associated protein AHNAK	AHNK_HUMAN	AHNAK	IPI00021812	s5400	10.9	56.8	0	0	0	0	2	0	0	0	0	0	2	0	5400 pS
Neuroblast differentiation-associated protein AHNAK	AHNK_HUMAN	AHNAK	IPI00021812	t4564	-1	29.6	0	0	2	0	0	0	0	0	0	0	2	0
A-kinase anchor protein 11	AKA11_HUMAN	AKAP11	IPI00007411	s1240	4.4	-1	0	2	2	0	0	0	0	0	0	0	4	0	1242 pS
A-kinase anchor protein 11	AKA11_HUMAN	AKAP11	IPI00007411	s448	2.8	31.1	0	1	0	2	1	0	0	0	0	0	4	0	448 pS
A-kinase anchor protein 11	AKA11_HUMAN	AKAP11	IPI00007411	s1242	5.2	38.6	2	0	0	0	0	0	0	0	0	0	2	0	1242 pS		REGION 1650 1663 PKA-RII subunit binding domain.
Isoform 2 of A-kinase anchor protein 2	AKAP2_HUMAN	AKAP2	IPI00032064	t1012	0	25.8	0	1	0	0	1	0	0	0	0	0	2	0
Isoform 2 of A-kinase anchor protein 2	AKAP2_HUMAN	AKAP2	IPI00032064	s979	13.8	30.7	2	2	0	2	1	0	0	0	0	0	7	0
Isoform 2 of A-kinase anchor protein 2	AKAP2_HUMAN	AKAP2	IPI00032064	s624	52.4	-1	7	8	8	5	6	0	0	0	0	0	34	0
Isoform 2 of A-kinase anchor protein 2	AKAP2_HUMAN	AKAP2	IPI00032064	s383	17.7	75.6	6	5	5	2	4	0	0	0	0	0	22	0
Isoform 2 of A-kinase anchor protein 2	AKAP2_HUMAN	AKAP2	IPI00032064	s951	20.4	42	0	3	0	0	1	0	0	0	0	0	4	0
Isoform 2 of A-kinase anchor protein 2	AKAP2_HUMAN	AKAP2	IPI00032064	s224	4.4	-1	1	0	1	0	0	0	0	0	0	0	2	0
A-kinase anchor protein 6	AKAP6_HUMAN	AKAP6	IPI00297089	s1073	29	48.8	0	0	2	2	2	0	0	0	0	0	6	0
A-kinase anchor protein 6	AKAP6_HUMAN	AKAP6	IPI00297089	s1655	24.3	84	2	0	2	2	0	0	0	0	0	0	6	0
Isoform 2 of A-kinase anchor protein 13	AKP13_HUMAN	AKAP13	IPI00065931	s2732	10.6	38.1	0	1	1	0	0	0	0	0	0	0	2	0			REGION 1919 2813 Interaction with ESR1.
Isoform 2 of Proline-rich AKT1 substrate 1	AKTS1_HUMAN	AKT1S1	IPI00306195	s108	8.2	-1	0	0	1	2	4	0	0	0	0	0	7	0
Isoform 2 of Proline-rich AKT1 substrate 1	AKTS1_HUMAN	AKT1S1	IPI00306195	s112	8.2	-1	0	0	1	2	4	0	0	0	0	0	7	0
Fructose-bisphosphate aldolase A	ALDOA_HUMAN	ALDOA	IPI00465439	s46	19.2	26.6	0	0	0	1	1	0	0	0	0	0	2	0	46 pS
Putative uncharacterized protein AMOTL1	AMOL1_HUMAN	AMOTL1	IPI00217664	s721	28.4	38.6	2	2	1	2	1	0	0	0	0	0	8	0	720 pS.
Putative uncharacterized protein AMOTL1	AMOL1_HUMAN	AMOTL1	IPI00217664	s810	13.8	36.1	2	2	1	0	1	0	0	0	0	0	6	0
Putative uncharacterized protein AMOTL1	AMOL1_HUMAN	AMOTL1	IPI00217664	s794	23.7	-1	0	0	0	2	0	0	0	0	0	0	2	0
Isoform 1 of Angiomotin	AMOT_HUMAN	AMOT	IPI00163085	s714	1.7	35.6	0	1	2	0	0	0	0	0	0	0	3	0	714 pS (By similarity).
Ankyrin-3	ANK3_HUMAN	ANK3	IPI00921566	s867	8	-1	0	0	0	5	4	0	0	0	0	0	9	0
Ankyrin-3	ANK3_HUMAN	ANK3	IPI00921566	s861	8	-1	0	0	0	4	1	0	0	0	0	0	5	0
Ankyrin-3	ANK3_HUMAN	ANK3	IPI00921566	y865	0	65	0	0	0	1	3	0	0	0	0	0	4	0
cDNA FLJ58990, highly similar to Ankyrin-3	ANK3_HUMAN	ANK3	IPI00909984	s1451	20.4	20.8	1	1	1	2	2	0	0	0	0	0	7	0			REGION 1273 1407 UPA domain (By similarity).
cDNA FLJ58990, highly similar to Ankyrin-3	ANK3_HUMAN	ANK3	IPI00909984	s1789	26.9	-1	2	2	2	3	1	0	0	0	0	0	10	0
cDNA FLJ58990, highly similar to Ankyrin-3	ANK3_HUMAN	ANK3	IPI00909984	s960	2.9	21.2	0	1	1	1	2	0	0	0	0	0	5	0
cDNA FLJ58990, highly similar to Ankyrin-3	ANK3_HUMAN	ANK3	IPI00909984	s850	26.2	46	0	2	1	0	1	0	0	0	0	0	4	0	847 pS.
cDNA FLJ58990, highly similar to Ankyrin-3	ANK3_HUMAN	ANK3	IPI00909984	s844	20.4	26.9	1	1	0	0	0	0	0	0	0	0	2	0	847 pS
Isoform 2 of Ankyrin repeat domain-containing protein 17	ANR17_HUMAN	ANKRD17	IPI00783186	s2044	3.2	-1	0	0	0	1	1	0	0	0	0	0	2	0	2045 pS
Ankyrin repeat and SAM domain-containing protein 1A	ANS1A_HUMAN	ANKS1A	IPI00395663	s663	25.5	76.3	2	5	3	4	5	0	0	0	0	0	19	0	663 pS.
Ankyrin repeat and SAM domain-containing protein 1A	ANS1A_HUMAN	ANKS1A	IPI00395663	s661	11.5	-1	4	2	1	1	1	0	0	0	0	0	9	0	661 pS.
Isoform 2 of Annexin A2	ANXA2_HUMAN	ANXA2	IPI00418169	s40	3.9	24	0	0	0	1	1	0	0	0	0	0	2	0
Isoform Long of Adenomatous polyposis coli protein	APC_HUMAN	APC	IPI00012391	s1360	2.6	-1	1	2	1	2	1	0	0	0	0	0	7	0	1360 pS.
Isoform Long of Adenomatous polyposis coli protein	APC_HUMAN	APC	IPI00012391	s2093	18.8	46.4	1	0	1	2	2	0	0	0	0	0	6	0
Isoform Long of Adenomatous polyposis coli protein	APC_HUMAN	APC	IPI00012391	s2674	11.9	-1	1	1	3	0	1	0	0	0	0	0	6	0	2674 pS.
Isoform Long of Adenomatous polyposis coli protein	APC_HUMAN	APC	IPI00012391	t2676	1.3	32.2	1	2	0	1	1	0	0	0	0	0	5	0	2674 2674 pS.; 2679 2679 pT.
Isoform Long of Adenomatous polyposis coli protein	APC_HUMAN	APC	IPI00012391	s1774	6.6	-1	0	1	0	0	2	0	0	0	0	0	3	0
Isoform Long of Adenomatous polyposis coli protein	APC_HUMAN	APC	IPI00012391	t1438	4.2	34.2	0	0	0	1	2	0	0	0	0	0	3	0
Isoform Long of Adenomatous polyposis coli protein	APC_HUMAN	APC	IPI00012391	s2671	13.5	-1	0	0	1	0	1	0	0	0	0	0	2	0	2671 pS
Putative uncharacterized protein ARAF	ARAF_HUMAN	ARAF	IPI00020578	s232	0	-1	0	0	0	2	0	0	0	0	0	0	2	0
Isoform 3 of Arf-GAP with Rho-GAP domain, ANK repeat and PH domain-containing protein 1	ARAP1_HUMAN	ARAP1	IPI00639996	s229	5	38.9	1	0	0	4	4	0	0	0	0	0	9	0	229 pS
Isoform 3 of Arf-GAP with Rho-GAP domain, ANK repeat and PH domain-containing protein 1	ARAP1_HUMAN	ARAP1	IPI00639996	y231	0	36.4	0	0	0	1	1	0	0	0	0	0	2	0
ADP-ribosylation factor GTPase-activating protein 2	ARFG2_HUMAN	ARFGAP2	IPI00297322	s146	11	31.5	1	0	3	1	4	0	0	0	0	0	9	0	146 pS		REGION 97 521 Required for interaction with coatomer.
Isoform 1 of Protein SOLO	ARH40_HUMAN	ARHGEF40	IPI00790107	s1474	42.2	85.4	3	4	4	0	3	1	0	0	0	0	14	1
Isoform 1 of Rho guanine nucleotide exchange factor 2	ARHG2_HUMAN	ARHGEF2	IPI00291316	s886	25	-1	0	0	0	9	11	0	0	0	1	0	20	1	886 pS; by PAK1 and AURKA.					MUTAGEN 886 886 S->A: Normal activity.; MUTAGEN 886 886 S->D: Increases activity. Abolishes nucleotide exchange activity; when associated with D-960.
Isoform 1 of Rho guanine nucleotide exchange factor 2	ARHG2_HUMAN	ARHGEF2	IPI00291316	s177	7.7	-1	0	0	0	0	2	0	0	0	0	0	2	0
Isoform 1 of Rho guanine nucleotide exchange factor 6	ARHG6_HUMAN	ARHGEF6	IPI00014256	s649	14.7	-1	2	2	2	0	0	0	0	0	0	0	6	0
Isoform 1 of Rho guanine nucleotide exchange factor 6	ARHG6_HUMAN	ARHGEF6	IPI00014256	t650	3.8	-1	1	2	2	1	0	0	0	0	0	0	6	0
Isoform 1 of Rho guanine nucleotide exchange factor 6	ARHG6_HUMAN	ARHGEF6	IPI00014256	s684	-1	56.6	2	2	3	1	0	0	0	0	0	0	8	0	684 pS.
Isoform 1 of Rho guanine nucleotide exchange factor 6	ARHG6_HUMAN	ARHGEF6	IPI00014256	s640	42.6	-1	2	3	1	4	0	0	0	0	0	1	10	1	640 pS.
Rho guanine nucleotide exchange factor 11	ARHGB_HUMAN	ARHGEF11	IPI00157442	s1458	9.1	-1	2	1	1	1	3	0	0	0	0	0	8	0	1458 pS.
Rho guanine nucleotide exchange factor 11	ARHGB_HUMAN	ARHGEF11	IPI00157442	s1295	37.8	-1	4	6	4	4	3	0	0	0	1	0	21	1
Rho guanine nucleotide exchange factor 11	ARHGB_HUMAN	ARHGEF11	IPI00157442	s635	11.2	75.5	5	4	3	3	2	0	0	0	1	1	17	2
Rho guanine nucleotide exchange factor 11	ARHGB_HUMAN	ARHGEF11	IPI00157442	s556	22.1	32.4	0	1	2	1	2	0	0	0	0	0	6	0
Rho guanine nucleotide exchange factor 11	ARHGB_HUMAN	ARHGEF11	IPI00157442	s1457	10.4	-1	0	0	1	1	1	0	0	0	0	0	3	0	1457 pS
Rho guanine nucleotide exchange factor 11	ARHGB_HUMAN	ARHGEF11	IPI00157442	s1480	8.4	24.4	1	0	0	2	0	0	0	0	0	0	3	0	1480 pS.
Rho guanine nucleotide exchange factor 11	ARHGB_HUMAN	ARHGEF11	IPI00157442	t1461	9.3	28.4	0	1	1	0	1	0	0	0	0	0	3	0	1458 pS.
Isoform 2 of AT-rich interactive domain-containing protein 1A	ARI1A_HUMAN	ARID1A	IPI00642705	s363	5.8	-1	1	2	2	0	0	0	0	0	0	0	5	0	363 pS
Isoform 2 of Armadillo repeat-containing protein 10	ARM10_HUMAN	ARMC10	IPI00420025	t50	1.5	-1	0	0	0	1	2	0	0	0	0	0	3	0
Isoform 1 of Arf-GAP with SH3 domain, ANK repeat and PH domain-containing protein 1	ASAP1_HUMAN	ASAP1	IPI00376976	s720	-1	42.7	1	0	1	0	1	0	0	0	0	0	3	0	717 pS (By similarity).
Isoform 1 of Arf-GAP with SH3 domain, ANK repeat and PH domain-containing protein 2	ASAP2_HUMAN	ASAP2	IPI00022058	s701	-1	70.6	8	7	5	4	8	0	0	0	0	0	32	0	701 pS.
similar to acetylserotonin O-methyltransferase-like	ASML_HUMAN	ASMTL	IPI00888266	s239	21.6	-1	0	0	1	1	2	0	0	0	0	0	4	0	239 pS.
Isoform 1 of Apoptosis-stimulating of p53 protein 2	ASPP2_HUMAN	TP53BP2	IPI00186808	s737	0	29.6	0	0	0	1	1	0	0	0	0	0	2	0
Isoform B of Plasma membrane calcium-transporting ATPase 1	AT2B1_HUMAN	ATP2B1	IPI00021695	s1155	18.7	34.8	6	2	0	0	0	0	0	0	0	0	8	0
Isoform B of Plasma membrane calcium-transporting ATPase 1	AT2B1_HUMAN	ATP2B1	IPI00021695	t1165	10.1	23.8	0	0	0	1	1	0	0	0	0	0	2	0
Isoform 1 of 5-azacytidine-induced protein 1	AZI1_HUMAN	AZI1	IPI00298883	s47	10.8	40	2	2	1	2	1	0	0	0	0	0	8	0	47 pS.
Isoform A of Anion exchange protein 2	B3A2_HUMAN	SLC4A2	IPI00383597	s144	2.7	-1	0	0	0	1	1	0	0	0	0	0	2	0	144 pS
Isoform A of Anion exchange protein 2	B3A2_HUMAN	SLC4A2	IPI00383597	s132	42.1	-1	0	0	1	0	4	0	0	0	0	0	5	0	132 pS
Putative uncharacterized protein BAG3	BAG3_HUMAN	BAG3	IPI00639961	s231	13.4	31.4	1	0	1	1	2	0	0	0	0	0	5	0
Isoform 1 of Large proline-rich protein BAT3	BAG6_HUMAN	BAG6	IPI00465128	s113	11.2	31.3	0	0	1	1	0	0	0	0	0	0	2	0	113 pS
Isoform 5 of Brain-specific angiogenesis inhibitor 1-associated protein 2	BAIP2_HUMAN	BAIAP2	IPI00180292	s366	11.4	38.9	2	2	2	2	2	0	0	0	0	0	10	0	366 pS.	DOMAIN 1 250 IMD.; DOMAIN 374 437 SH3.
Isoform 5 of Brain-specific angiogenesis inhibitor 1-associated protein 2	BAIP2_HUMAN	BAIAP2	IPI00180292	s338	4	49.6	0	2	0	1	1	0	0	0	0	0	4	0
Isoform 5 of Brain-specific angiogenesis inhibitor 1-associated protein 2	BAIP2_HUMAN	BAIAP2	IPI00180292	t340	7.1	41.7	2	0	1	0	0	0	0	0	0	0	3	0	340 pT.	DOMAIN 374 437 SH3.
Isoform 2 of Basigin	BASI_HUMAN	BSG	IPI00019906	s246	-1	64.1	3	2	4	2	2	0	0	0	0	1	13	1		DOMAIN 221 315 Ig-like V-type.
breast cancer anti-estrogen resistance 1 isoform 4	BCAR1_HUMAN	BCAR1	IPI00011998	y234	-1	66.3	3	3	1	4	7	0	0	0	0	0	18	0			REGION 115 416 Substrate for kinases (By similarity).
breast cancer anti-estrogen resistance 1 isoform 4	BCAR1_HUMAN	BCAR1	IPI00011998	y128	24.4	31.7	3	1	1	1	3	0	0	0	0	0	9	0	128 pY; by SRC.		REGION 115 416 Substrate for kinases (By similarity)
breast cancer anti-estrogen resistance 1 isoform 4	BCAR1_HUMAN	BCAR1	IPI00011998	y405	18.5	25.5	3	2	0	2	2	0	0	0	0	0	9	0			REGION 115 416 Substrate for kinases (By similarity).
breast cancer anti-estrogen resistance 1 isoform 4	BCAR1_HUMAN	BCAR1	IPI00011998	y249	-1	39.1	0	2	0	3	1	0	0	0	0	0	6	0	249 pY; by ABL1		REGION 115 416 Substrate for kinases (By similarity).
breast cancer anti-estrogen resistance 1 isoform 4	BCAR1_HUMAN	BCAR1	IPI00011998	y267	16.6	38.3	0	2	0	3	1	0	0	0	0	0	6	0		DOMAIN 3 65 SH3.	REGION 115 416 Substrate for kinases (By similarity).
breast cancer anti-estrogen resistance 1 isoform 4	BCAR1_HUMAN	BCAR1	IPI00011998	y224	17	-1	0	0	0	1	3	0	0	0	0	0	4	0			REGION 115 416 Substrate for kinases (By similarity).
breast cancer anti-estrogen resistance 1 isoform 4	BCAR1_HUMAN	BCAR1	IPI00011998	t403	7.3	25.6	1	1	1	0	0	0	0	0	0	0	3	0			REGION 115 416 Substrate for kinases (By similarity).
Isoform 1 of Breast cancer anti-estrogen resistance protein 3	BCAR3_HUMAN	BCAR3	IPI00179053	s370	0	41.8	1	1	0	1	2	0	0	0	0	0	5	0
Isoform 1 of Breast cancer anti-estrogen resistance protein 3	BCAR3_HUMAN	BCAR3	IPI00179053	s83	20.9	38.7	1	2	2	4	2	0	0	0	0	0	11	0	83 pS.
Isoform 1 of Breast cancer anti-estrogen resistance protein 3	BCAR3_HUMAN	BCAR3	IPI00179053	s290	29	48.7	2	0	1	0	0	0	0	0	0	0	3	0	290 pS
B-cell CLL/lymphoma 9 protein	BCL9_HUMAN	BCL9	IPI00160290	s104	9.4	38.4	1	0	2	1	2	0	0	0	0	0	6	0	104 pS (By similarity)
B-cell CLL/lymphoma 9 protein	BCL9_HUMAN	BCL9	IPI00160290	s687	1	34.9	0	0	2	2	1	0	0	0	0	0	5	0	687 pS (By similarity)
Isoform 1 of Breakpoint cluster region protein	BCR_HUMAN	BCR	IPI00004497	s459	1	34.9	0	0	0	2	0	0	0	0	0	0	2	0	459 pS.
Brain-specific angiogenesis inhibitor 1-associated protein 2-like protein 1	BI2L1_HUMAN	BAIAP2L1	IPI00179326	s331	12.5	43.7	0	0	1	2	0	0	0	0	0	0	3	0	331 pS	DOMAIN 339 402 SH3.
Isoform 2 of Protein bicaudal C homolog 1	BICC1_HUMAN	BICC1	IPI00017921	s803	0	52.8	0	0	0	2	0	0	0	0	0	0	2	0
Isoform 1 of Protein bicaudal D homolog 2	BICD2_HUMAN	BICD2	IPI00178185	s582	-1	21.4	0	1	0	2	2	0	0	0	0	0	5	0	582 pS
Brefeldin A-inhibited guanine nucleotide-exchange protein 2	BIG2_HUMAN	ARFGEF2	IPI00002186	s277	0.2	-1	0	2	0	2	1	0	0	0	0	0	5	0	227 pS
Brefeldin A-inhibited guanine nucleotide-exchange protein 2	BIG2_HUMAN	ARFGEF2	IPI00002186	s214	1.4	-1	2	0	1	0	0	0	0	0	0	0	3	0			REGION 2 224 DCB; DCB:DCB domain and DCB:HUS domain interaction
Brefeldin A-inhibited guanine nucleotide-exchange protein 2	BIG2_HUMAN	ARFGEF2	IPI00002186	s1528	30.5	68.7	2	1	0	2	2	0	0	0	0	0	7	0	1528 pS	DOMAIN 654 785 SEC7.
Brefeldin A-inhibited guanine nucleotide-exchange protein 2	BIG2_HUMAN	ARFGEF2	IPI00002186	s227	49	-1	4	4	2	2	4	0	0	0	2	0	16	2	227 pS.		REGION 2 224 DCB; DCB:DCB domain and DCB:HUS domain interaction.
Brefeldin A-inhibited guanine nucleotide-exchange protein 2	BIG2_HUMAN	ARFGEF2	IPI00002186	s276	3.8	-1	2	0	1	0	1	0	0	0	0	0	4	0	227 pS.		REGION 2 224 DCB; DCB:DCB domain and DCB:HUS domain interaction.
Cdc42 effector protein 3	BORG2_HUMAN	CDC42EP3	IPI00294391	s89	13.4	76.5	1	2	1	0	1	0	0	0	0	0	5	0
Cdc42 effector protein 4	BORG4_HUMAN	CDC42EP4	IPI00015894	s295	7.9	24	0	0	0	0	2	0	0	0	0	0	2	0	295 pS.
Uncharacterized protein C1orf226	CA226_HUMAN	C1orf226	IPI00401682	s257	0.9	-1	1	0	1	0	2	0	0	0	0	0	4	0	258 pS.
Uncharacterized protein C1orf226	CA226_HUMAN	C1orf226	IPI00401682	s223	13	31.5	0	0	1	2	0	0	0	0	0	0	3	0	223 pS
Uncharacterized protein C1orf226	CA226_HUMAN	C1orf226	IPI00401682	s222	12.2	34.9	0	0	2	0	0	0	0	0	0	0	2	0	222 pS
Uncharacterized protein C1orf226	CA226_HUMAN	C1orf226	IPI00401682	s249	25	-1	0	0	0	2	0	0	0	0	0	0	2	0	249 pS
Isoform 5 of Caldesmon	CALD1_HUMAN	CALD1	IPI00333771	s12	35.2	-1	2	2	2	0	0	0	0	0	0	0	6	0
Isoform 5 of Caldesmon	CALD1_HUMAN	CALD1	IPI00333771	s382	9.7	24.3	2	1	0	0	0	0	0	0	0	0	3	0
cDNA FLJ55574, highly similar to Calnexin	CALX_HUMAN	CANX	IPI00020984	s599	3.2	74.8	2	2	1	4	5	0	0	0	0	1	14	1			REGION 503 592 Sufficient to mediate interaction with SGIP1 (By similarity).	BINDING 164 164 Carbohydrate (By similarity).; BINDING 166 166 Carbohydrate (By similarity).; BINDING 185 185 Carbohydrate (By similarity).; BINDING 216 216 Carbohydrate (By similarity).
Isoform 1 of Calmodulin-regulated spectrin-associated protein 1	CAMP1_HUMAN	CAMSAP1	IPI00395444	s1080	20	41.6	2	2	2	2	2	0	0	0	0	0	10	0
Isoform 1 of Calmodulin-regulated spectrin-associated protein 2	CAMP2_HUMAN	CAMSAP2	IPI00409607	s416	0.3	-1	0	0	0	0	2	0	0	0	0	0	2	0
Carboxyl-terminal PDZ ligand of neuronal nitric oxide synthase protein	CAPON_HUMAN	NOS1AP	IPI00514825	s266	N/D	N/D	0	0	2	0	0	0	0	0	0	0	2	0	266 pS	DOMAIN 26 196 PID.
Protein CASC3	CASC3_HUMAN	CASC3	IPI00289491	t143	0.3	37.1	0	1	0	0	1	0	0	0	0	0	2	0	148 pS		REGION 137 283 Necessary for RNA-binding, interaction with MAGOH and localization in nucleus speckles.; REGION 137 283 Sufficient to form the EJC.
Enhancer of filamentation 1	CASL_HUMAN	NEDD9	IPI00031407	y345	-1	80.2	2	2	2	2	1	0	0	0	0	0	9	0					MOTIF 360 363 Caspase cleavage related site.
Enhancer of filamentation 1	CASL_HUMAN	NEDD9	IPI00031407	y92	-1	35.7	0	0	0	2	2	0	0	0	0	0	4	0			REGION 102 229 Interacts strongly with spindle-regulatory protein D1M1.
Isoform 1 of WD repeat-containing protein C2orf44	CB044_HUMAN	C2orf44	IPI00018786	s690	20.7	53.2	2	3	2	4	2	0	0	0	0	1	13	1	690 pS.
Coiled-coil domain-containing protein 43	CCD43_HUMAN	CCDC43	IPI00329147	t139	21.6	-1	0	0	0	2	3	0	0	0	0	0	5	0	139 pT.
Coiled-coil domain-containing protein 6	CCDC6_HUMAN	CCDC6	IPI00000634	s244	19.4	37.8	0	0	2	0	1	0	0	0	0	0	3	0	244 pS		REGION 106 235 5 X 29 AA tandem repeats.
Isoform 2 of Cyclin-Y	CCNY_HUMAN	CCNY	IPI00334743	s301	10.6	51.3	2	1	4	4	2	0	0	0	0	0	13	0
Isoform 3 of Cyclin-Y-like protein 1	CCYL1_HUMAN	CCNYL1	IPI00185371	s274	15.8	54.8	2	2	2	2	2	0	0	0	0	0	10	0		DOMAIN 145 267 Cyclin N-terminal.
CD2 antigen cytoplasmic tail-binding protein 2	CD2B2_HUMAN	CD2BP2	IPI00006103	s49	38.1	-1	0	0	0	0	2	0	0	0	0	0	2	0	49 pS
Isoform 1 of CD44 antigen	CD44_HUMAN	CD44	IPI00297160	s706	-1	27.1	6	7	4	12	11	0	0	0	0	1	40	1	706 pS.	DOMAIN 32 120 Link.
Isoform 1 of CD44 antigen	CD44_HUMAN	CD44	IPI00297160	s686	-1	64.5	0	0	2	0	1	0	0	0	0	0	3	0	686 pS.
Isoform 1 of CUB domain-containing protein 1	CDCP1_HUMAN	CDCP1	IPI00290039	y707	42.8	-1	0	0	0	1	2	0	0	0	0	0	3	0	707 pY.
Isoform 2 of Cell division protein kinase 12	CDK12_HUMAN	CDK12	IPI00868781	s382	0.2	-1	0	0	0	1	1	0	0	0	0	0	2	0	383 pS
cDNA FLJ16665 fis, clone THYMU2031249, highly similar to SERINE/THREONINE-PROTEIN KINASE PCTAIRE-1	CDK16_HUMAN	CDK16	IPI00442129	s174			2	0	1	0	0	0	0	0	0	0	3	0		DOMAIN 165 446 Protein kinase.		BINDING 194 194 ATP (Probable).
Isoform 1 of Centrosomal protein of 170 kDa	CE170_HUMAN	CEP170	IPI00186194	s1280	5.7	35.5	0	0	2	0	1	0	0	0	0	0	3	0			REGION 853 1584 Targeting to microtubules.; REGION 1113 1584 Targeting to centrosomes.
Isoform 1 of Centrosomal protein of 170 kDa	CE170_HUMAN	CEP170	IPI00186194	s359	23.6	31.8	0	1	2	0	0	0	0	0	0	0	3	0	359 pS
Isoform 1 of Centrosomal protein of 170 kDa	CE170_HUMAN	CEP170	IPI00186194	s379	12	75	0	0	0	1	2	0	0	0	0	0	3	0
Isoform 1 of Centrosomal protein of 170 kDa	CE170_HUMAN	CEP170	IPI00186194	s933	0.1	23.5	0	0	0	0	2	0	0	0	0	0	2	0	933 pS		REGION 853 1584 Targeting to microtubules.; REGION 1113 1584 Targeting to centrosomes.
Isoform 1 of Cytoskeleton-associated protein 5	CKAP5_HUMAN	CKAP5	IPI00028275	t832	4.3	-1	0	0	0	3	2	0	0	0	0	0	5	0
27 kDa protein	CLAP2_HUMAN	CLASP2	IPI00796485	s129	18.9	61.6	0	0	2	0	0	0	0	0	0	0	2	0
cDNA FLJ61103, highly similar to CLIP-associating protein 2	CLAP2_HUMAN	CLASP2	IPI00871686	t596	1	35.8	0	0	0	0	2	0	0	0	0	0	2	0	596 pS
Isoform Non-brain of Clathrin light chain A	CLCA_HUMAN	CLTA	IPI00216393	s176	11.9	89.5	4	3	3	1	3	0	0	0	0	0	14	0			REGION 100 162 Involved in binding clathrin heavy chain.
Isoform 1 of Clathrin heavy chain 1	CLH1_HUMAN	CLTC	IPI00024067	s1494	46.6	70	0	0	0	2	0	0	0	0	0	0	2	0	1494 pS
Isoform 1 of CAP-Gly domain-containing linker protein 1	CLIP1_HUMAN	CLIP1	IPI00013455	s195	21	-1	0	0	1	1	2	0	0	0	0	0	4	0	195 pS
Isoform 1 of Calmodulin-binding transcription activator 1	CMTA1_HUMAN	CAMTA1	IPI00166031	s1138	-1	18.5	3	2	1	3	0	0	0	0	0	0	9	0					MOTIF 112 119 Nuclear localization signal (Potential).
Condensin complex subunit 1	CND1_HUMAN	NCAPD2	IPI00299524	s1333	17.1	70	3	2	4	2	2	0	0	0	0	0	13	0	1333 pS.
Calponin-3	CNN3_HUMAN	CNN3	IPI00216682	s323	12.3	-1	2	0	0	2	1	0	0	0	0	0	5	0	323 pS.
Calponin-3	CNN3_HUMAN	CNN3	IPI00216682	y261	20.4	31	2	1	1	0	0	0	0	0	0	0	4	0
Metal transporter CNNM4	CNNM4_HUMAN	CNNM4	IPI00418426	s664	15	35.5	0	1	0	1	0	0	0	0	0	0	2	0	664 pS (By similarity)
Isoform 1 of CCR4-NOT transcription complex subunit 2	CNOT2_HUMAN	CNOT2	IPI00005011	s165	30.3	53.4	0	0	2	0	0	0	0	0	0	0	2	0	165 pS.
Isoform 1 of Uncharacterized protein C15orf52	CO052_HUMAN	C15orf52	IPI00412676	s201	28.1	80.8	0	0	0	0	2	0	0	0	0	0	2	0
Isoform 3 of Cordon-bleu protein-like 1	COBL1_HUMAN	COBLL1	IPI00007133	s256	9.2	54.4	0	0	2	2	1	0	0	0	0	0	5	0
Isoform 3 of Cordon-bleu protein-like 1	COBL1_HUMAN	COBLL1	IPI00007133	s1108	0	38.9	1	0	1	0	0	0	0	0	0	0	2	0
Isoform 3 of Cordon-bleu protein-like 1	COBL1_HUMAN	COBLL1	IPI00007133	t260	19.4	31	1	0	1	0	0	0	0	0	0	0	2	0
Cofilin-1	COF1_HUMAN	CFL1	IPI00012011	y68	14.6	-1	0	0	0	4	2	0	0	0	0	0	6	0	68 pY.	DOMAIN 4 153 ADF-H.
Isoform 1 of Coatomer subunit alpha	COPA_HUMAN	COPA	IPI00295857	s173	45.4	50.4	0	3	1	2	3	0	0	0	0	0	9	0	173 pS
Isoform 1 of Centrosome-associated protein CEP250	CP250_HUMAN	CEP250	IPI00160622	s2229	29.5	-1	0	0	2	0	0	0	0	0	0	0	2	0	2229 pS
cDNA FLJ60082, weakly similar to Uro-adherence factor A (Fragment)	CRBG3_HUMAN	CRYBG3	IPI00909496	s636	N/D	N/D	0	0	0	1	2	0	0	0	0	0	3	0		DOMAIN 624 665 Beta/gamma crystallin 'Greek
CREB-regulated transcription coactivator 2	CRTC2_HUMAN	CRTC2	IPI00639850	s624	N/D	N/D	1	1	0	0	0	0	0	0	0	0	2	0	624 pS.
Isoform 1 of COP9 signalosome complex subunit 1	CSN1_HUMAN	GPS1	IPI00156282	s474	24.3	-1	0	0	1	2	0	0	0	0	0	0	3	0	474 pS
Cysteine and glycine-rich protein 1	CSRP1_HUMAN	CSRP1	IPI00442073	s192	-1	68.8	2	2	2	1	2	1	0	0	0	0	9	1	192 pS.
CTTNBP2 N-terminal-like protein	CT2NL_HUMAN	CTTNBP2NL	IPI00514311	s563	3.4	-1	0	0	1	1	2	0	0	0	0	0	4	0	563 pS
CTTNBP2 N-terminal-like protein	CT2NL_HUMAN	CTTNBP2NL	IPI00514311	s568	3.4	-1	0	0	1	1	1	0	0	0	0	0	3	0
CTTNBP2 N-terminal-like protein	CT2NL_HUMAN	CTTNBP2NL	IPI00514311	s481	0.3	56.2	2	3	1	0	3	0	0	0	0	0	9	0	481 pS
Isoform 1AB of Catenin delta-1	CTND1_HUMAN	CTNND1	IPI00182469	s269	35.8	47.2	3	3	1	0	1	0	0	0	0	0	8	0	269 pS
Isoform 1AB of Catenin delta-1	CTND1_HUMAN	CTNND1	IPI00182469	t177	13.2	-1	1	0	0	1	4	0	0	0	0	0	6	0
Isoform 1AB of Catenin delta-1	CTND1_HUMAN	CTNND1	IPI00182469	s914	7.6	26.2	1	4	0	0	0	0	0	0	0	0	5	0
Isoform 1AB of Catenin delta-1	CTND1_HUMAN	CTNND1	IPI00182469	t863	3.4	21.5	0	2	1	1	0	0	0	0	0	0	4	0	864 pS
Isoform 1AB of Catenin delta-1	CTND1_HUMAN	CTNND1	IPI00182469	y228	9.6	-1	0	0	0	2	1	0	0	0	0	0	3	0	228 pY (By similarity).
Isoform 1 of Cullin-4A	CUL4A_HUMAN	CUL4A	IPI00419273	s10	34.4	-1	0	0	0	2	2	0	0	0	0	0	4	0	10 pS.
UPF0368 protein Cxorf26	CX026_HUMAN	PBDC1	IPI00107104	s197	-1	71.4	0	0	0	1	2	0	0	0	0	0	3	0
Cytospin-A	CYTSA_HUMAN	SPECC1L	IPI00178072	s220	-1	65.8	1	1	2	0	4	0	0	0	0	0	8	0
Cytospin-A	CYTSA_HUMAN	SPECC1L	IPI00178072	s887	6.6	-1	1	2	1	2	2	0	0	0	0	0	8	0
Disheveled-associated activator of morphogenesis 2	DAAM2_HUMAN	DAAM2	IPI00514893	s1052	2.1	41.4	1	2	1	0	1	0	0	0	0	0	5	0		1016 1048 DAD.
Isoform 1 of Disabled homolog 2	DAB2_HUMAN	DAB2	IPI00179438	s401	-1	38.5	2	2	2	2	0	0	0	0	0	0	8	0	401 pS		REGION 230 447 Required for localization to clathrin-coated pits (By similarity).
Isoform 3 of Disabled homolog 2-interacting protein	DAB2P_HUMAN	DAB2IP	IPI00045600	s554	-1	26.1	2	2	2	0	0	0	0	0	0	0	6	0		DOMAIN 371 563 Ras-GAP.
Isoform 3 of Disabled homolog 2-interacting protein	DAB2P_HUMAN	DAB2IP	IPI00045600	s802	27.9	46.6	2	2	2	0	0	0	0	0	0	0	6	0			REGION 646 943 Necessary for interaction with AKT1.
Isoform 3 of Disabled homolog 2-interacting protein	DAB2P_HUMAN	DAB2IP	IPI00045600	s509	17.9	24.7	1	3	1	0	0	0	0	0	0	0	5	0		DOMAIN 371 563 Ras-GAP.
Isoform 2C of Cytoplasmic dynein 1 intermediate chain 2	DC1I2_HUMAN	DYNC1I2	IPI00216348	s81	5.1	35.3	0	0	0	2	2	0	0	0	0	0	4	0
Cytoplasmic dynein 1 light intermediate chain 1	DC1L1_HUMAN	DYNC1LI1	IPI00007675	t518	0	-1	0	1	0	1	0	0	0	0	0	0	2	0	515 pT.; 516 pS.
ATP-dependent RNA helicase DDX24	DDX24_HUMAN	DDX24	IPI00006987	t302	1.9	34.9	0	0	0	0	2	0	0	0	0	0	2	0	302 pT.	DOMAIN 224 528 Helicase ATP-binding.
Isoform 6 of DENN domain-containing protein 4C	DEN4C_HUMAN	DENND4C	IPI00100453	s1042	3	-1	0	0	2	0	0	0	0	0	0	0	2	0	1042 pS
Isoform 6 of DENN domain-containing protein 4C	DEN4C_HUMAN	DENND4C	IPI00100453	s1089	10.6	23.8	2	0	0	0	0	0	0	0	0	0	2	0	1089 pS
Density-regulated protein	DENR_HUMAN	DENR	IPI00306280	s73	9.9	-1	0	0	1	1	2	0	0	0	0	0	4	0	73 pS
Isoform 1 of Disco-interacting protein 2 homolog B	DIP2B_HUMAN	DIP2B	IPI00465045	s203	0	31.5	1	0	1	0	0	0	0	0	0	0	2	0	203 pS.
Isoform 1 of Disks large homolog 5	DLG5_HUMAN	DLG5	IPI00411901	s1263	14.1	47.2	2	2	2	2	2	0	0	0	0	0	10	0
DmX-like protein 1	DMXL1_HUMAN	DMXL1	IPI00294728	s1970	-1	57.7	2	1	2	2	2	0	0	0	0	0	9	0	1970 pS.
DmX-like protein 1	DMXL1_HUMAN	DMXL1	IPI00294728	s436	6	48.6	0	0	0	2	2	0	0	0	0	0	4	0	436 pS
Isoform 2 of DnaJ homolog subfamily C member 5	DNJC5_HUMAN	DNAJC5	IPI00023780	s8	6.3	-1	0	0	0	0	2	0	0	0	0	0	2	0	8 pS	DOMAIN 13 82 J.
Isoform 2 of Dedicator of cytokinesis protein 7	DOCK7_HUMAN	DOCK7	IPI00183572	s898	0	105.3	1	0	0	3	2	0	0	0	0	0	6	0
Isoform 2 of Dedicator of cytokinesis protein 7	DOCK7_HUMAN	DOCK7	IPI00183572	s1383	11.8	20	2	1	0	0	2	0	0	0	0	0	5	0	1383 pS
Isoform 2 of Dedicator of cytokinesis protein 7	DOCK7_HUMAN	DOCK7	IPI00183572	s896	0	41.8	0	0	1	3	1	0	0	0	0	0	5	0	896 pS
Isoform 2 of Dedicator of cytokinesis protein 7	DOCK7_HUMAN	DOCK7	IPI00183572	t966	11.3	39.3	0	0	0	2	2	0	0	0	0	0	4	0
Isoform 2 of Dedicator of cytokinesis protein 7	DOCK7_HUMAN	DOCK7	IPI00183572	s862	1.2	43.1	0	0	0	2	0	0	0	0	0	0	2	0
Isoform 2 of Dedicator of cytokinesis protein 7	DOCK7_HUMAN	DOCK7	IPI00183572	s863	0	24.8	0	0	0	0	2	0	0	0	0	0	2	0
Isoform 2 of Dedicator of cytokinesis protein 7	DOCK7_HUMAN	DOCK7	IPI00183572	s864	0.8	25	0	0	0	0	2	0	0	0	0	0	2	0
Isoform 2 of Dedicator of cytokinesis protein 7	DOCK7_HUMAN	DOCK7	IPI00183572	s180	14.8	40.8	2	2	2	2	0	0	0	0	0	0	8	0	180 pS
Isoform 2 of Dedicator of cytokinesis protein 7	DOCK7_HUMAN	DOCK7	IPI00183572	s905	9.1	61.1	2	2	2	0	2	0	0	0	0	0	8	0	905 pS
Isoform 2 of Dedicator of cytokinesis protein 7	DOCK7_HUMAN	DOCK7	IPI00183572	s900	9.2	106.8	1	2	4	5	5	0	0	0	0	0	17	0	900 pS
Isoform 2 of Dedicator of cytokinesis protein 7	DOCK7_HUMAN	DOCK7	IPI00183572	s1423	11.3	68	4	4	2	1	3	0	0	0	0	0	14	0
Isoform 2 of Dedicator of cytokinesis protein 7	DOCK7_HUMAN	DOCK7	IPI00183572	s888	27.9	-1	2	3	1	0	0	0	0	0	0	0	6	0	888 pS
Isoform 2 of Dedicator of cytokinesis protein 7	DOCK7_HUMAN	DOCK7	IPI00183572	s929	7.8	37.4	1	2	0	1	0	0	0	0	0	0	4	0
Protein Dos. Isoform 2	DOS_HUMAN	DOS	IPI00171000	s299	N/D	N/D	0	1	1	0	0	0	0	0	0	0	2	0
Collapsin response mediator protein 4 long variant	DPYL3_HUMAN	DPYSL3	IPI00029111	s102	13.8	27.7	0	0	0	2	2	0	0	0	0	0	4	0
Collapsin response mediator protein 4 long variant	DPYL3_HUMAN	DPYSL3	IPI00029111	s636	9.5	-1	1	0	0	3	0	0	0	0	0	0	4	0
Collapsin response mediator protein 4 long variant	DPYL3_HUMAN	DPYSL3	IPI00029111	s56	25.8	36.7	0	0	2	0	0	0	0	0	0	0	2	0
Isoform 1 of Drebrin	DREB_HUMAN	DBN1	IPI00003406	s339	3.7	74.8	3	2	6	2	6	0	0	0	0	0	19	0	339 pS
Isoform 1 of Drebrin	DREB_HUMAN	DBN1	IPI00003406	s337	4.5	-1	1	2	3	5	5	0	0	0	0	0	16	0	337 pS
Isoform 1 of Drebrin	DREB_HUMAN	DBN1	IPI00003406	s341	6	-1	1	0	1	1	2	0	0	0	0	0	5	0
Isoform 1 of Drebrin	DREB_HUMAN	DBN1	IPI00003406	s342	0.1	-1	0	0	0	0	2	0	0	0	0	0	2	0
Isoform 1 of Drebrin	DREB_HUMAN	DBN1	IPI00003406	t331	1.9	-1	0	0	0	2	0	0	0	0	0	0	2	0	331 pT.
Isoform 1 of Drebrin	DREB_HUMAN	DBN1	IPI00003406	t335	6.6	50.3	3	2	1	3	0	0	0	0	0	0	9	0	335 pT
D-tyrosyl-tRNA(Tyr) deacylase 1	DTD1_HUMAN	DTD1	IPI00152692	s196	0	-1	0	2	1	0	0	0	0	0	0	0	3	0	197 pS.
D-tyrosyl-tRNA(Tyr) deacylase 1	DTD1_HUMAN	DTD1	IPI00152692	s197	0	45.8	2	0	0	0	0	0	0	0	0	0	2	0	197 pS
Cytoplasmic dynein 1 heavy chain 1	DYHC1_HUMAN	DYNC1H1	IPI00456969	s4368	6.1	35.9	4	5	3	3	6	0	0	0	1	1	21	2	4368 pS.
Dystonin	DYST_HUMAN	DST	IPI00642259	s2919	-1	71.6	0	0	0	1	3	0	0	0	0	0	4	0	2919 pS
Dystonin	DYST_HUMAN	DST	IPI00642259	s3970	16.7	25.2	1	1	0	0	0	0	0	0	0	0	2	0
Band 4.1-like protein 2	E41L2_HUMAN	EPB41L2	IPI00015973	s39	4.4	33.1	0	0	2	0	1	0	0	0	0	0	3	0	39 pS
Band 4.1-like protein 2	E41L2_HUMAN	EPB41L2	IPI00015973	y623	-1	52.5	2	2	2	2	2	0	0	0	0	0	10	0	623 pY (By similarity)		REGION 502 610 Hydrophilic.; REGION 611 676 Spectrin—actin-binding.
Band 4.1-like protein 2	E41L2_HUMAN	EPB41L2	IPI00015973	s715	23	39.6	0	0	0	2	0	0	0	0	0	0	2	0	715 pS
Isoform B of Band 4.1-like protein 3	E41L3_HUMAN	EPB41L3	IPI00215716	s740	10.2	-1	1	0	2	0	0	0	0	0	0	0	3	0			REGION 514 860 Spectrin--actin-binding (Potential)
Isoform B of Band 4.1-like protein 3	E41L3_HUMAN	EPB41L3	IPI00215716	s478	11.4	41.6	0	0	2	0	0	0	0	0	0	0	2	0			REGION 394 513 Hydrophilic.
Isoform B of Band 4.1-like protein 3	E41L3_HUMAN	EPB41L3	IPI00215716	s738	1.6	26.4	0	1	0	0	1	0	0	0	0	0	2	0			REGION 514 860 Spectrin--actin-binding (Potential).
Enhancer of mRNA-decapping protein 3	EDC3_HUMAN	EDC3	IPI00018009	s161	7.4	23.4	0	0	0	0	2	0	0	0	0	0	2	0	161 pS.		REGION 191 296 Required for interaction with DDX6 (By similarity).
Elongation factor 1-beta	EF1B_HUMAN	EEF1B2	IPI00178440	s141	0	33.6	0	0	0	2	2	0	0	0	0	0	4	0
EF-hand domain-containing protein D2	EFHD2_HUMAN	EFHD2	IPI00060181	s74	15.1	29.6	0	4	1	0	0	0	0	0	0	0	5	0	74 pS
EH domain-binding protein 1-like protein 1	EH1L1_HUMAN	EHBP1L1	IPI00296421	s285	1.2	-1	0	0	1	1	0	0	0	0	0	0	2	0	285 pS
Isoform 1 of EH domain-binding protein 1	EHBP1_HUMAN	EHBP1	IPI00178187	s426	0.1	34	0	1	4	0	2	0	0	0	0	0	7	0
Isoform 1 of EH domain-binding protein 1	EHBP1_HUMAN	EHBP1	IPI00178187	s436	0.1	34	1	1	4	4	2	0	0	0	0	0	12	0	436 pS	DOMAIN 443 545 CH.
Isoform 1 of EH domain-binding protein 1	EHBP1_HUMAN	EHBP1	IPI00178187	s428	4.7	26	1	1	0	3	0	0	0	0	0	0	5	0		DOMAIN 443 545 CH.
Isoform 1 of EH domain-binding protein 1	EHBP1_HUMAN	EHBP1	IPI00178187	t427	0.7	19.7	0	0	0	2	0	0	0	0	0	0	2	0
Translation initiation factor eIF-2B subunit epsilon	EI2BE_HUMAN	EIF2B5	IPI00011898	s544	-1	41.1	2	2	0	1	0	0	0	0	0	0	5	0	544 pS; by DYRK2	DOMAIN 543 720 W2.
Eukaryotic translation initiation factor 3 subunit A	EIF3A_HUMAN	EIF3A	IPI00029012	s882	11.1	29.2	2	0	0	0	0	0	0	0	0	0	2	0	882 pS		REGION 664 835 Interaction with EIF3B.; REGION 925 1172 25 X 10 AA approximate tandem repeats of [DE]-[DE]-[DE]-R-[SEVGFPILV]-[HPSN]-[RSW]-[RL]-[DRGTIHN]-[EPMANLGDT].
Echinoderm microtubule-associated protein-like 4	EMAL4_HUMAN	EML4	IPI00001466	t897	13.1	31.1	0	0	0	0	2	0	0	0	0	0	2	0	897 pT
Isoform 2 of Alpha-endosulfine	ENSA_HUMAN	ENSA	IPI00220797	s67			2	0	1	0	0	0	0	0	0	0	3	0	67 pS					MUTAGEN 109 109 S->E: Mimicks a phosphorylated state and impairs interaction with SNCA.
cDNA FLJ60624, highly similar to Epidermal growth factor receptor substrate 15-like 1	EP15R_HUMAN	EPS15L1	IPI00163849	s229	-1	33.9	0	0	2	2	3	0	0	0	0	0	7	0	229 pS		REGION 15 368 Interaction with DAB2 (By similarity)
cDNA FLJ60624, highly similar to Epidermal growth factor receptor substrate 15-like 1	EP15R_HUMAN	EPS15L1	IPI00163849	s593	-1	31.4	2	2	2	0	0	0	0	0	0	0	6	0
Ephrin receptor	EPHA5_HUMAN	EPHA5	IPI00008290	y834	3	86.1	2	2	1	1	2	0	0	0	0	0	8	0	833 pY; by autocatalysis (Potential)	DOMAIN 675 936 Protein kinase.		BINDING 707 707 ATP (By similarity).
Isoform 1 of Epsin-1	EPN1_HUMAN	EPN1	IPI00002495	s410	-1	27.2	0	0	2	1	0	0	0	0	0	0	3	0					MOTIF 402 411 [DE]-X(1,2)-F-X-X-[FL]-X-X-X-R motif.
Isoform 1 of Epidermal growth factor receptor substrate 15	EPS15_HUMAN	EPS15	IPI00292134	s814	-1	29.8	2	1	2	1	1	0	0	0	0	0	7	0	814 pS.		REGION 599 827 15 X 3 AA repeats of D-P-F.
Isoform 1 of Epidermal growth factor receptor substrate 15	EPS15_HUMAN	EPS15	IPI00292134	s796	28.4	28.8	0	1	1	1	1	0	0	0	0	0	4	0	796 pS.		REGION 599 827 15 X 3 AA repeats of D-P-F.
Isoform 1 of Receptor tyrosine-protein kinase erbB-3	ERBB3_HUMAN	ERBB3	IPI00298285	s686	-1	30.1	0	0	0	2	0	0	0	0	0	0	2	0
Smg-6 homolog, nonsense mediated mRNA decay factor isoform 2	EST1A_HUMAN	SMG6	IPI00014252	s453	N/D	N/D	0	0	0	1	2	0	0	0	0	0	3	0			REGION 114 503 Interaction with telomeric DNA.
Smg-6 homolog, nonsense mediated mRNA decay factor isoform 2	EST1A_HUMAN	SMG6	IPI00014252	t448	N/D	N/D	0	0	0	1	2	0	0	0	0	0	3	0			REGION 114 503 Interaction with telomeric DNA.
Isoform 2 of Protein FAM117B	F117B_HUMAN	FAM117B	IPI00044665	s273	12	-1	1	2	1	2	2	0	1	0	0	0	8	1
hypothetical protein LOC348262	F195B_HUMAN	FAM195B	IPI00746221	s21	14	44.5	0	2	0	2	1	0	0	0	0	0	5	0	21 pS
Isoform 1 of 6-phosphofructo-2-kinase/fructose-2,6-biphosphatase 2	F262_HUMAN	PFKFB2	IPI00305589	s466	20	37.3	0	0	0	1	2	0	0	0	0	0	3	0	466 pS; by AMPK		REGION 249 505 Fructose-2,6-bisphosphatase.			MUTAGEN 466 466 S->E: Constitutively active mutant that cannot be phosphorylated and further activated by AMPK.
Protein FAM91A1	F91A1_HUMAN	FAM91A1	IPI00152671	s355	0.9	-1	0	0	0	1	1	0	0	0	0	0	2	0
Family with sequence similarity 21, member A	FA21A_HUMAN	FAM21A	IPI00470523	s434	60.7	-1	1	0	2	1	1	0	0	0	0	0	5	0
Isoform 2 of WASH complex subunit FAM21C	FA21C_HUMAN	FAM21C	IPI00456853	s325	0	38.5	4	1	1	1	3	0	0	0	0	0	10	0
Isoform 2 of WASH complex subunit FAM21C	FA21C_HUMAN	FAM21C	IPI00456853	s344	25.6	83.2	0	0	0	2	2	0	0	0	0	0	4	0
Isoform 2 of WASH complex subunit FAM21C	FA21C_HUMAN	FAM21C	IPI00456853	s531	32.1	101.8	0	0	0	2	2	0	0	0	0	0	4	0
Isoform 2 of WASH complex subunit FAM21C	FA21C_HUMAN	FAM21C	IPI00456853	s280	8.7	32.3	0	0	0	2	1	0	0	0	0	0	3	0
Isoform 2 of WASH complex subunit FAM21C	FA21C_HUMAN	FAM21C	IPI00456853	s536	2.4	41.9	0	0	0	1	2	0	0	0	0	0	3	0
Isoform 2 of WASH complex subunit FAM21C	FA21C_HUMAN	FAM21C	IPI00456853	s276	11	23.2	0	0	0	0	2	0	0	0	0	0	2	0
Isoform 2 of WASH complex subunit FAM21C	FA21C_HUMAN	FAM21C	IPI00456853	t323	4.7	-1	0	0	1	1	0	0	0	0	0	0	2	0
Isoform 1 of Protein FAM40A	FA40A_HUMAN	STRIP1	IPI00549766	s335	47.3	-1	7	5	6	4	6	0	0	0	0	0	28	0
Isoform 1 of Protein FAM40A	FA40A_HUMAN	STRIP1	IPI00549766	s59	37.5	-1	0	0	0	2	3	0	0	0	0	0	5	0
Isoform 3 of Protein FAM59A	FA59A_HUMAN	GAREM	IPI00171499	s758	1.9	-1	1	0	2	1	1	0	0	0	0	0	5	0
Putative uncharacterized protein FAM64A	FA64A_HUMAN	FAM64A	IPI00149860	s16	-1	31	1	1	0	2	0	0	0	0	0	0	4	0	16 pS				MOTIF 14 17 D-box 1.	MUTAGEN 14 17 RRSL->ARSA: Weak reduction in ubiquitination. Complete loss of ubiquitination; when associated with 53-A—A-56.
Isoform 1 of Protein FAM65B	FA65B_HUMAN	FAM65B	IPI00016800	s21	9.3	-1	2	1	2	0	0	0	0	0	0	0	5	0
Protein FAM83H	FA83H_HUMAN	FAM83H	IPI00784320	s914	-1	29.6	0	2	0	0	0	0	0	0	0	0	2	0	914 pS
Isoform 1 of Focal adhesion kinase 1	FAK1_HUMAN	PTK2	IPI00012885	y397	3.7	-1	0	0	0	0	3	0	0	0	0	0	3	0	397 pY; by autocatalysis.			BINDING 454 454 ATP.		MUTAGEN 397 397 Y->F: Abolishes autophosphorylation. Abolishes interaction with SRC and activation of BMX.
Isoform 1 of Focal adhesion kinase 1	FAK1_HUMAN	PTK2	IPI00012885	y407	3.7	-1	0	0	0	0	3	0	0	0	0	0	3	0	407 pY.			BINDING 454 454 ATP.
Isoform 1 of Focal adhesion kinase 1	FAK1_HUMAN	PTK2	IPI00012885	s887	12.4	-1	0	0	0	0	2	0	0	0	0	0	2	0	887 pS		REGION 707 1052 Interaction with TGFB1I1
Isoform 1 of Focal adhesion kinase 1	FAK1_HUMAN	PTK2	IPI00012885	s890	12.4	-1	0	0	0	0	2	0	0	0	0	0	2	0			REGION 707 1052 Interaction with TGFB1I1.
Isoform 1 of Focal adhesion kinase 1	FAK1_HUMAN	PTK2	IPI00012885	y577	0	32.3	1	0	0	0	1	0	0	0	0	0	2	0	577 577 pY; by RET and SRC.	DOMAIN 422 680 Protein kinase.		BINDING 454 454 ATP.
Isoform 1 of Focal adhesion kinase 1	FAK1_HUMAN	PTK2	IPI00012885	s910	21.5	45.2	8	5	6	6	8	0	0	0	0	0	33	0	910 pS.		REGION 912 1052 Interaction with ARHGEF28 (By similarity).
Isoform 1 of Focal adhesion kinase 1	FAK1_HUMAN	PTK2	IPI00012885	y576	11	-1	2	1	1	2	3	0	0	0	0	0	9	0	576 pY; by RET and SRC.; 577 577 pY; by RET and SRC.	DOMAIN 422 680 Protein kinase.		BINDING 454 454 ATP.
Isoform 1 of FERM, RhoGEF and pleckstrin domain-containing protein 1	FARP1_HUMAN	FARP1	IPI00024773	s899	0.8	-1	1	1	0	1	0	0	0	0	0	0	3	0	889 pS.
Isoform 1 of FERM, RhoGEF and pleckstrin domain-containing protein 1	FARP1_HUMAN	FARP1	IPI00024773	s894	1.2	-1	0	0	0	1	1	0	0	0	0	0	2	0
Isoform 1 of FERM, RhoGEF and pleckstrin domain-containing protein 1	FARP1_HUMAN	FARP1	IPI00024773	s427	33.9	59.6	2	3	0	1	2	0	0	0	0	0	8	0	427 pS
Isoform 3 of Formin-binding protein 1-like	FBP1L_HUMAN	FNBP1L	IPI00015580	s430	7.5	-1	0	1	0	2	1	0	0	0	0	0	4	0			REGION 245 535 Interaction with CDC42			MUTAGEN 441 443 MGD->IST: Impairs interaction with CDC42 and reduces CDC42-induced actin assembly.
Isoform 3 of Formin-binding protein 1-like	FBP1L_HUMAN	FNBP1L	IPI00015580	s443	20.6	-1	0	0	0	0	2	0	0	0	0	0	2	0			REGION 245 535 Interaction with CDC42.			MUTAGEN 441 443 MGD->IST: Impairs interaction with CDC42 and reduces CDC42-induced actin assembly.
Isoform 1 of Fermitin family homolog 2	FERM2_HUMAN	FERMT2	IPI00000856	y179	2.3	53.5	0	0	0	0	4	0	0	0	0	0	4	0				BINDING 383 383 Phosphatidylinositol phosphate.
Isoform 1 of Fermitin family homolog 2	FERM2_HUMAN	FERMT2	IPI00000856	s159	17.3	-1	0	0	0	0	2	0	0	0	0	0	2	0	159 pS
Isoform 1 of Fermitin family homolog 2	FERM2_HUMAN	FERMT2	IPI00000856	s181	0	56.9	0	0	0	1	1	0	0	0	0	0	2	0	181 pS	DOMAIN 189 661 FERM
cDNA FLJ56188, highly similar to FYVE, RhoGEF and PH domain-containing protein4	FGD4_HUMAN	FGD4	IPI00065435	s814	28.8	38.5	1	1	0	2	0	0	0	0	0	0	4	0
Isoform 1 of Filamin A-interacting protein 1-like	FIL1L_HUMAN	FILIP1L	IPI00297578	s1047	2.7	-1	1	1	0	0	0	0	0	0	0	0	2	0
similar to fibronectin 1 isoform 4 preproprotein isoform 10	FINC_BOVINE	FN1	IPI00714673	s1558	9.5	-1	0	0	0	0	2	0	0	0	0	0	2	0
similar to fibronectin 1 isoform 4 preproprotein isoform 10	FINC_BOVINE	FN1	IPI00714673	s1489	12.1	89.5	3	5	3	3	5	0	0	0	0	0	19	0
similar to fibronectin 1 isoform 4 preproprotein isoform 10	FINC_BOVINE	FN1	IPI00714673	s286	24	92.8	3	4	4	3	5	0	0	0	0	0	19	0
similar to fibronectin 1 isoform 4 preproprotein isoform 10	FINC_BOVINE	FN1	IPI00714673	s284	22.6	-1	3	3	4	2	4	0	0	0	0	0	16	0
similar to fibronectin 1 isoform 4 preproprotein isoform 10	FINC_BOVINE	FN1	IPI00714673	s281	11	-1	3	2	3	3	3	0	0	0	0	0	14	0
similar to fibronectin 1 isoform 4 preproprotein isoform 10	FINC_BOVINE	FN1	IPI00714673	s1490	0.8	57.4	1	0	3	2	3	0	0	0	0	0	9	0
similar to fibronectin 1 isoform 4 preproprotein isoform 10	FINC_BOVINE	FN1	IPI00714673	s2256	9.1	-1	0	1	2	2	4	0	0	0	0	0	9	0
similar to fibronectin 1 isoform 4 preproprotein isoform 10	FINC_BOVINE	FN1	IPI00714673	s576	-1	30.5	1	1	2	2	3	0	0	0	0	0	9	0
similar to fibronectin 1 isoform 4 preproprotein isoform 10	FINC_BOVINE	FN1	IPI00714673	s2260	14	41.3	2	2	2	3	2	0	0	0	0	0	11	0
similar to fibronectin 1 isoform 4 preproprotein isoform 10	FINC_BOVINE	FN1	IPI00714673	t2257	6.5	46.8	3	3	2	2	1	0	0	0	0	0	11	0
similar to fibronectin 1 isoform 4 preproprotein isoform 10	FINC_BOVINE	FN1	IPI00714673	s2265	10.1	46	0	0	0	3	2	0	0	0	0	0	5	0
similar to fibronectin 1 isoform 4 preproprotein isoform 10	FINC_BOVINE	FN1	IPI00714673	t280	3.7	-1	2	0	0	1	0	0	0	0	0	0	3	0
Isoform 1 of FK506-binding protein 15	FKB15_HUMAN	FKBP15	IPI00853400	s1162	0	-1	2	0	0	2	2	0	0	0	0	0	6	0	1162 pS
Isoform 1 of FK506-binding protein 15	FKB15_HUMAN	FKBP15	IPI00853400	s1164	0	-1	2	0	0	2	2	0	0	0	0	0	6	0	1164 pS
Isoform 1 of FK506-binding protein 15	FKB15_HUMAN	FKBP15	IPI00853400	s962	2.6	45.3	1	2	2	1	1	0	0	0	0	0	7	0
Isoform 1 of FK506-binding protein 15	FKB15_HUMAN	FKBP15	IPI00853400	s960	4.7	-1	0	1	1	2	1	0	0	0	0	0	5	0	956 pS
Isoform 1 of FK506-binding protein 15	FKB15_HUMAN	FKBP15	IPI00853400	s956	0.9	-1	1	0	0	1	0	0	0	0	0	0	2	0	956 pS
Isoform 1 of Folliculin	FLCN_HUMAN	FLCN	IPI00329635	s302	12.4	30.2	0	0	0	1	2	0	0	0	0	0	3	0
Protein flightless-1 homolog	FLII_HUMAN	FLII	IPI00031023	s856	10.5	48.5	2	2	2	2	1	0	0	0	0	0	9	0	856 pS.
Isoform 2 of Filamin-A	FLNA_HUMAN	FLNA	IPI00302592	s968	11.2	-1	2	1	2	1	2	0	0	0	0	0	8	0
Isoform 2 of Filamin-A	FLNA_HUMAN	FLNA	IPI00302592	s2144	57.8	67.3	0	0	2	0	2	0	0	0	0	0	4	0
Isoform 1 of Filamin-B	FLNB_HUMAN	FLNB	IPI00289334	s2487	1.7	-1	1	1	0	0	0	0	0	0	0	0	2	0			REGION 2472 2602 S
FERM domain-containing protein 4A	FRM4A_HUMAN	FRMD4A	IPI00644865	s798	0.1	77.2	1	1	3	1	1	0	0	0	0	0	7	0
Isoform 1 of Protein furry homolog-like	FRYL_HUMAN	FRYL	IPI00739940	t1915	0.5	33.6	0	0	0	1	1	0	0	0	0	0	2	0	1914 pS
Fragile X mental retardation syndrome-related protein 2	FXR2_HUMAN	FXR2	IPI00016250	t411	11.3	86.9	2	2	1	4	2	0	0	0	0	0	11	0	411 pT
Fragile X mental retardation syndrome-related protein 2	FXR2_HUMAN	FXR2	IPI00016250	s410	4.4	52.1	0	1	1	0	0	0	0	0	0	0	2	0	411 pT
Fragile X mental retardation syndrome-related protein 2	FXR2_HUMAN	FXR2	IPI00016250	t558	17.2	-1	1	0	0	1	0	0	0	0	0	0	2	0
Cyclin-G-associated kinase	GAK_HUMAN	GAK	IPI00298949	s826	1.8	-1	0	0	0	1	1	0	0	0	0	0	2	0	826 pS
Cyclin-G-associated kinase	GAK_HUMAN	GAK	IPI00298949	s829	1.8	-1	0	0	0	1	1	0	0	0	0	0	2	0	829 pS
Isoform 1 of Glucosamine--fructose-6-phosphate aminotransferase [isomerizing] 1	GFPT1_HUMAN	GFPT1	IPI00217952	s261	6.8	33.1	0	2	0	0	0	0	0	0	0	0	2	0	261 pS.	DOMAIN 2 305 Glutamine amidotransferase type-2.
Isoform 1 of ARF GTPase-activating protein GIT1	GIT1_HUMAN	GIT1	IPI00384861	s592	2.2	53.2	1	1	2	6	8	0	0	0	0	0	18	0	592 pS.
Isoform 1 of ARF GTPase-activating protein GIT1	GIT1_HUMAN	GIT1	IPI00384861	s596	0.3	54.8	3	1	3	3	3	0	0	0	0	0	13	0	596 pS
Isoform 1 of ARF GTPase-activating protein GIT1	GIT1_HUMAN	GIT1	IPI00384861	s385	7.7	-1	0	0	0	2	4	0	0	0	0	0	6	0	385 pS		REGION 251 415 PTK2/FAK1-binding (By similarity).
Isoform 1 of ARF GTPase-activating protein GIT1	GIT1_HUMAN	GIT1	IPI00384861	t601	9.2	51.6	1	1	0	0	1	0	0	0	0	0	3	0	601 pT.
Isoform 1 of ARF GTPase-activating protein GIT1	GIT1_HUMAN	GIT1	IPI00384861	y383	1.6	-1	0	0	0	1	2	0	0	0	0	0	3	0	383 pY.		REGION 251 415 PTK2/FAK1-binding (By similarity).
Glucocorticoid-induced transcript 1 protein	GLCI1_HUMAN	GLCCI1	IPI00021595	s223	10.8	39.2	0	0	0	2	2	0	0	0	0	0	4	0	223 pS
Isoform 1 of Golgin subfamily A member 4	GOGA4_HUMAN	GOLGA4	IPI00013272	s40	x		0	2	1	0	1	0	0	0	0	0	4	0
Isoform 1 of Golgin subfamily A member 4	GOGA4_HUMAN	GOLGA4	IPI00013272	s41	7.1	-1	1	0	0	1	0	0	0	0	0	0	2	0
Isoform 1 of Golgin subfamily A member 4	GOGA4_HUMAN	GOLGA4	IPI00013272	s71	23.6	31.6	0	0	0	0	2	0	0	0	0	0	2	0	71 pS
Isoform 1 of G patch domain-containing protein 2	GPTC2_HUMAN	GPATCH2	IPI00018019	s284	33.2	-1	1	0	0	2	0	0	0	0	0	0	3	0
Isoform 4 of GRIP1-associated protein 1	GRAP1_HUMAN	GRIPAP1	IPI00607628	s661	2.8	25.2	0	0	0	0	2	0	0	0	0	0	2	0
Isoform 1 of Girdin	GRDN_HUMAN	CCDC88A	IPI00171134	s1701	0	42.8	2	2	1	0	0	0	0	0	0	0	5	0
Histone H1.5	H15_HUMAN	HIST1H1B	IPI00217468	t11	13.9	46.1	0	1	2	0	0	0	0	0	0	0	3	0	11 pT; by GSK3
HCLS1-binding protein 3	H1BP3_HUMAN	HS1BP3	IPI00328868	s194	-1	-1	0	0	0	1	1	0	0	0	0	0	2	0	194 pS
HCLS1-binding protein 3	H1BP3_HUMAN	HS1BP3	IPI00328868	s249	29	-1	0	1	3	2	1	0	0	0	0	0	7	0
Histone H1x	H1X_HUMAN	H1FX	IPI00021924	s31	23.9	54.9	0	0	0	1	1	0	0	0	0	0	2	0	31 pS
cDNA FLJ60944, highly similar to Homo sapiens 26S proteasome-associated UCH interacting protein 1 (UIP1), transcript variant 3, mRNA	HAUS7_HUMAN	HAUS7	IPI00412320	s16	31.9	-1	1	0	1	0	0	0	0	0	0	0	2	0
Huntingtin	HD_HUMAN	HTT	IPI00002335	s1876	23	-1	1	0	1	0	0	0	0	0	0	0	2	0	1874 pS.
Histone deacetylase 4	HDAC4_HUMAN	HDAC4	IPI00010088	s632	6.1	28.5	0	0	0	1	1	0	0	0	0	0	2	0	632 pS; by CaMK4					632 S->A: Reduces phosphorylation and its subsequent nuclear export.
Huntingtin-interacting protein 1	HIP1_HUMAN	HIP1	IPI00782965	s320	1	-1	0	0	0	1	2	0	0	0	0	0	3	0
Isoform 1 of Hematological and neurological expressed 1 protein	HN1_HUMAN	HN1	IPI00007764	s88	0.3	48.3	0	0	1	2	3	0	0	0	0	0	6	0	88 pS
Isoform C1 of Heterogeneous nuclear ribonucleoproteins C1/C2	HNRPC_HUMAN	HNRNPC	IPI00216592	s286	20.3	-1	0	0	0	2	0	0	0	0	0	0	2	0
Isoform 1 of Heterogeneous nuclear ribonucleoprotein K	HNRPK_HUMAN	HNRNPK	IPI00216049	s379	-1	48	1	2	0	2	2	0	0	0	0	0	7	0	379 pS		REGION 59 407 5 X 4 AA repeats of G-X-G-G
Isoform 2 of Heat shock protein HSP 90-alpha	HS90A_HUMAN	HSP90AA1	IPI00382470	s353	-1	59	0	0	0	2	0	0	0	0	0	0	2	0
Isoform 1 of Inhibitor of Bruton tyrosine kinase	IBTK_HUMAN	IBTK	IPI00792333	s1045	22.3	30.4	3	0	1	3	3	0	0	0	1	0	10	1	1045 pS
Eukaryotic translation initiation factor 4B	IF4B_HUMAN	EIF4B	IPI00012079	s445	-1	28.9	0	0	0	2	2	0	0	0	0	0	4	0	445 pS
cDNA FLJ59571, highly similar to Eukaryotic translation initiation factor 4gamma 2	IF4G2_HUMAN	EIF4G2	IPI00015952	t579	0.3	-1	0	1	1	0	0	0	0	0	0	0	2	0		DOMAIN 543 666 MI
Inhibitor of nuclear factor kappa-B kinase subunit beta	IKKB_HUMAN	IKBKB	IPI00024709	s672	18.4	-1	0	2	1	0	0	0	0	0	0	0	3	0	672 pS			BINDING 44 44 ATP (By similarity).
Ras GTPase-activating-like protein IQGAP1	IQGA1_HUMAN	IQGAP1	IPI00009342	y172	-1	45.6	0	0	0	1	2	0	0	0	0	0	3	0	172 pY (By similarity).	DOMAIN 44 159 CH.;
Isoform 1 of Ras GTPase-activating-like protein IQGAP2	IQGA2_HUMAN	IQGAP2	IPI00299048	s16	22.8	35	0	2	2	0	0	0	0	0	0	0	4	0	16 pS.
Insulin receptor substrate 2 insertion mutant (Fragment)	IRS2_HUMAN	IRS2	IPI00464978	s1205	11.9	-1	10	12	11	9	14	0	0	0	0	0	56	0	1203 1203 pS.	DOMAIN 16 144 PH.; DOMAIN 194 298 IRS-type PTB.
Insulin receptor substrate 2 insertion mutant (Fragment)	IRS2_HUMAN	IRS2	IPI00464978	s1176	29.3	74	8	5	7	3	6	0	0	0	1	2	29	3	1176 pS
Insulin receptor substrate 2 insertion mutant (Fragment)	IRS2_HUMAN	IRS2	IPI00464978	s1188	0	55.4	0	1	2	4	5	0	0	0	0	0	12	0		DOMAIN 16 144 PH.; DOMAIN 194 298 IRS-type PTB.
Insulin receptor substrate 2 insertion mutant (Fragment)	IRS2_HUMAN	IRS2	IPI00464978	s1187	0.7	36.6	0	1	0	3	2	0	0	0	0	0	6	0
Insulin receptor substrate 2 insertion mutant (Fragment)	IRS2_HUMAN	IRS2	IPI00464978	s1150	25.2	-1	0	0	0	2	3	0	0	0	0	0	5	0					MOTIF 540 543 YXXM motif 1.; MOTIF 598 601 YXXM motif 2.; MOTIF 653 656 YXXM motif 3.; MOTIF 675 678 YXXM motif 4.; MOTIF 742 745 YXXM motif 5.; MOTIF 823 826 YXXM motif 6.; MOTIF 1072 1075 YXXM motif 7.
Insulin receptor substrate 2 insertion mutant (Fragment)	IRS2_HUMAN	IRS2	IPI00464978	s1166	25.2	-1	0	0	0	2	3	0	0	0	0	0	5	0
Insulin receptor substrate 2 insertion mutant (Fragment)	IRS2_HUMAN	IRS2	IPI00464978	s732	8.1	41.3	0	0	2	0	2	0	0	0	0	0	4	0
Insulin receptor substrate 2 insertion mutant (Fragment)	IRS2_HUMAN	IRS2	IPI00464978	s733	3	38.2	2	1	0	1	0	0	0	0	0	0	4	0
Insulin receptor substrate 2 insertion mutant (Fragment)	IRS2_HUMAN	IRS2	IPI00464978	s978	2.8	49.6	0	0	0	2	2	0	0	0	0	0	4	0	978 pY; by INSR (By similarity)				MOTIF 540 543 YXXM motif 1.; MOTIF 598 601 YXXM motif 2.; MOTIF 653 656 YXXM motif 3.; MOTIF 675 678 YXXM motif 4.; MOTIF 742 745 YXXM motif 5.; MOTIF 823 826 YXXM motif 6.; MOTIF 1072 1075 YXXM motif 7.
Insulin receptor substrate 2 insertion mutant (Fragment)	IRS2_HUMAN	IRS2	IPI00464978	t1204	0	-1	0	1	2	1	0	0	0	0	0	0	4	0	1203 pS
Insulin receptor substrate 2 insertion mutant (Fragment)	IRS2_HUMAN	IRS2	IPI00464978	s1151	25.2	-1	0	0	0	1	2	0	0	0	0	0	3	0
Insulin receptor substrate 2 insertion mutant (Fragment)	IRS2_HUMAN	IRS2	IPI00464978	y921	0	45.7	0	0	0	2	0	0	0	0	0	0	2	0	919 919 pY; by INSR
Insulin receptor substrate 2 insertion mutant (Fragment)	IRS2_HUMAN	IRS2	IPI00464978	t522	11.2	-1	1	2	2	1	1	0	0	0	1	0	7	1	523 pS.
Insulin receptor substrate 2 insertion mutant (Fragment)	IRS2_HUMAN	IRS2	IPI00464978	s681	10	43.6	1	1	1	1	3	0	0	0	0	0	7	0	679 pS.				MOTIF 675 678 YXXM motif 4.
Insulin receptor substrate 2 insertion mutant (Fragment)	IRS2_HUMAN	IRS2	IPI00464978	s1164	11.1	26.5	0	0	2	0	1	0	0	0	0	0	3	0	1162 pS
Insulin receptor substrate 2 insertion mutant (Fragment)	IRS2_HUMAN	IRS2	IPI00464978	t1153	0.7	-1	0	0	2	0	0	0	0	0	0	0	2	0	1159 pT.
Insulin receptor substrate 2 insertion mutant (Fragment)	IRS2_HUMAN	IRS2	IPI00464978	t529	33.1	-1	0	0	1	0	1	0	0	0	0	0	2	0	527 pT.				MOTIF 540 543 YXXM motif 1.
Integrin alpha-5	ITA5_HUMAN	ITGA5	IPI00306604	s124	0	33	0	0	1	1	1	0	0	0	0	0	3	0
Isoform 1 of Integrin alpha-V	ITAV_HUMAN	ITGAV	IPI00027505	s1046	2.8	-1	0	0	2	2	1	0	0	0	0	0	5	0
Isoform Beta-1A of Integrin beta-1	ITB1_HUMAN	ITGB1	IPI00217563	t777	-1	24	2	2	0	0	0	0	0	0	0	0	4	0	777 pT.		REGION 762 767 Signal for sorting from recycling endosomes; interaction with ACAP1.			MUTAGEN 778 778 G->Q: Loss of beta-1A interaction with FLNA and FLNB.
Isoform Beta-1A of Integrin beta-1	ITB1_HUMAN	ITGB1	IPI00217563	y783	-1	29.8	1	0	0	1	2	0	0	0	0	0	4	0	783 pY (By similarity).
Isoform Beta-3A of Integrin beta-3	ITB3_HUMAN	ITGB3	IPI00303283	y773	-1	42.5	0	0	0	1	2	0	0	0	0	0	3	0	773 pY.
Isoform Beta-3A of Integrin beta-3	ITB3_HUMAN	ITGB3	IPI00303283	y785	10	45.2	0	0	0	1	1	0	0	0	0	0	2	0
Isoform 2 of Inositol 1,4,5-trisphosphate receptor type 1	ITPR1_HUMAN	ITPR1	IPI00218658	s1583	38	38.7	2	2	2	0	0	0	0	0	0	0	6	0
Inositol 1,4,5-trisphosphate receptor type 3	ITPR3_HUMAN	ITPR3	IPI00291607	s934	1.4	39.6	1	1	0	0	1	0	0	0	0	0	3	0	934 pS
Isoform 2 of Intersectin-1	ITSN1_HUMAN	ITSN1	IPI00220592	s904	8.4	81.9	3	3	4	1	1	0	0	0	0	1	12	1	904 pS	DOMAIN 913 971 SH3 2
intersectin 2 isoform 3	ITSN2_HUMAN	ITSN2	IPI00396534	y941	-1	58.9	3	3	3	4	3	0	0	0	0	0	16	0		DOMAIN 898 956 SH3 2.; DOMAIN 981 1039 SH3
Junctophilin-1	JPH1_HUMAN	JPH1	IPI00173461	s475	5.4	35.5	0	0	0	2	0	0	0	0	0	0	2	0	475 pS.
Junctophilin-1	JPH1_HUMAN	JPH1	IPI00173461	s478	5.4	35.5	0	0	0	2	0	0	0	0	0	0	2	0
Transcription factor AP-1	JUN_HUMAN	JUN	IPI00008965	s63	6.6	39.1	0	2	0	0	0	0	0	0	0	0	2	0	63 pS; by MAPK8 and PLK3.					63 S->A: Greatly reduced ATF7-mediated transcriptional activity; when associated with A-73
Uncharacterized protein KIAA0355	K0355_HUMAN	KIAA0355	IPI00004527	s723	-1	25	2	0	0	2	1	0	0	0	0	0	5	0
KIAA0528 protein	K0528_HUMAN	C2CD5	IPI00783895	s913	6.3	-1	0	0	0	2	2	0	0	0	0	0	4	0
hypothetical protein LOC643314	K0754_HUMAN	KIAA0754	IPI00737871	s802	14.8	-1	0	0	0	2	2	0	0	0	0	0	4	0			REGION 21 109 13 X 13 AA approximate tandem repeat of P-T-S-P-A-A-A-V-P-T-P-E-E.
Isoform 2 of LisH domain and HEAT repeat-containing protein KIAA1468	K1468_HUMAN	KIAA1468	IPI00023330	s180	22.7	57.9	0	1	2	0	1	0	0	0	0	0	4	0	180 pS
Keratin, type I cytoskeletal 14	K1C14_HUMAN	KRT14	IPI00384444	s437	4.6	30.2	0	0	0	2	1	0	0	0	0	0	3	0
Keratin, type I cytoskeletal 14	K1C14_HUMAN	KRT14	IPI00384444	s13	12.6	29.7	0	0	0	1	1	0	0	0	0	0	2	0
Keratin, type II cytoskeletal 2 epidermal	K22E_HUMAN	KRT2	IPI00021304	s26	16.3	-1	0	0	0	0	2	0	0	0	0	0	2	0			REGION 1 177 Head.
Keratin, type II cytoskeletal 5	K2C5_HUMAN	KRT5	IPI00009867	s21	15.1	63.1	0	0	0	3	4	0	0	0	0	0	7	0			REGION 1 167 Head.;
Keratin, type II cytoskeletal 5	K2C5_HUMAN	KRT5	IPI00009867	s36	11	23.9	0	0	0	2	2	0	0	0	0	0	4	0			REGION 1 167 Head.
Keratin, type II cytoskeletal 5	K2C5_HUMAN	KRT5	IPI00009867	s82	19.6	53.8	0	0	0	2	2	0	0	0	0	0	4	0			REGION 1 167 Head.
Keratin, type II cytoskeletal 6A	K2C6A_HUMAN	KRT6A	IPI00300725	s22	N/D	N/D	0	0	0	2	2	0	0	0	0	0	4	0			REGION 2 162 Head
Keratin, type II cytoskeletal 6A	K2C6A_HUMAN	KRT6A	IPI00300725	s237	-1	25.2	0	0	0	2	2	0	0	0	0	0	4	0			REGION 163 472 Rod.; REGION 218 309 Coil 1B.;
Keratin, type II cytoskeletal 6C	K2C6C_HUMAN	KRT6C	IPI00299145	s37	22.6	44.4	0	0	0	1	2	0	0	0	0	0	3	0			REGION 2 162 Head
6-phosphofructokinase type C	K6PP_HUMAN	PFKP	IPI00009790	s386	-1	42.5	0	0	0	2	3	0	0	0	0	0	5	0	386 pS
KN motif and ankyrin repeat domain-containing protein 1	KANK1_HUMAN	KANK1	IPI00339320	s323	6	73.8	2	0	1	2	1	0	0	0	0	0	6	0	325 pS; by PKB.		REGION 291 467 Interaction with KIF21A.			MUTAGEN 325 325 S->A: Abolishes phosphorylation by PKB. Abolishes interaction with YWHAB; YWHAG; YWHAE; YWHAH; YWHAQ; YWHAZ and SFN.
Isoform 1 of KN motif and ankyrin repeat domain-containing protein 2	KANK2_HUMAN	KANK2	IPI00013537	s323			2	1	4	0	0	0	0	0	0	0	7	0
Isoform 1 of KN motif and ankyrin repeat domain-containing protein 2	KANK2_HUMAN	KANK2	IPI00013537	s375			0	0	1	1	1	0	0	0	0	0	3	0	375 pS
Isoform Delta 6 of Calcium/calmodulin-dependent protein kinase type II subunit delta	KCC2D_HUMAN	CAMK2D	IPI00172636	t337	0	68	2	2	2	2	2	0	0	0	0	0	10	0	337 pT			BINDING 43 43 ATP (By similarity).
Isoform 2 of Kinase D-interacting substrate of 220 kDa	KDIS_HUMAN	KIDINS220	IPI00384909	s1427	12.5	-1	0	0	2	1	5	0	0	0	0	0	8	0
Isoform 2 of Kinase D-interacting substrate of 220 kDa	KDIS_HUMAN	KIDINS220	IPI00384909	s1312	0	41	2	1	2	3	3	0	0	0	0	0	11	0
Isoform 2 of Kinase D-interacting substrate of 220 kDa	KDIS_HUMAN	KIDINS220	IPI00384909	s1422	27.2	-1	0	0	0	1	3	0	0	0	0	0	4	0
Isoform 2 of Kinase D-interacting substrate of 220 kDa	KDIS_HUMAN	KIDINS220	IPI00384909	s876	-1	13.8	0	0	0	2	1	0	0	0	0	0	3	0		DOMAIN 440 953 KAP NTPase.
Isoform 2 of Kinase D-interacting substrate of 220 kDa	KDIS_HUMAN	KIDINS220	IPI00384909	s1456	19.2	-1	1	0	4	1	4	0	0	0	0	0	10	0
Isoform 2 of Kinase D-interacting substrate of 220 kDa	KDIS_HUMAN	KIDINS220	IPI00384909	s843	35.3	42.5	0	0	2	1	0	0	0	0	0	0	3	0		DOMAIN 440 953 KAP NTPase.
Kinesin-like protein KIF13B	KI13B_HUMAN	KIF13B	IPI00021753	s1410	58.6	82.9	1	1	5	1	4	0	0	0	0	0	12	0	1410 pS					MUTAGEN 1410 1410 S->A: Abolishes phosphorylation by MARK2; when associated with A-1389.
Kinesin-like protein KIF13B	KI13B_HUMAN	KIF13B	IPI00021753	s1381	2.2	20.4	1	0	0	0	1	0	0	0	0	0	2	0	1381 pS; by MARK2					MUTAGEN 1381 1381 S->A: Abolishes phosphorylation by MARK2; when associated with A-1410.
Isoform 1 of Kinesin-like protein KIF1B	KIF1B_HUMAN	KIF1B	IPI00029011	s1057	22	32.3	0	2	1	0	0	0	0	0	0	0	3	0	1057 pS
Kinesin-like protein KIF1C	KIF1C_HUMAN	KIF1C	IPI00179757	s674	10.1	41.9	0	0	0	2	1	0	0	0	0	0	3	0	674 pS
Kinesin-like protein KIF1C	KIF1C_HUMAN	KIF1C	IPI00179757	s676	10.1	41.9	0	0	0	2	1	0	0	0	0	0	3	0	676 pS
Kinesin-like protein KIF3A	KIF3A_HUMAN	KIF3A	IPI00000455	s690	13.7	25.4	0	0	0	0	2	0	0	0	0	0	2	0			REGION 697 699 Globular.
Isoform 1 of Kinesin light chain 4	KLC4_HUMAN	KLC4	IPI00398812	s590	33.6	80	2	2	4	1	2	0	0	0	0	0	11	0	590 pS.
Isoform 1 of Kinesin light chain 4	KLC4_HUMAN	KLC4	IPI00398812	t612	7	28.2	0	0	0	2	0	0	0	0	0	0	2	0	612 pT.
Protein kinase C alpha type	KPCA_HUMAN	PRKCA	IPI00385449	s226	16	-1	0	0	0	0	2	0	0	0	0	0	2	0	226 pS.	DOMAIN 172 260 C2.		BINDING 195 195 Inositol phosphate group (By similarity).; BINDING 245 245 Inositol phosphate group (By similarity).; BINDING 368 368 ATP (By similarity).
Protein kinase C delta type	KPCD_HUMAN	PRKCD	IPI00329236	s664	37.6	60	0	0	0	2	2	0	0	0	0	0	4	0	664 pS.	DOMAIN 604 675 AGC-kinase C-terminal.
Protein kinase C delta type	KPCD_HUMAN	PRKCD	IPI00329236	y334	12.5	-1	2	2	2	0	2	0	0	0	0	0	8	0	334 pY; by SRC (Probable).	DOMAIN 349 603 Protein kinase.		BINDING 378 378 ATP (By similarity).
Protein kinase C delta type	KPCD_HUMAN	PRKCD	IPI00329236	y313	58.4	66.6	3	4	4	4	4	0	0	0	0	0	19	0	313 pY.	DOMAIN 349 603 Protein kinase.		BINDING 378 378 ATP (By similarity).
Putative uncharacterized protein PRKD1 (Fragment)	KPCD1_HUMAN	PRKD1	IPI00014878	s613	24.8	-1	1	1	1	1	2	0	0	0	0	0	6	0		DOMAIN 583 839 Protein kinase.		BINDING 612 612 ATP.		MUTAGEN 612 612 K->W: Loss of kinase activity.
cDNA FLJ60070, highly similar to Serine/threonine-protein kinase D2	KPCD2_HUMAN	PRKD2	IPI00009334	s200	1.3	26.4	2	0	1	1	0	0	0	0	0	0	4	0	200 pS			BINDING 580 580 ATP (By similarity).
cDNA FLJ60070, highly similar to Serine/threonine-protein kinase D2	KPCD2_HUMAN	PRKD2	IPI00009334	s197	1	17.1	0	0	1	1	0	0	0	0	0	0	2	0
Ribosomal protein S6 kinase alpha-3	KS6A3_HUMAN	RPS6KA3	IPI00020898	s415	40.7	44.8	2	2	2	2	0	0	0	0	0	0	8	0	415 pS			BINDING 100 100 ATP (By similarity).; BINDING 451 451 ATP (By similarity).
Isoform 1 of Kinectin	KTN1_HUMAN	KTN1	IPI00328753	s75	N/D	N/D	0	0	0	2	0	0	0	0	0	0	2	0	75 pS
ERBB2IP protein	LAP2_HUMAN	ERBB2IP	IPI00438286	s440	6.2	-1	0	0	0	2	1	0	0	0	0	0	3	0	440 pS
ERBB2IP protein	LAP2_HUMAN	ERBB2IP	IPI00438286	s602	21.5	33.3	0	0	0	2	1	0	0	0	0	0	3	0	602 pS
ERBB2IP protein	LAP2_HUMAN	ERBB2IP	IPI00438286	s603	21.5	33.3	0	0	0	2	1	0	0	0	0	0	3	0	603 pS
Isoform 1 of La-related protein 1	LARP1_HUMAN	LARP1	IPI00185919	s631	15.9	-1	0	0	0	0	2	0	0	0	0	0	2	0	631 pS
Isoform 1 of La-related protein 1	LARP1_HUMAN	LARP1	IPI00185919	y633	5.4	-1	0	0	0	2	0	0	0	0	0	0	2	0
Isoform 1 of La-related protein 1	LARP1_HUMAN	LARP1	IPI00185919	s627	20.8	-1	2	1	3	3	2	0	0	0	0	0	11	0	627 pS
Isoform 1 of Serine/threonine-protein kinase LATS1	LATS1_HUMAN	LATS1	IPI00005858	s613	13.1	29.9	2	3	2	3	2	0	0	0	1	0	12	1	613 pS (By similarity).		REGION 526 655 Interaction with YAP1.	BINDING 734 734 ATP.
Transmembrane BAX inhibitor motif-containing protein 1	LFG3_HUMAN	TMBIM1	IPI00290452	s81	20.5	-1	1	2	2	1	0	0	0	0	0	0	6	0	81 pS (By similarity).
Isoform Beta of LIM domain and actin-binding protein 1	LIMA1_HUMAN	LIMA1	IPI00008918	s373	10	42.8	2	3	0	1	1	0	0	0	0	0	7	0	374 pS
Isoform Beta of LIM domain and actin-binding protein 1	LIMA1_HUMAN	LIMA1	IPI00008918	s686	31	56.4	8	6	4	15	23	0	0	0	4	0	56	4	686 pS
Isoform Beta of LIM domain and actin-binding protein 1	LIMA1_HUMAN	LIMA1	IPI00008918	s362	0.5	-1	5	5	4	3	4	0	0	0	1	0	21	1	362 pS.
Isoform Beta of LIM domain and actin-binding protein 1	LIMA1_HUMAN	LIMA1	IPI00008918	s374	0.1	26.8	2	1	5	2	1	0	0	0	0	0	11	0	374 pS.
Isoform Beta of LIM domain and actin-binding protein 1	LIMA1_HUMAN	LIMA1	IPI00008918	s365	6.7	-1	0	0	2	0	2	0	0	0	0	0	4	0	365 pS
Isoform Beta of LIM domain and actin-binding protein 1	LIMA1_HUMAN	LIMA1	IPI00008918	s225	2.9	34.3	0	0	0	0	2	0	0	0	0	0	2	0	225 pS
LIM domain-containing protein 1	LIMD1_HUMAN	LIMD1	IPI00003369	s240	0	-1	2	1	2	0	0	0	0	0	0	0	5	0			REGION 186 260 Interaction with EGLN1/PHD2
LIM domain-containing protein 1	LIMD1_HUMAN	LIMD1	IPI00003369	y21	25.9	60.6	0	0	0	1	2	0	0	0	0	0	3	0
LIM domain-containing protein 1	LIMD1_HUMAN	LIMD1	IPI00003369	s316	0	-1	0	0	0	1	1	0	0	0	0	0	2	0
LIM domain-containing protein 1	LIMD1_HUMAN	LIMD1	IPI00003369	s424	1.5	34.3	0	0	0	2	0	0	0	0	0	0	2	0	424 pS.		REGION 404 442 Interaction with RB1
LIM domain-containing protein 1	LIMD1_HUMAN	LIMD1	IPI00003369	s233	18.4	24.9	0	0	0	1	1	0	0	0	0	0	2	0			REGION 186 260 Interaction with EGLN1/PHD2
LIM domain-containing protein 1	LIMD1_HUMAN	LIMD1	IPI00003369	s277	11.1	-1	0	0	1	1	0	0	0	0	0	0	2	0	277 pS
Isoform 1 of Liprin-alpha-1	LIPA1_HUMAN	PPFIA1	IPI00163496	s275	6.1	-1	0	0	0	1	1	0	0	0	0	0	2	0
Isoform 1 of Liprin-alpha-1	LIPA1_HUMAN	PPFIA1	IPI00163496	s242	10.4	59.7	5	5	5	2	7	0	0	0	0	0	24	0	242 pS.
Isoform 1 of Liprin-alpha-1	LIPA1_HUMAN	PPFIA1	IPI00163496	t1159	32.9	-1	2	2	2	1	2	0	0	0	0	0	9	0	1159 pT.
Isoform 1 of Liprin-alpha-1	LIPA1_HUMAN	PPFIA1	IPI00163496	s668	30.4	60.9	2	2	2	2	2	0	0	0	0	0	10	0
Isoform 1 of Liprin-alpha-1	LIPA1_HUMAN	PPFIA1	IPI00163496	s238	1	50.2	1	1	1	1	2	0	0	0	0	0	6	0	239 pS.
Isoform 1 of Liprin-beta-1	LIPB1_HUMAN	PPFIBP1	IPI00397366	s540	15.6	-1	1	2	2	1	2	0	0	0	0	0	8	0
Isoform 2 of Liprin-beta-1	LIPB1_HUMAN	PPFIBP1	IPI00179172	t597	0	28.7	0	0	1	5	0	0	0	0	0	0	6	0
Isoform 2 of Liprin-beta-1	LIPB1_HUMAN	PPFIBP1	IPI00179172	s630	20.5	-1	2	3	1	0	2	0	0	0	0	0	8	0
Isoform 2 of Liprin-beta-1	LIPB1_HUMAN	PPFIBP1	IPI00179172	t999	22	-1	2	0	0	2	3	0	0	0	0	0	7	0	999 pS.
Isoform 2 of Liprin-beta-1	LIPB1_HUMAN	PPFIBP1	IPI00179172	s576	10.5	43.5	1	4	0	0	1	0	0	0	0	0	6	0
Isoform 2 of Liprin-beta-1	LIPB1_HUMAN	PPFIBP1	IPI00179172	s1003	38	-1	0	0	1	2	2	0	0	0	0	0	5	0	1003 pS
Isoform 2 of Liprin-beta-1	LIPB1_HUMAN	PPFIBP1	IPI00179172	s449	11.1	14	1	0	0	1	0	0	0	0	0	0	2	0
Isoform 2 of Liprin-beta-1	LIPB1_HUMAN	PPFIBP1	IPI00179172	s532	9.5	44	0	0	0	1	1	0	0	0	0	0	2	0
Isoform 2 of Liprin-beta-1	LIPB1_HUMAN	PPFIBP1	IPI00179172	s997	6.2	-1	1	0	0	1	0	0	0	0	0	0	2	0	999 pS
Isoform 3 of LIM domain only protein 7	LMO7_HUMAN	LMO7	IPI00291802	t656	5.1	-1	1	0	0	1	4	0	0	0	0	0	6	0
Isoform 3 of LIM domain only protein 7	LMO7_HUMAN	LMO7	IPI00291802	s1159	1	-1	0	1	3	0	0	0	0	0	0	0	4	0
Isoform 3 of LIM domain only protein 7	LMO7_HUMAN	LMO7	IPI00291802	s657	1	27.4	0	0	0	1	1	0	0	0	0	0	2	0
Isoform 3 of LIM domain only protein 7	LMO7_HUMAN	LMO7	IPI00291802	s1089	11	56.6	2	2	2	1	1	0	0	0	0	0	8	0		DOMAIN 1042 1128 PDZ.;
Isoform 3 of LIM domain only protein 7	LMO7_HUMAN	LMO7	IPI00291802	s654	21.3	-1	2	4	3	0	3	0	0	0	0	0	12	0
Isoform 3 of LIM domain only protein 7	LMO7_HUMAN	LMO7	IPI00291802	s342	5.8	-1	2	2	1	0	1	0	0	0	0	0	6	0
Isoform 3 of LIM domain only protein 7	LMO7_HUMAN	LMO7	IPI00291802	t1091	6.8	35.6	1	1	0	0	0	0	0	0	0	0	2	0		DOMAIN 1042 1128 PDZ.
Lipoma-preferred partner	LPP_HUMAN	LPP	IPI00023704	y317	12.4	66.6	2	1	2	2	2	0	0	0	0	0	9	0
Lipoma-preferred partner	LPP_HUMAN	LPP	IPI00023704	t316	4.2	25.7	0	0	1	1	0	0	0	0	0	0	2	0
Leupaxin	LPXN_HUMAN	LPXN	IPI00299066	s19	21.5	62.5	4	4	6	5	6	0	0	1	0	1	25	2	19 pS				MOTIF 3 15 LD motif 1.
Leupaxin	LPXN_HUMAN	LPXN	IPI00299066	s34	51.8	57.6	2	2	2	2	2	0	0	0	0	0	10	0
Leupaxin	LPXN_HUMAN	LPXN	IPI00299066	y22	15.1	75.4	3	0	4	4	6	0	0	0	0	0	17	0	22 pY.				MOTIF 3 15 LD motif 1.
Isoform 1 of Leucine-rich repeat-containing protein 16A	LR16A_HUMAN	LRRC16A	IPI00014843	s1094			0	0	1	2	0	0	0	0	0	0	3	0			REGION 958 1082 Inhibits capping activity of CAPZA2 (By similarity).
Isoform 1 of Leucine-rich repeat-containing protein 16A	LR16A_HUMAN	LRRC16A	IPI00014843	s1360			0	0	0	2	0	0	0	0	0	0	2	0	1360 pS.
Isoform 2 of Leucine-rich repeat and calponin homology domain-containing protein 1	LRCH1_HUMAN	LRCH1	IPI00376144	s532	14.2	-1	0	2	0	3	2	0	0	0	0	0	7	0
Isoform 2 of Leucine-rich repeat and calponin homology domain-containing protein 1	LRCH1_HUMAN	LRCH1	IPI00376144	s536	14.2	-1	0	2	0	3	2	0	0	0	0	0	7	0
Isoform 2 of Leucine-rich repeat and calponin homology domain-containing protein 1	LRCH1_HUMAN	LRCH1	IPI00376144	t568	-1	47.7	2	2	2	1	2	0	0	0	0	0	9	0	568 pT.	DOMAIN 576 689 CH.
Isoform 1 of Leucine-rich repeat and calponin homology domain-containing protein 3	LRCH3_HUMAN	LRCH3	IPI00382787	s324			1	1	0	0	0	0	0	0	0	0	2	0	324 pS	DOMAIN 652 765 CH.
Isoform 2 of Leucine-rich repeat flightless-interacting protein 1	LRRF1_HUMAN	LRRFIP1	IPI00006207	s744			2	3	3	0	2	0	0	0	0	0	10	0
Isoform 1 of Leucine-rich repeat flightless-interacting protein 2	LRRF2_HUMAN	LRRFIP2	IPI00007277	s328	0	45.8	0	1	1	0	1	0	0	0	0	0	3	0	328 pS.		REGION 1 370 DVL3-binding.
Isoform 1 of Leucine-rich repeat flightless-interacting protein 2	LRRF2_HUMAN	LRRFIP2	IPI00007277	s324	7.6	50.1	1	1	2	1	1	0	0	0	0	0	6	0	324 pS		REGION 1 370 DVL3-binding.
Isoform 1 of Leucine-rich repeat flightless-interacting protein 2	LRRF2_HUMAN	LRRFIP2	IPI00007277	s320	9.3	44.8	1	0	2	1	0	0	0	0	0	0	4	0	320 pS.		REGION 1 370 DVL3-binding.
Isoform 1 of Leucine-rich repeat flightless-interacting protein 2	LRRF2_HUMAN	LRRFIP2	IPI00007277	s333	3.8	39.5	0	0	0	3	1	0	0	0	0	0	4	0			REGION 1 370 DVL3-binding.
Isoform 1 of Leucine-rich repeat flightless-interacting protein 2	LRRF2_HUMAN	LRRFIP2	IPI00007277	s314	5.3	20	1	1	0	0	0	0	0	0	0	0	2	0			REGION 1 370 DVL3-binding.
Isoform 1 of Leucine-rich repeat flightless-interacting protein 2	LRRF2_HUMAN	LRRFIP2	IPI00007277	s323	6.2	45	0	0	0	1	1	0	0	0	0	0	2	0	324 pS		REGION 1 370 DVL3-binding.
Isoform 1 of Leucine zipper protein 1	LUZP1_HUMAN	LUZP1	IPI00296830	s995	12.5	52	2	2	4	2	2	0	0	0	0	0	12	0
Isoform 1 of Leucine zipper protein 1	LUZP1_HUMAN	LUZP1	IPI00296830	t958	12.5	71.2	2	2	2	2	2	0	0	0	0	0	10	0
Isoform 1 of Leucine zipper protein 1	LUZP1_HUMAN	LUZP1	IPI00296830	s905	7.1	39	1	1	2	0	0	0	0	0	0	0	4	0
Isoform LYN A of Tyrosine-protein kinase Lyn	LYN_HUMAN	LYN	IPI00298625	s13	20.8	50.7	3	1	2	4	4	0	0	0	0	0	14	0	13 pS					MUTAGEN 2 2 G->A: Loss of localization to the cell membrane; when associated with A-3.; MUTAGEN 3 3 C->A: Loss of localization to the cell membrane; when associated with A-2.
Isoform LYN A of Tyrosine-protein kinase Lyn	LYN_HUMAN	LYN	IPI00298625	y397	10.9	48.2	1	2	2	2	2	0	0	0	0	0	9	0	397 pY; by autocatalysis.	DOMAIN 247 501 Protein kinase.		BINDING 275 275 ATP (By similarity).		MUTAGEN 397 397 Y->F: Strongly reduced kinase activity.;
Isoform 1 of Lysosomal-trafficking regulator	LYST_HUMAN	LYST	IPI00796450	s2105	34.8	-1	0	0	1	0	2	0	0	0	0	0	3	0	2105 pS
Isoform 1 of Leucine zipper putative tumor suppressor 1	LZTS1_HUMAN	LZTS1	IPI00026058	s209	6.8	44.9	0	0	0	0	2	0	0	0	0	0	2	0
Isoform 1 of Leucine zipper putative tumor suppressor 1	LZTS1_HUMAN	LZTS1	IPI00026058	s50	29.3	45.1	1	1	2	1	2	0	0	0	0	0	7	0
Isoform 1 of Leucine zipper putative tumor suppressor 1	LZTS1_HUMAN	LZTS1	IPI00026058	s237	18.6	29.5	1	1	0	0	0	0	0	0	0	0	2	0
Mitogen-activated protein kinase kinase kinase 1	M3K1_HUMAN	MAP3K1	IPI00855985	s292	14.5	20.6	0	0	0	1	1	0	0	0	0	0	2	0	292 pS
Isoform 1A of Mitogen-activated protein kinase kinase kinase 7	M3K7_HUMAN	MAP3K7	IPI00218566	s412	36.7	-1	0	1	1	3	4	0	0	0	0	0	9	0				BINDING 63 63 ATP.
Isoform 1A of Mitogen-activated protein kinase kinase kinase 7	M3K7_HUMAN	MAP3K7	IPI00218566	s389	41.7	60.6	2	2	0	0	0	0	0	0	0	0	4	0	389 pS
Isoform 1 of Mitogen-activated protein kinase kinase kinase kinase 4	M4K4_HUMAN	MAP4K4	IPI00006752	s900	34.8	37.2	0	0	1	1	1	0	0	0	0	0	3	0	900 pS.		REGION 858 1212 Mediates interaction with RAP2A.
Isoform 1 of MAP7 domain-containing protein 1	MA7D1_HUMAN	MAP7D1	IPI00654605	s273	11.1	32.7	0	2	0	0	0	0	0	0	0	0	2	0
Isoform 2 of Microtubule-actin cross-linking factor 1, isoforms 1/2/3/5	MACF1_HUMAN	MACF1	IPI00256861	s5324	2.3	51.1	0	0	2	0	0	0	0	0	0	0	2	0
Putative uncharacterized protein MAGEA4	MAGA4_HUMAN	MAGEA4	IPI00607853	s99	13	49.4	1	1	2	2	2	0	0	0	0	0	8	0
Putative uncharacterized protein MAGEA4	MAGA4_HUMAN	MAGEA4	IPI00607853	s90	0.9	-1	0	0	0	2	1	0	0	0	0	0	3	0
Putative uncharacterized protein MAGEA4	MAGA4_HUMAN	MAGEA4	IPI00607853	t98	3.3	-1	0	1	0	0	1	0	0	0	0	0	2	0
331 kDa protein	MAP1A_HUMAN	MAP1A	IPI00020356	s1913	2.1	64.2	2	2	2	1	0	0	0	0	0	0	7	0
331 kDa protein	MAP1A_HUMAN	MAP1A	IPI00020356	s905	7.9	-1	0	0	0	2	1	0	0	0	0	0	3	0
Microtubule-associated protein 1B	MAP1B_HUMAN	MAP1B	IPI00008868	s831	28.4	36	1	0	1	7	4	0	0	0	0	0	13	0	831 pS
Microtubule-associated protein 1B	MAP1B_HUMAN	MAP1B	IPI00008868	s1793	2.5	32.9	2	2	1	3	2	0	0	0	0	0	10	0
Microtubule-associated protein 1B	MAP1B_HUMAN	MAP1B	IPI00008868	s1797	2.5	32.9	2	2	1	3	2	0	0	0	0	0	10	0	1797 pS.
Microtubule-associated protein 1B	MAP1B_HUMAN	MAP1B	IPI00008868	s1438	9.6	-1	0	0	0	3	3	0	0	0	0	0	6	0	1438 pS
Microtubule-associated protein 1B	MAP1B_HUMAN	MAP1B	IPI00008868	s1653	18.2	46.5	0	0	0	3	3	0	0	0	0	0	6	0	1653 pS
Microtubule-associated protein 1B	MAP1B_HUMAN	MAP1B	IPI00008868	s936	0.2	-1	0	0	1	1	0	0	0	0	0	0	2	0	937 pS.		REGION 2294 2468 Mediates interaction with TMEM185A.
Microtubule-associated protein 1B	MAP1B_HUMAN	MAP1B	IPI00008868	s832	9.4	35.8	2	2	3	7	5	0	0	0	0	0	19	0	832 pS.
Microtubule-associated protein 1B	MAP1B_HUMAN	MAP1B	IPI00008868	s1446	6.7	-1	1	1	0	0	0	0	0	0	0	0	2	0
Microtubule-associated protein 1B	MAP1B_HUMAN	MAP1B	IPI00008868	s1915	4.7	-1	0	0	2	1	4	1	0	0	0	0	7	1	1915 pS
Microtubule-associated protein 1B	MAP1B_HUMAN	MAP1B	IPI00008868	s1443	11.2	-1	1	1	1	4	5	0	0	0	0	0	12	0	1443 pS.
Microtubule-associated protein 1B	MAP1B_HUMAN	MAP1B	IPI00008868	s1965	8.6	-1	3	6	1	1	0	0	0	0	0	0	11	0	1965 pS.
Microtubule-associated protein 1B	MAP1B_HUMAN	MAP1B	IPI00008868	s1427	-1	22.4	2	2	2	2	2	0	0	0	0	1	10	1	1427 pS.
Microtubule-associated protein 1B	MAP1B_HUMAN	MAP1B	IPI00008868	t1949	65.7	71.8	2	2	3	2	1	0	0	0	0	0	10	0
Microtubule-associated protein 1B	MAP1B_HUMAN	MAP1B	IPI00008868	s1016	-1	-1	2	1	0	2	0	0	0	0	0	0	5	0	1016 pS
Microtubule-associated protein 1B	MAP1B_HUMAN	MAP1B	IPI00008868	s1881	68.1	-1	1	1	0	2	0	0	0	0	0	0	4	0
Microtubule-associated protein 1B	MAP1B_HUMAN	MAP1B	IPI00008868	s1322	4.5	25.9	1	1	0	0	1	0	0	0	0	0	3	0
Microtubule-associated protein 1B	MAP1B_HUMAN	MAP1B	IPI00008868	s1785	17	21.3	2	1	0	0	0	0	0	0	0	0	3	0	1785 pS
Microtubule-associated protein 1B	MAP1B_HUMAN	MAP1B	IPI00008868	s1917	4.9	-1	0	0	0	2	1	0	0	0	0	0	3	0	1917 pS
Isoform 1 of Microtubule-associated protein 4	MAP4_HUMAN	MAP4	IPI00396171	s787	3	52.6	0	0	0	1	1	0	0	0	0	0	2	0	787 pS		REGION 248 545 17 X 14 AA tandem repeats.			MUTAGEN 696 696 S->E: No change in microtubule binding; no change in microtubule polymerization activity.; MUTAGEN 787 787 S->E: No change in microtubule binding; reduced microtubule polymerization activity.
Myristoylated alanine-rich C-kinase substrate	MARCS_HUMAN	MARCKS	IPI00219301	s170	22.5	25	1	0	2	2	2	0	0	0	0	0	7	0	170 pS; by PKC.		REGION 152 176 Calmodulin-binding (PSD).
Ser/Thr protein kinase PAR-1Balpha splicing variant	MARK2_HUMAN	MARK2	IPI00719075	s515	5.5	22.3	0	1	1	0	0	0	0	0	0	0	2	0
Isoform 2 of Microtubule-associated serine/threonine-protein kinase 2	MAST2_HUMAN	MAST2	IPI00480046	s148	20.4	-1	0	0	2	2	2	0	0	0	0	0	6	0	148 pS
Isoform 2 of Microtubule-associated serine/threonine-protein kinase 2	MAST2_HUMAN	MAST2	IPI00480046	s74	30.7	-1	1	2	1	0	0	0	0	0	0	0	4	0	74 pS
MCM3 minichromosome maintenance deficient 3 (S. cerevisiae), isoform CRA_b	MCM3_HUMAN	MCM3	IPI00013214	t719	6.3	-1	0	0	0	2	2	0	0	0	0	0	4	0
MCM3 minichromosome maintenance deficient 3 (S. cerevisiae), isoform CRA_b	MCM3_HUMAN	MCM3	IPI00013214	t758	5.6	-1	0	0	0	1	3	0	0	0	0	0	4	0
Isoform 1 of Melanophilin	MELPH_HUMAN	MLPH	IPI00012201	t458	0	-1	0	0	0	2	2	0	0	0	0	0	4	0
Isoform 1 of Melanophilin	MELPH_HUMAN	MLPH	IPI00012201	s463	23.7	37.8	2	2	2	2	1	0	0	0	0	0	9	0
Isoform 1 of Melanophilin	MELPH_HUMAN	MLPH	IPI00012201	s337	6.7	51.9	0	0	0	1	1	0	0	0	0	0	2	0
cDNA FLJ56489, highly similar to NEDD9-interacting protein with calponin homology and LIM domains	MICA1_HUMAN	MICAL1	IPI00157757	s636	0	-1	2	2	1	0	1	0	0	0	0	0	6	0
microtubule associated monoxygenase, calponin and LIM domain containing 3 isoform 1	MICA3_HUMAN	MICAL3	IPI00852645	s1310	-1	37.4	0	0	2	0	0	0	0	0	0	0	2	0	1310 pS	DOMAIN 518 621 CH.; DOMAIN 762 824 LIM zinc-binding.
misshapen-like kinase 1 isoform 4	MINK1_HUMAN	MINK1	IPI00479498	s681	0	49.8	0	1	2	2	2	0	0	0	0	0	7	0				BINDING 54 54 ATP (By similarity).
misshapen-like kinase 1 isoform 4	MINK1_HUMAN	MINK1	IPI00479498	s712	6	38	0	0	0	1	1	0	0	0	0	0	2	0
misshapen-like kinase 1 isoform 4	MINK1_HUMAN	MINK1	IPI00479498	s973	-1	35.2	0	0	1	0	1	0	0	0	0	0	2	0			REGION 866 1332 Mediates interaction with RAP2A.
Isoform 1 of WD repeat-containing protein mio	MIO_HUMAN	MIOS	IPI00301987	s766	3.4	35.2	0	1	2	2	2	0	0	0	0	0	7	0	766 pS.
Isoform 1 of Histone-lysine N-methyltransferase MLL	MLL1_HUMAN	MLL	IPI00009286	s3659	-1	2.9	0	2	0	0	0	0	0	0	0	0	2	0
Monocarboxylate transporter 1	MOT1_HUMAN	SLC16A1	IPI00024650	s467	6	40.1	0	0	0	2	2	0	0	0	0	0	4	0	467 pS
Monocarboxylate transporter 1	MOT1_HUMAN	SLC16A1	IPI00024650	s461	8.1	23.1	1	0	2	0	0	0	0	0	0	0	3	0	461 pS
Isoform 2 of Multiple PDZ domain protein	MPDZ_HUMAN	MPDZ	IPI00015980	s483	43.8	54.8	2	2	1	0	0	0	0	0	0	0	5	0	483 pS.
Isoform 2 of Multiple PDZ domain protein	MPDZ_HUMAN	MPDZ	IPI00015980	s354	15.1	107.3	0	0	0	0	2	0	0	0	0	0	2	0
Isoform 1 of MAGUK p55 subfamily member 5	MPP5_HUMAN	MPP5	IPI00174976	y243	27.4	42.1	1	2	2	2	2	0	0	0	0	0	9	0		DOMAIN 256 336 PDZ.	REGION 181 243 Interaction with LIN7C (By similarity).
Cation-independent mannose-6-phosphate receptor	MPRI_HUMAN	IGF2R	IPI00289819	s2409			0	0	1	1	1	0	0	0	0	0	3	0	2409 pS	DOMAIN 1898 1944 Fibronectin type-II.
Isoform 1 of Myosin phosphatase Rho-interacting protein	MPRIP_HUMAN	MPRIP	IPI00305344	s224	6	-1	2	3	3	4	10	0	0	0	0	1	22	1	224 pS.		REGION 1 383 Interaction with F-actin (By similarity).
Isoform 1 of Myosin phosphatase Rho-interacting protein	MPRIP_HUMAN	MPRIP	IPI00305344	s220	21.7	-1	2	4	3	4	8	0	0	0	0	1	21	1	220 pS.		REGION 1 383 Interaction with F-actin (By similarity).
Isoform 1 of Myosin phosphatase Rho-interacting protein	MPRIP_HUMAN	MPRIP	IPI00305344	s289	0.1	23.7	0	0	1	2	0	0	0	0	0	0	3	0	289 pS		REGION 1 383 Interaction with F-actin (By similarity).
Isoform 1 of Myosin phosphatase Rho-interacting protein	MPRIP_HUMAN	MPRIP	IPI00305344	s294	0.1	23.7	0	0	0	2	0	0	0	0	0	0	2	0	292 pS.; 295 Phosphothreonine.		REGION 1 383 Interaction with F-actin (By similarity).
Isoform 1 of Myosin phosphatase Rho-interacting protein	MPRIP_HUMAN	MPRIP	IPI00305344	s980	8.3	-1	0	0	1	0	1	0	0	0	0	0	2	0	891 pS		REGION 824 879 Interaction with PPP1R12A.
Isoform 1 of Myosin phosphatase Rho-interacting protein	MPRIP_HUMAN	MPRIP	IPI00305344	s891	8.8	-1	0	0	2	0	2	0	0	0	0	0	4	0	891 pS		REGION 824 879 Interaction with PPP1R12A.
Isoform 1 of Myosin phosphatase Rho-interacting protein	MPRIP_HUMAN	MPRIP	IPI00305344	s993	1.3	28	0	1	0	2	1	0	0	0	0	0	4	0	993 pS
Isoform 1 of Myelin protein zero-like protein 1	MPZL1_HUMAN	MPZL1	IPI00022558	y263	26.6	41.1	2	2	2	2	2	0	0	0	0	0	10	0	263 pY.				MOTIF 261 266 ITIM motif 2.	MUTAGEN 263 263 Y->F: Significantly decreases phosphorylation. Complete loss of phosphorylation; when associated with F-241.
Isoform 5 of Serine/threonine-protein kinase MRCK alpha	MRCKA_HUMAN	CDC42BPA	IPI00550263	s1706	8	26.1	1	0	0	2	0	0	0	0	0	0	3	0				BINDING 106 106 ATP.
Serine/threonine-protein kinase MRCK beta	MRCKB_HUMAN	CDC42BPB	IPI00477763	s1690	11.1	53.3	0	0	0	2	0	0	0	0	0	0	2	0	1690 pS			BINDING 105 105 ATP (By similarity).
Isoform 1 of Multidrug resistance-associated protein 4	MRP4_HUMAN	ABCC4	IPI00006675	t646	9	19.4	0	0	2	0	3	0	0	0	0	0	5	0	646 pT.				MOTIF 1322 1325 PDZ-binding.
Mitochondrial fission regulator 1	MTFR1_HUMAN	MTFR1	IPI00016699	s119	-1	20.1	0	0	0	1	1	0	0	0	0	0	2	0	119 pS.
Myotubularin-related protein 13	MTMRD_HUMAN	SBF2	IPI00654703	s1113	5.9	-1	0	0	0	0	2	0	0	0	0	0	2	0		DOMAIN 1108 1584 Myotubularin phosphatase.;
Major vault protein	MVP_HUMAN	MVP	IPI00000105	s873	0	-1	0	0	0	1	1	0	0	0	0	0	2	0
Isoform 1 of Myosin-XVIIIa	MY18A_HUMAN	MYO18A	IPI00760846	s74	9.5	63.6	1	1	4	3	4	0	0	0	0	0	13	0			REGION 1 398 Mediates nucleotide-independent binding to F-actin and interaction with GOLPH3.
Isoform 1 of Myosin-XVIIIa	MY18A_HUMAN	MYO18A	IPI00760846	s1942	19.9	30.6	0	0	0	2	0	0	0	0	0	0	2	0
Isoform 1 of Myosin-XVIIIa	MY18A_HUMAN	MYO18A	IPI00760846	s2007	11.7	21.8	2	3	0	3	3	0	0	0	1	0	11	1	2007 pS
Isoform 1 of Myosin-XVIIIa	MY18A_HUMAN	MYO18A	IPI00760846	s83	13.6	-1	4	3	3	1	0	0	0	0	0	0	11	0	83 pS.		REGION 1 398 Mediates nucleotide-independent binding to F-actin and interaction with GOLPH3.
Isoform 1 of Myosin-XVIIIa	MY18A_HUMAN	MYO18A	IPI00760846	s164	13.1	-1	0	2	1	1	2	0	0	0	0	0	6	0	164 pS (By similarity).		REGION 1 398 Mediates nucleotide-independent binding to F-actin and interaction with GOLPH3.
MYC binding protein 2	MYCB2_HUMAN	MYCBP2	IPI00289776	s3441	7.2	40.5	1	1	2	2	1	0	0	0	0	0	7	0	3440 pS.
MYC binding protein 2	MYCB2_HUMAN	MYCBP2	IPI00289776	s2833	11.6	73.8	2	1	2	0	1	0	0	0	0	0	6	0
MYC binding protein 2	MYCB2_HUMAN	MYCBP2	IPI00289776	s2831	0.1	68	0	2	0	0	1	0	0	0	0	0	3	0
MYC binding protein 2	MYCB2_HUMAN	MYCBP2	IPI00289776	s2649	2.5	-1	0	0	0	1	1	0	0	0	0	0	2	0
MYC binding protein 2	MYCB2_HUMAN	MYCBP2	IPI00289776	t2645	2.5	-1	0	0	0	1	1	0	0	0	0	0	2	0	2645 pT.
C-myc promoter-binding protein	MYCPP_HUMAN	DENND4A	IPI00396063	s1015	7.1	322.8	0	0	1	0	1	0	0	0	0	0	2	0
Isoform 2 of Myosin-10	MYH10_HUMAN	MYH10	IPI00479307	s1968	5.4	-1	0	0	0	1	1	0	0	0	0	0	2	0
Isoform 2 of Myosin-10	MYH10_HUMAN	MYH10	IPI00479307	s1953	9.2	27.2	3	2	1	1	1	0	0	0	0	0	8	0	1952 pS.
Isoform 2 of Myosin-10	MYH10_HUMAN	MYH10	IPI00479307	s1955	3.9	-1	0	0	0	2	2	0	0	0	0	0	4	0	1956 pS.
Isoform 1 of Myosin-9	MYH9_HUMAN	MYH9	IPI00019502	s1943	-1	69.1	4	4	4	5	7	0	0	0	0	0	24	0	1943 pS.
cDNA, FLJ79037, highly similar to Myosin-10	MYO10_HUMAN	MYO10	IPI00289258	t1158	-1	45.8	1	1	2	0	0	0	0	0	0	0	4	0
cDNA, FLJ79037, highly similar to Myosin-10	MYO10_HUMAN	MYO10	IPI00289258	s1883	13.3	34.5	1	1	0	0	0	0	0	0	0	0	2	0		1700 2044 FERM.
Isoform 1 of Myosin-Va	MYO5A_HUMAN	MYO5A	IPI00000807	s600			1	2	2	2	2	0	0	0	0	0	9	0	600 pS (By similarity).	DOMAIN 1 765 Myosin head-like.
myosin IXB isoform 1	MYO9B_HUMAN	MYO9B	IPI00306933	s1992	47.9	101.2	0	0	0	2	1	0	0	0	0	0	3	0	1992 pS.		REGION 1045 2157 Tail.
Isoform 1 of Protein phosphatase 1 regulatory subunit 12A	MYPT1_HUMAN	PPP1R12A	IPI00183002	t443	2.1	-1	2	1	2	1	1	0	0	0	0	0	7	0	443 pT (By similarity).
Isoform 1 of Protein phosphatase 1 regulatory subunit 12A	MYPT1_HUMAN	PPP1R12A	IPI00183002	s507	4.4	28.4	1	0	1	0	0	0	0	0	0	0	2	0	507 pS.
Isoform 1 of Protein phosphatase 1 regulatory subunit 12A	MYPT1_HUMAN	PPP1R12A	IPI00183002	s445	26.1	110.5	2	2	2	2	1	0	0	0	0	0	9	0	445 pS					MUTAGEN 445 445 S->A: Abolishes phosphorylation by NUAK1 and interaction with 14-3-3; when associated with A-472 and A-910.
Isoform 1 of Protein phosphatase 1 regulatory subunit 12A	MYPT1_HUMAN	PPP1R12A	IPI00183002	t696	1.7	-1	3	2	3	0	1	0	0	0	0	0	9	0	696 pT; by ROCK1; ROCK2; CDC42BP; ZIPK/DAPK3 and RAF1.		REGION 682 864 Interaction with ROCK2.
Isoform 1 of Protein phosphatase 1 regulatory subunit 12A	MYPT1_HUMAN	PPP1R12A	IPI00183002	s509	10.1	46.3	2	2	5	1	0	0	0	0	0	0	10	0	507 pS.
Isoform 1 of Protein phosphatase 1 regulatory subunit 12A	MYPT1_HUMAN	PPP1R12A	IPI00183002	s910	8.3	48.6	2	2	2	2	2	0	0	0	0	0	10	0	910 pS; by NUAK1.					MUTAGEN 910 910 S->A: Abolishes phosphorylation by NUAK1 and interaction with 14-3-3; when associated with A-445 and A-472.;
Isoform 1 of Protein phosphatase 1 regulatory subunit 12A	MYPT1_HUMAN	PPP1R12A	IPI00183002	s995	-1	45	0	2	0	0	0	0	0	0	0	0	2	0	995 pS (By similarity).
Kanadaptin	NADAP_HUMAN	SLC4A1AP	IPI00306749	s466	31.5	-1	0	0	0	2	2	0	0	0	0	0	4	0	466 pS.
Isoform 1 of Neuron navigator 1	NAV1_HUMAN	NAV1	IPI00171636	s90	15.9	-1	1	2	3	2	2	0	0	0	0	0	10	0	90 pS
Isoform 1 of Neuron navigator 1	NAV1_HUMAN	NAV1	IPI00171636	s391	10.7	-1	1	1	1	0	2	0	0	0	0	0	5	0	391 pS.
Cytoplasmic protein NCK1	NCK1_HUMAN	NCK1	IPI00028065	s85	10.6	49.4	0	1	2	1	1	0	0	0	0	0	5	0	85 pS.
93 kDa protein	NCK5L_HUMAN	NCKAP5L	IPI00289029	s360	-1	35.9	3	2	2	0	0	0	0	0	0	0	7	0
Isoform 1 of Nucleoside diphosphate kinase B	NDKB_HUMAN	NME2	IPI00026260	s120	8.5	22.3	1	0	1	0	0	0	0	0	0	0	2	0
Protein NDRG1	NDRG1_HUMAN	NDRG1	IPI00022078	s330	7.6	61.9	1	0	2	2	0	0	0	0	0	0	5	0	330 pS; by SGK1.		REGION 339 368 3 X 10 AA tandem repeats of G-T-R-S-R-S-H-T-S-E.
Protein NDRG1	NDRG1_HUMAN	NDRG1	IPI00022078	s367	1	-1	0	1	0	0	1	0	0	0	0	0	2	0	366 Phosphothreonine; by SGK1		REGION 339 368 3 X 10 AA tandem repeats of G-T-R-S-R-S-H-T-S-E.
Isoform 1 of Serine/threonine-protein kinase Nek1	NEK1_HUMAN	NEK1	IPI00044749	s1126	14.8	42.8	0	0	0	1	1	0	0	0	0	0	2	0
Nestin	NEST_HUMAN	NES	IPI00010800	s51	0	-1	1	1	0	0	0	0	0	0	0	0	2	0			REGION 8 313 Rod.; REGION 8 43 Coil 1A.; REGION 44 55 Linker 1.
Nestin	NEST_HUMAN	NES	IPI00010800	t845	2.1	-1	0	1	0	1	1	0	0	0	0	0	3	0			REGION 314 1621 Tail.
Nestin	NEST_HUMAN	NES	IPI00010800	s965	-1	-1	0	0	0	1	1	0	0	0	0	0	2	0			REGION 314 1621 Tail.
Nestin	NEST_HUMAN	NES	IPI00010800	s548	33.1	41.4	0	1	1	5	2	0	0	0	0	0	9	0	548 pS		REGION 314 1621 Tail.
Nestin	NEST_HUMAN	NES	IPI00010800	s578	-1	58.3	1	2	2	2	2	0	0	0	0	0	9	0	578 pS		REGION 314 1621 Tail.
Nestin	NEST_HUMAN	NES	IPI00010800	y928	18.1	38.1	0	0	0	5	4	0	0	0	0	0	9	0			REGION 314 1621 Tail.
Nestin	NEST_HUMAN	NES	IPI00010800	s1347	46.3	61.2	4	8	5	7	7	0	0	0	0	0	31	0	1347 pS.		REGION 314 1621 Tail.
Nestin	NEST_HUMAN	NES	IPI00010800	s746	-1	49.9	6	5	6	4	5	0	0	0	0	0	26	0	746 pS		REGION 314 1621 Tail.
Nestin	NEST_HUMAN	NES	IPI00010800	s934	59.7	78.6	4	6	2	5	7	0	0	0	0	0	24	0	934 pS		REGION 314 1621 Tail.
Nestin	NEST_HUMAN	NES	IPI00010800	s931	67.9	82.3	4	2	3	7	5	0	0	0	0	0	21	0	934 pS		REGION 314 1621 Tail.
Nestin	NEST_HUMAN	NES	IPI00010800	s1577	52.6	66.7	5	4	4	2	4	0	0	0	0	0	19	0	1577 pS		REGION 314 1621 Tail.
Nestin	NEST_HUMAN	NES	IPI00010800	s945	24	48	4	3	3	3	4	0	0	0	0	0	17	0			REGION 314 1621 Tail.
Nestin	NEST_HUMAN	NES	IPI00010800	t338	-1	27.9	1	4	3	6	2	0	0	1	0	0	16	1			REGION 314 1621 Tail.
Nestin	NEST_HUMAN	NES	IPI00010800	s1521	-1	29.4	0	0	0	2	5	0	0	0	0	0	7	0			REGION 314 1621 Tail.
Nestin	NEST_HUMAN	NES	IPI00010800	s1175	-1	42	0	0	0	3	3	0	0	0	0	0	6	0			REGION 314 1621 Tail.
Nestin	NEST_HUMAN	NES	IPI00010800	s702	-1	35.8	1	0	1	2	2	0	0	0	0	0	6	0			REGION 314 1621 Tail.
Nestin	NEST_HUMAN	NES	IPI00010800	s1445	23.2	-1	0	0	1	2	0	0	0	0	0	0	3	0			REGION 314 1621 Tail.
Nestin	NEST_HUMAN	NES	IPI00010800	s814	22.4	-1	2	1	0	0	0	0	0	0	0	0	3	0			REGION 314 1621 Tail.
Nestin	NEST_HUMAN	NES	IPI00010800	s891	-1	37.3	1	0	2	0	0	0	0	0	0	0	3	0			REGION 314 1621 Tail.
Nestin	NEST_HUMAN	NES	IPI00010800	s913	-1	37.1	0	0	0	1	2	0	0	0	0	0	3	0	913 pS.		REGION 314 1621 Tail.
Nestin	NEST_HUMAN	NES	IPI00010800	s323	11.6	33.4	1	0	0	1	0	0	0	0	0	0	2	0	325 pS		; REGION 314 1621 Tail.
Nestin	NEST_HUMAN	NES	IPI00010800	s713	-1	28.7	0	0	0	1	1	0	0	0	0	0	2	0			REGION 314 1621 Tail.
Nestin	NEST_HUMAN	NES	IPI00010800	s831	9.8	-1	0	0	0	1	1	0	0	0	0	0	2	0	831 pS		REGION 314 1621 Tail.
Nestin	NEST_HUMAN	NES	IPI00010800	s842	3.6	-1	0	0	0	1	1	0	0	0	0	0	2	0			REGION 314 1621 Tail.
Nestin	NEST_HUMAN	NES	IPI00010800	t839	3.3	42.5	0	0	0	0	2	0	0	0	0	0	2	0			REGION 314 1621 Tail.
Isoform 2 of Neurofibromin	NF1_HUMAN	NF1	IPI00299512	s2515	0	-1	2	4	2	3	3	0	0	0	0	0	14	0	2515 pS
Isoform 2 of Neurofibromin	NF1_HUMAN	NF1	IPI00299512	s2599	0	27.3	0	0	0	1	1	0	0	0	0	0	2	0
Isoform 2 of Neurofibromin	NF1_HUMAN	NF1	IPI00299512	s2543	-1	33	2	2	1	2	2	0	0	0	0	0	9	0	2543 pS
Isoform 2 of Neurofibromin	NF1_HUMAN	NF1	IPI00299512	s864	10.2	-1	0	0	3	0	0	0	0	0	0	0	3	0	864 pS
Isoform B of Nuclear factor of activated T-cells, cytoplasmic 2	NFAC2_HUMAN	NFATC2	IPI00247309	s326	1.4	41.8	1	2	2	1	2	0	0	0	0	0	8	0	326 pS (By similarity).
Isoform B of Nuclear factor of activated T-cells, cytoplasmic 2	NFAC2_HUMAN	NFATC2	IPI00247309	s856	2.1	35.2	0	0	2	1	2	0	0	0	0	0	5	0
NHS-like 1 isoform 2	NHSL1_HUMAN	NHSL1	IPI00414367	s1384	7.8	-1	2	2	4	12	11	0	0	0	2	0	31	2
NHS-like 1 isoform 2	NHSL1_HUMAN	NHSL1	IPI00414367	s1382	7.8	-1	2	2	4	7	7	0	0	0	1	0	22	1
NHS-like 1 isoform 2	NHSL1_HUMAN	NHSL1	IPI00414367	t1388	2	-1	0	0	1	6	2	0	0	0	1	0	9	1	1388 pS.
NHS-like 1 isoform 2	NHSL1_HUMAN	NHSL1	IPI00414367	s1288	-1	51	1	1	1	4	1	0	0	0	0	0	8	0
NHS-like 1 isoform 2	NHSL1_HUMAN	NHSL1	IPI00414367	s1274	3.5	44.1	0	0	1	1	1	0	0	0	0	0	3	0
NHS-like 1 isoform 2	NHSL1_HUMAN	NHSL1	IPI00414367	s324	26.5	58.4	2	2	3	2	4	0	0	0	0	0	13	0
NHS-like 1 isoform 2	NHSL1_HUMAN	NHSL1	IPI00414367	s190	28.3	41.3	0	2	0	2	1	0	0	0	0	0	5	0
NHS-like 1 isoform 2	NHSL1_HUMAN	NHSL1	IPI00414367	s1270	3.4	40.8	0	2	1	0	0	0	0	0	0	0	3	0
Niban-like protein 1	NIBL1_HUMAN	FAM129B	IPI00456750	s679	1.8	23.7	0	0	0	2	3	0	0	0	0	0	5	0						MUTAGEN 665 665 S->D,E: Promotes melanoma cell invasion; when associated with D/E-628; D/E-633; D/E-668; D/E-679 and D/E-683
Niban-like protein 1	NIBL1_HUMAN	FAM129B	IPI00456750	s683	1.8	23.7	0	0	0	2	2	0	0	0	0	0	4	0						MUTAGEN 641 641 S->A: Loss of melanoma cell invasion; when associated with A-646; A-665; A-681; A-679 and A-683.; MUTAGEN 641 641 S->D,E: Promotes melanoma cell invasion; when associated with D/E-633; D/E-652; D/E-668; D/E-679 and D/E-683.
Niban-like protein 1	NIBL1_HUMAN	FAM129B	IPI00456750	s652	15	-1	0	0	0	1	2	0	0	0	0	0	3	0						MUTAGEN 641 641 S->A: Loss of melanoma cell invasion; when associated with A-646; A-665; A-681; A-679 and A-683.; MUTAGEN 641 641 S->D,E: Promotes melanoma cell invasion; when associated with D/E-633; D/E-652; D/E-668; D/E-679 and D/E-683.
Isoform 1 of Nuclear-interacting partner of ALK	NIPA_HUMAN	ZC3HC1	IPI00301421	s344	10.5	31.2	0	0	0	2	0	0	0	0	0	0	2	0	344 pS				MOTIF 396 402 Nuclear localization signal.
13 kDa protein	NMD3_HUMAN	NMD3	IPI00790263	s75	35.8	44.6	2	1	0	1	4	0	0	0	0	0	8	0
NOP2 protein	NOP2_HUMAN	NOP2	IPI00654555	t760	2.1	33.8	0	0	0	0	2	0	0	0	0	0	2	0				BINDING 416 416 S-adenosyl-L-methionine (Potential).; BINDING 443 443 S-adenosyl-L-methionine (Potential).; BINDING 460 460 S-adenosyl-L-methionine (Potential).
Neurogenic locus notch homolog protein 2	NOTC2_HUMAN	NOTCH2	IPI00297655	s1778	-1	57.4	2	2	2	1	1	0	0	0	0	0	8	0	1778 pS.
Nephrocystin-4	NPHP4_HUMAN	NPHP4	IPI00176920	s142	16.4	-1	0	0	0	2	0	0	0	0	0	0	2	0
Nuclear receptor-binding protein	NRBP_HUMAN	NRBP1	IPI00604756	t433	15	36.4	2	1	1	0	1	0	0	0	0	0	5	0	433 pT.
nardilysin isoform a	NRDC_HUMAN	NRD1	IPI00243221	s94	19.2	24.4	2	0	1	1	0	0	0	0	0	0	4	0	94 pS.
Coiled-coil domain-containing protein 55	NSRP1_HUMAN	NSRP1	IPI00030274	s33	14.6	61.2	0	0	0	1	2	0	0	0	0	0	3	0	33 pS
Nuclear fragile X mental retardation-interacting protein 2	NUFP2_HUMAN	NUFIP2	IPI00002349	s112	9.9	51.1	0	1	2	1	2	0	0	0	0	0	6	0	112 pS
Nuclear pore complex protein Nup88	NUP88_HUMAN	NUP88	IPI00001738	s517	-1	45	2	1	2	0	0	0	0	0	0	0	5	0	517 pS
Isoform 1 of Nuclear pore complex protein Nup98-Nup96	NUP98_HUMAN	NUP98	IPI00006038	s888	53.7	-1	2	3	4	1	4	0	0	0	1	1	14	2	888 pS
Mitochondrial PDHA1	ODPA_HUMAN	PDHA1	IPI00306301	s270	2	35.9	2	2	2	0	0	0	0	0	0	0	6	0
Oxysterol-binding protein-related protein 11	OSB11_HUMAN	OSBPL11	IPI00032970	s189	23	37.7	0	2	0	1	1	0	0	0	0	0	4	0	189 pS.
Isoform 1 of Oxysterol-binding protein 1	OSBP1_HUMAN	OSBP	IPI00024971	s351	-1	-1	0	0	0	6	2	0	0	0	0	0	8	0	351 pS
Cytosolic phospholipase A2	PA24A_HUMAN	PLA2G4A	IPI00026108	s437	15.1	-1	0	0	0	2	4	0	0	0	0	0	6	0	437 pS	DOMAIN 140 740 PLA2c.
Isoform 3 of Plasminogen activator inhibitor 1 RNA-binding protein	PAIRB_HUMAN	SERBP1	IPI00470498	t240	1.5	20.5	0	0	0	1	3	0	0	0	0	0	4	0
Serine/threonine-protein kinase PAK 2	PAK2_HUMAN	PAK2	IPI00419979	s19	1.9	34	1	1	0	0	0	0	0	0	0	0	2	0
Isoform 2 of Palladin	PALLD_HUMAN	PALLD	IPI00292009	s897	20.1	41.4	4	4	2	0	2	0	0	0	0	0	12	0
Isoform 2 of Palladin	PALLD_HUMAN	PALLD	IPI00292009	s880	1.8	21.6	0	0	0	1	1	0	0	0	0	0	2	0	979 979 pS.		833 – 890 Interaction with ACTN
Isoform 1 of Partitioning defective 3 homolog	PARD3_HUMAN	PARD3	IPI00154915	s221	0	47.2	0	0	0	2	2	0	0	0	0	0	4	0
Isoform 1 of Partitioning defective 3 homolog	PARD3_HUMAN	PARD3	IPI00154915	s383	28.5	38.6	2	2	1	0	0	0	0	0	0	0	5	0	383 pS
Isoform 1 of Alpha-parvin	PARVA_HUMAN	PARVA	IPI00018963	s14	4.9	25.1	2	0	1	1	1	0	0	0	0	0	5	0	14 pS	DOMAIN 95 201 CH 1.; DOMAIN 262 369 CH 2.	REGION 21 25 Interaction with ARHGAP31.
Isoform 1 of Alpha-parvin	PARVA_HUMAN	PARVA	IPI00018963	t36	-1	19.2	1	1	2	0	0	0	0	0	0	0	4	0		DOMAIN 95 201 CH 1.	REGION 21 25 Interaction with ARHGAP31.
Isoform Beta of Paxillin	PAXI_HUMAN	PXN	IPI00335634	s85	2.4	-1	6	4	6	7	8	0	0	0	1	0	31	1	85 pS
Isoform Beta of Paxillin	PAXI_HUMAN	PXN	IPI00335634	s130	6.2	-1	4	4	7	9	7	0	0	0	0	0	31	0	130 pS
Isoform Beta of Paxillin	PAXI_HUMAN	PXN	IPI00335634	t132	4	44.7	1	1	2	4	5	0	0	0	0	0	13	0	130 pS
Isoform Beta of Paxillin	PAXI_HUMAN	PXN	IPI00335634	s322	0	-1	1	2	2	4	3	0	0	0	0	0	12	0	322 pS.				MOTIF 333 345 LD motif 5.
Isoform Beta of Paxillin	PAXI_HUMAN	PXN	IPI00335634	s321	0	-1	1	2	0	0	1	0	0	0	0	0	4	0	322 pS.
Isoform Beta of Paxillin	PAXI_HUMAN	PXN	IPI00335634	s84	2.8	25	0	1	1	1	0	0	0	0	0	0	3	0	MOD_RES 83 83 pS (By similarity).; MOD_RES 85 85 pS.
Isoform Beta of Paxillin	PAXI_HUMAN	PXN	IPI00335634	s302	0	-1	0	0	1	1	0	0	0	0	0	0	2	0
Isoform Beta of Paxillin	PAXI_HUMAN	PXN	IPI00335634	s303	11.2	-1	7	8	8	2	4	0	0	0	0	0	29	0
Isoform Beta of Paxillin	PAXI_HUMAN	PXN	IPI00335634	s126	16.4	-1	4	3	5	12	10	0	0	0	0	0	34	0	126 pS.
Isoform Beta of Paxillin	PAXI_HUMAN	PXN	IPI00335634	y118	8.3	56.8	6	6	5	7	8	0	0	0	0	0	32	0	118 pY; by PTK6.; MOD_RES 119 119 pS.				MOTIF 144 156 LD motif 2
Isoform Beta of Paxillin	PAXI_HUMAN	PXN	IPI00335634	y88	19.8	-1	6	5	5	7	7	0	0	0	0	0	30	0	MOD_RES 88 88 pY (By similarity).
Isoform Beta of Paxillin	PAXI_HUMAN	PXN	IPI00335634	s91	3.6	28	1	1	2	1	1	0	0	0	0	0	6	0
Isoform 1 of Pericentriolar material 1 protein	PCM1_HUMAN	PCM1	IPI00006213	s533	1.2	-1	0	0	0	2	1	0	0	0	0	0	3	0
Isoform 1 of Pericentriolar material 1 protein	PCM1_HUMAN	PCM1	IPI00006213	s68	9.4	36.4	0	0	0	1	1	0	0	0	0	0	2	0	68 pS
Isoform 1 of Pericentriolar material 1 protein	PCM1_HUMAN	PCM1	IPI00006213	s537	10.6	48.4	0	0	1	4	3	0	0	0	0	1	8	1
Programmed cell death protein 5	PDCD5_HUMAN	PDCD5	IPI00023640	s119	-1	55.6	2	2	2	2	0	0	0	0	0	0	8	0	119 pS.
Isoform 1 of High affinity cAMP-specific and IBMX-insensitive 3',5'-cyclic phosphodiesterase 8A	PDE8A_HUMAN	PDE8A	IPI00030976	s457	31.1	41.7	0	0	2	1	2	0	0	0	0	0	5	0	457 pS
Isoform 2 of Protein disulfide-isomerase A6	PDIA6_HUMAN	PDIA6	IPI00299571	s480	-1	-1	0	0	0	2	0	0	0	0	0	0	2	0
Isoform 1 of PDZ and LIM domain protein 4	PDLI4_HUMAN	PDLIM4	IPI00032206	s120	3.3	-1	1	2	2	3	0	0	0	0	0	0	8	0
Tyrosine-protein kinase SgK269	PEAK1_HUMAN	PEAK1	IPI00737545	y635	-1	56.4	0	0	0	2	4	0	0	0	0	0	6	0	635 pY (By similarity).
Tyrosine-protein kinase SgK269	PEAK1_HUMAN	PEAK1	IPI00737545	y641	-1	56.4	0	0	0	2	2	0	0	0	0	0	4	0	641 pY (By similarity).
Tyrosine-protein kinase SgK269	PEAK1_HUMAN	PEAK1	IPI00737545	s1036	1.8	21.4	0	0	0	2	1	0	0	0	0	0	3	0
Tyrosine-protein kinase SgK269	PEAK1_HUMAN	PEAK1	IPI00737545	t1151	11.5	31.1	0	1	2	0	0	0	0	0	0	0	3	0				BINDING 1359 1359 ATP (By similarity).
Tyrosine-protein kinase SgK269	PEAK1_HUMAN	PEAK1	IPI00737545	t571	4.4	36.3	1	0	1	1	0	0	0	0	0	0	3	0				BINDING 1359 1359 ATP (By similarity).
Isoform 2 of PERQ amino acid-rich with GYF domain-containing protein 2	PERQ2_HUMAN	GIGYF2	IPI00647635	s30	7.7	-1	1	2	1	2	3	0	0	0	0	0	9	0	30 pS
Membrane-associated progesterone receptor component 1	PGRC1_HUMAN	PGRMC1	IPI00220739	s57	3.8	17.3	0	0	0	3	2	0	0	0	0	0	5	0	57 pS
Phosphoprotein associated with glycosphingolipid-enriched microdomains 1	PHAG1_HUMAN	PAG1	IPI00020464	y163	59.2	60.4	1	2	2	3	1	0	0	0	0	0	9	0	163 pY (By similarity).					MUTAGEN 163 163 Y->F: No effect on interaction with FYN or CSK.; or CSK.;
Phosphoprotein associated with glycosphingolipid-enriched microdomains 1	PHAG1_HUMAN	PAG1	IPI00020464	y417	26	72	2	2	2	1	1	0	0	0	0	0	8	0	417 pY.					CSK.; MUTAGEN 417 417 Y->F: No effect on interaction with FYN or CSK.
Phosphoprotein associated with glycosphingolipid-enriched microdomains 1	PHAG1_HUMAN	PAG1	IPI00020464	y227	31.3	53.6	2	2	2	2	3	0	0	0	0	0	11	0	227 pY.					MUTAGEN 227 227 Y->F: No effect on interaction with FYN or CSK.
Phosphoprotein associated with glycosphingolipid-enriched microdomains 1	PHAG1_HUMAN	PAG1	IPI00020464	y341	7.4	77.7	2	0	2	1	2	0	0	0	0	0	7	0						MUTAGEN 341 341 Y->F: No effect on interaction with FYN or CSK.
Phosphoprotein associated with glycosphingolipid-enriched microdomains 1	PHAG1_HUMAN	PAG1	IPI00020464	s318	0	47.4	0	0	0	1	2	0	0	0	0	0	3	0	317 pY; by FYN and LYN		REGION 317 320 Interaction with CSK			317 Y->F: No effect on interaction with FYN. Abolishes interaction with CSK.
Phosphoprotein associated with glycosphingolipid-enriched microdomains 1	PHAG1_HUMAN	PAG1	IPI00020464	y317	5.4	57.6	0	0	0	0	3	0	0	0	0	0	3	0	317 pY; by FYN and LYN.		REGION 317 320 Interaction with CSK.			MUTAGEN 317 317 Y->F: No effect on interaction with FYN. Abolishes interaction with CSK.
Phosphoprotein associated with glycosphingolipid-enriched microdomains 1	PHAG1_HUMAN	PAG1	IPI00020464	s419	0	37.9	0	0	0	1	1	0	0	0	0	0	2	0						417 Y->F: No effect on interaction with FYN or CSK.
Isoform 1 of Pleckstrin homology-like domain family B member 1	PHLB1_HUMAN	PHLDB1	IPI00413100	s518	6.1	-1	2	3	4	4	5	0	0	0	0	0	18	0	518 pS (By similarity)
Isoform 1 of Pleckstrin homology-like domain family B member 1	PHLB1_HUMAN	PHLDB1	IPI00413100	s520	6.1	-1	1	3	4	4	5	0	0	0	0	0	17	0	520 pS
Isoform 1 of Pleckstrin homology-like domain family B member 1	PHLB1_HUMAN	PHLDB1	IPI00413100	s583	8.1	-1	1	3	4	2	3	0	0	0	1	0	13	1	583 pS.
Isoform 1 of Pleckstrin homology-like domain family B member 1	PHLB1_HUMAN	PHLDB1	IPI00413100	s430	20.2	44.7	2	2	2	2	2	0	0	0	0	0	10	0	430 pS
Isoform 1 of Pleckstrin homology-like domain family B member 1	PHLB1_HUMAN	PHLDB1	IPI00413100	t522	0.1	-1	1	0	0	3	0	0	0	0	0	0	4	0	522 pT.
Isoform 1 of Pleckstrin homology-like domain family B member 1	PHLB1_HUMAN	PHLDB1	IPI00413100	t580	7.8	41.7	2	0	1	0	0	0	0	0	0	0	3	0	583 pS.
Isoform 1 of Pleckstrin homology-like domain family B member 1	PHLB1_HUMAN	PHLDB1	IPI00413100	t970	11.8	45.8	1	0	2	0	0	0	0	0	0	0	3	0
Isoform 1 of Pleckstrin homology-like domain family B member 1	PHLB1_HUMAN	PHLDB1	IPI00413100	t52	0	34.3	0	0	0	0	2	0	0	0	0	0	2	0
Isoform 1 of Pleckstrin homology-like domain family B member 1	PHLB1_HUMAN	PHLDB1	IPI00413100	s443	-1	30.8	2	3	2	0	2	0	0	0	0	0	9	0	443 pS
Isoform 1 of Pleckstrin homology-like domain family B member 1	PHLB1_HUMAN	PHLDB1	IPI00413100	s578	10.7	47.7	3	2	1	1	1	0	0	0	1	0	8	1
Isoform 2 of Pleckstrin homology-like domain family B member 2	PHLB2_HUMAN	PHLDB2	IPI00168459	s468	14	-1	2	2	2	0	2	0	1	0	0	0	8	1	468 pS
Isoform 2 of Pleckstrin homology-like domain family B member 2	PHLB2_HUMAN	PHLDB2	IPI00168459	s415	10.7	35.2	2	2	1	2	3	0	0	0	0	0	10	0	415 pS
Isoform 2 of Pleckstrin homology-like domain family B member 2	PHLB2_HUMAN	PHLDB2	IPI00168459	s157	35.4	36.5	0	0	0	2	0	0	0	0	0	0	2	0	157 pS
Isoform 2 of Pleckstrin homology-like domain family B member 2	PHLB2_HUMAN	PHLDB2	IPI00168459	s334	20.6	-1	0	0	2	0	0	0	0	0	0	0	2	0	334 pS
Isoform 2 of Pleckstrin homology-like domain family B member 2	PHLB2_HUMAN	PHLDB2	IPI00168459	s418	2	-1	0	0	0	1	1	0	0	0	0	0	2	0
Isoform 1 of Serine/threonine-protein kinase N1	PKN1_HUMAN	PKN1	IPI00002803	s561	0	31.3	1	0	1	0	0	0	0	0	0	0	2	0	562 pS			BINDING 644 644 ATP (By similarity).		560 D->A: Abolishes cleavage by caspase-3 and formation of AF3 fragment.
Putative uncharacterized protein DKFZp434N101 (Fragment)	PLCG1_HUMAN	PLCG1	IPI00016736	y56	21.2	31.8	0	0	1	1	2	0	0	0	0	0	4	0		DOMAIN 27 142 PH 1.
Isoform 1 of Plectin-1	PLEC_HUMAN	PLEC	IPI00014898	y4393	0	-1	1	0	1	3	3	0	0	0	0	0	8	0			REGION 4250 4300 Binding to intermediate filaments (By similarity)
Isoform 1 of Plectin-1	PLEC_HUMAN	PLEC	IPI00014898	s4389	1.8	-1	5	4	4	5	6	0	0	0	1	0	24	1	4389 pS
Isoform 1 of Plectin-1	PLEC_HUMAN	PLEC	IPI00014898	s4642	5	-1	0	0	0	3	2	0	0	0	0	0	5	0	4642 pS.
Isoform 1 of Plectin-1	PLEC_HUMAN	PLEC	IPI00014898	s4384	0.7	-1	0	0	1	1	0	0	0	0	0	0	2	0	4384 pS (By similarity).
Isoform 1 of Plectin-1	PLEC_HUMAN	PLEC	IPI00014898	s4390	0	57.7	0	1	1	0	0	0	0	0	0	0	2	0	4390 pS
Isoform 1 of Plectin-1	PLEC_HUMAN	PLEC	IPI00014898	s4391	0	-1	1	0	0	1	0	0	0	0	0	0	2	0	4391 pS
Isoform 1 of Plectin-1	PLEC_HUMAN	PLEC	IPI00014898	s4408	0	40	0	0	0	2	0	0	0	0	0	0	2	0
Isoform 1 of Plectin-1	PLEC_HUMAN	PLEC	IPI00014898	y4612	5.5	-1	0	0	0	1	1	0	0	0	0	0	2	0	4615 4615 pY (By similarity).
Isoform 1 of Plectin-1	PLEC_HUMAN	PLEC	IPI00014898	s4618	12.3	-1	2	1	1	1	3	0	0	0	0	0	8	0	4618 pS		REGION 4625 4640 4 X 4 AA tandem repeats of G-S-R-X.
Isoform 1 of Plectin-1	PLEC_HUMAN	PLEC	IPI00014898	s125	-1	36.8	2	5	7	2	0	0	0	0	0	0	16	0	125 pS		REGION 1 1470 Globular 1
Isoform 1 of Plectin-1	PLEC_HUMAN	PLEC	IPI00014898	s4396	33.8	-1	4	2	5	2	2	0	0	0	0	0	15	0	4396 pS
Isoform 1 of Plectin-1	PLEC_HUMAN	PLEC	IPI00014898	s4613	30.1	-1	2	2	2	4	3	0	0	0	0	0	13	0	4613 pS		REGION 4625 4640 4 X 4 AA tandem repeats of G-S-R-X.
Isoform 1 of Plectin-1	PLEC_HUMAN	PLEC	IPI00014898	s4626	0.1	-1	0	1	1	4	1	0	0	0	0	0	7	0	4626 pS.		REGION 4625 4640 4 X 4 AA tandem repeats of G-S-R-X.
Isoform 1 of Plectin-1	PLEC_HUMAN	PLEC	IPI00014898	s720	29.3	39.1	2	2	2	0	0	0	0	0	0	0	6	0	720 pS		REGION 1 1470 Globular 1.
Isoform 1 of Plectin-1	PLEC_HUMAN	PLEC	IPI00014898	s1435	-1	36.8	2	2	0	1	0	0	0	0	0	0	5	0	1435 pS		REGION 1 1470 Globular 1
Isoform 1 of Plectin-1	PLEC_HUMAN	PLEC	IPI00014898	s4620	2.7	45.3	0	1	1	0	1	0	0	0	0	0	3	0	4618 pS.; 4622 pS		REGION 4625 4640 4 X 4 AA tandem repeats of G-S-R-X.
Isoform 3 of Protein phosphatase 1 regulatory subunit 12C	PP12C_HUMAN	PPP1R12C	IPI00879187	s451	0	-1	2	1	2	1	0	0	0	0	0	0	6	0
Isoform 1 of Protein phosphatase 1 regulatory subunit 12C	PP12C_HUMAN	PPP1R12C	IPI00014340	s407	-1	36.4	1	1	1	1	2	0	0	0	0	0	6	0
Isoform 3 of Protein phosphatase 1 regulatory subunit 12C	PP12C_HUMAN	PPP1R12C	IPI00879187	s508	24.1	42	3	2	4	2	1	0	0	0	0	0	12	0
Isoform 3 of Protein phosphatase 1 regulatory subunit 12C	PP12C_HUMAN	PPP1R12C	IPI00879187	s407	-1	34.2	2	2	0	2	0	0	0	0	0	0	6	0
Isoform 1 of Phostensin	PPR18_HUMAN	PPP1R18	IPI00152853	s368	-1	53.9	2	2	2	0	0	0	0	0	0	0	6	0	368 pS.
Isoform 1 of Phostensin	PPR18_HUMAN	PPP1R18	IPI00152853	s224	-1	24.6	0	0	0	2	0	0	0	0	0	0	2	0	224 pS
Isoform 1 of Large proline-rich protein BAT2	PRC2A_HUMAN	PRRC2A	IPI00010700	t610	7.8	28.4	0	0	0	0	2	0	0	0	0	0	2	0	610 pT.
Isoform 1 of Large proline-rich protein BAT2	PRC2A_HUMAN	PRRC2A	IPI00010700	s363	13.8	-1	0	0	0	2	2	0	0	0	0	0	4	0			REGION 41 1812 4 X 57 AA type A repeats.; REGION 337 561 2 X type B repeats
317 kDa protein	PRC2C_HUMAN	PRRC2C	IPI00739117	s931	0.5	30.8	0	0	0	2	0	0	0	0	0	0	2	0
Prickle-like protein 2	PRIC2_HUMAN	PRICKLE2	IPI00085314	s695	-1	25.4	1	1	2	1	2	0	1	0	0	0	7	1
Prickle-like protein 2	PRIC2_HUMAN	PRICKLE2	IPI00085314	s753	11	-1	2	2	2	0	0	0	0	0	0	0	6	0
Isoform 1 of Proteasome activator complex subunit 3	PSME3_HUMAN	PSME3	IPI00030243	s24	8.5	-1	0	0	0	0	2	0	0	0	0	0	2	0	24 pS
Isoform 2 of Tyrosine-protein phosphatase non-receptor type 11	PTN11_HUMAN	PTPN11	IPI00298347	y580	-1	52.7	2	2	2	2	0	0	0	0	0	0	8	0	584 pY; by PDGFR.
Tyrosine-protein phosphatase non-receptor type 12	PTN12_HUMAN	PTPN12	IPI00289082	s673	28.4	76.4	10	12	8	10	8	0	0	0	0	0	48	0	673 pS
Tyrosine-protein phosphatase non-receptor type 12	PTN12_HUMAN	PTPN12	IPI00289082	s435	-1	16.1	0	0	0	2	0	0	0	0	0	0	2	0	435 pS		REGION 345 438 Interaction with TGFB1I1 (By similarity).
Tyrosine-protein phosphatase non-receptor type 14	PTN14_HUMAN	PTPN14	IPI00018914	s593	9.1	37.3	2	2	2	0	1	0	0	0	0	0	7	0	594 pS
Isoform 1 of Polymerase I and transcript release factor	PTRF_HUMAN	PTRF	IPI00176903	t302	0	33.8	1	1	1	1	1	0	0	0	0	0	5	0	302 pT
Isoform 1 of Polymerase I and transcript release factor	PTRF_HUMAN	PTRF	IPI00176903	s300	4.1	38.4	1	0	0	1	1	0	0	0	0	0	3	0	300 pS
Isoform 3 of Pumilio homolog 2	PUM2_HUMAN	PUM2	IPI00022184	s182	18.6	27.7	0	2	1	0	0	0	0	0	0	0	3	0	182 pS		REGION 1 260 Interaction with SNAPIN.
Transcriptional activator protein Pur-beta	PURB_HUMAN	PURB	IPI00045051	s304	29	-1	0	0	0	2	0	0	0	0	0	0	2	0	304 pS.
Pygopus homolog 2	PYGO2_HUMAN	PYGO2	IPI00042099	t302	26.3	37.1	1	1	0	0	0	0	0	0	0	0	2	0	302 pT.
CAD protein	PYR1_HUMAN	CAD	IPI00301263	s1406	11.4	24.6	1	1	1	1	2	0	0	0	0	0	6	0			REGION 934 1455 CPSase B.
Isoform 1 of Guanine nucleotide exchange factor for Rab-3A	R3GEF_HUMAN	RAB3IL1	IPI00328884	s168	2	36.2	1	1	2	0	0	0	0	0	0	0	4	0
Isoform 1 of R3H domain-containing protein 1	R3HD1_HUMAN	R3HDM1	IPI00332932	s381	6.7	38.6	2	0	0	0	0	0	0	0	0	0	2	0	381 pS
Isoform 2 of R3H domain-containing protein 2	R3HD2_HUMAN	R3HDM2	IPI00007227	s75	3.4	-1	1	1	0	0	0	0	0	0	0	0	2	0
Isoform 1 of Rab GTPase-binding effector protein 1	RABE1_HUMAN	RABEP1	IPI00293009	s410	7.6	-1	1	0	0	3	2	0	0	0	0	0	6	0	410 pS.
Isoform 1 of Rab GTPase-binding effector protein 1	RABE1_HUMAN	RABEP1	IPI00293009	t408	7.6	-1	1	0	0	3	2	0	0	0	0	0	6	0	407 pS.
Isoform 2 of Ankycorbin	RAI14_HUMAN	RAI14	IPI00292953	s415	0	40.3	0	1	2	2	0	0	0	0	0	0	5	0
Isoform 2 of Ankycorbin	RAI14_HUMAN	RAI14	IPI00292953	t252	4.8	-1	0	1	0	1	2	0	0	0	0	0	4	0	249 pT.
Protein FAM103A1	RAM_HUMAN	FAM103A1	IPI00027798	s36	-1	-1	1	2	0	0	0	0	0	0	0	0	3	0	36 pS.		REGION 2 55 Interaction with RNMT.;
similar to RAN binding protein 1	RANG_HUMAN	RANBP1	IPI00399212	s60	-1	28.7	0	2	2	0	0	0	0	0	0	0	4	0	60 pS.	DOMAIN 26 164 RanBD1.
Isoform RMO1-RAPH1 of Ras-associated and pleckstrin homology domains-containing protein 1	RAPH1_HUMAN	RAPH1	IPI00871620	s1154	0	45	0	0	0	1	2	0	0	0	0	0	3	0
Isoform 2 of ELKS/RAB6-interacting/CAST family member 1	RB6I2_HUMAN	ERC1	IPI00171230	s251	3.3	50.2	1	2	0	1	0	0	0	0	0	0	4	0
Isoform 2 of ELKS/RAB6-interacting/CAST family member 1	RB6I2_HUMAN	ERC1	IPI00171230	s252	0.2	36.1	0	0	2	0	0	0	0	0	0	0	2	0
RB1-inducible coiled-coil protein 1	RBCC1_HUMAN	RB1CC1	IPI00783392	t238	0	31	0	0	2	0	0	0	0	0	0	0	2	0	237 pS.
RB1-inducible coiled-coil protein 1	RBCC1_HUMAN	RB1CC1	IPI00783392	s222	26	28.4	2	0	1	0	2	0	0	0	0	0	5	0
Isoform 1 of Rab GTPase-activating protein 1	RBGP1_HUMAN	RABGAP1	IPI00016702	t996	27.7	31.4	0	0	0	1	1	0	0	0	0	0	2	0	996 pT.
Heterogeneous nuclear ribonucleoprotein G	RBMX_HUMAN	RBMX	IPI00304692	s249	5.2	30.8	0	0	0	1	2	0	0	0	0	0	3	0
Heterogeneous nuclear ribonucleoprotein G	RBMX_HUMAN	RBMX	IPI00304692	s316	2	-1	0	0	0	1	1	0	0	0	0	0	2	0
Heterogeneous nuclear ribonucleoprotein G	RBMX_HUMAN	RBMX	IPI00304692	s332	6.9	-1	0	0	0	0	2	0	0	0	0	0	2	0	332 pS		REGION 333 391 Necessary for RNA-binding.
E3 SUMO-protein ligase RanBP2	RBP2_HUMAN	RANBP2	IPI00221325	s2246	22	53.9	0	0	0	1	1	0	0	0	0	0	2	0	2246 pS (By similarity)
Putative uncharacterized protein REPS1	REPS1_HUMAN	REPS1	IPI00552137	s510	8	21.5	2	2	2	0	0	0	0	0	0	0	6	0
Isoform 1 of Replication factor C subunit 1	RFC1_HUMAN	RFC1	IPI00375358	s71	8.8	-1	0	0	0	3	0	0	0	0	0	0	3	0	71 pS
Isoform 1 of Replication factor C subunit 1	RFC1_HUMAN	RFC1	IPI00375358	s73	0	-1	0	0	0	1	1	0	0	0	0	0	2	0	73 pS
Isoform 1 of Rab11 family-interacting protein 1	RFIP1_HUMAN	RAB11FIP1	IPI00419433	t358	0	28.7	0	0	0	0	2	0	0	0	0	0	2	0	357 pS.
Isoform 1 of Rab11 family-interacting protein 1	RFIP1_HUMAN	RAB11FIP1	IPI00419433	s234	9.6	-1	0	0	1	1	1	0	0	0	0	0	3	0
Rab11 family-interacting protein 5	RFIP5_HUMAN	RAB11FIP5	IPI00022033	s357	0	52.4	2	0	1	0	1	0	0	0	0	0	4	0	357 pS (By similarity)
Rab11 family-interacting protein 5	RFIP5_HUMAN	RAB11FIP5	IPI00022033	s395	0	80.7	0	0	1	1	0	0	0	0	0	0	2	0
Rab11 family-interacting protein 5	RFIP5_HUMAN	RAB11FIP5	IPI00022033	s176	27.2	-1	4	4	3	2	1	0	0	0	0	0	14	0	176 pS
Rab11 family-interacting protein 5	RFIP5_HUMAN	RAB11FIP5	IPI00022033	s359	4.9	-1	0	0	2	0	0	0	0	0	0	0	2	0	357 pS (By similarity).
Isoform 2 of Ral GTPase-activating protein subunit alpha-1	RGPA1_HUMAN	RALGAPA1	IPI00456722	s796	0	31	1	0	1	0	0	0	0	0	0	0	2	0	797 pS
Isoform 2 of Ral GTPase-activating protein subunit alpha-1	RGPA1_HUMAN	RALGAPA1	IPI00456722	t798	0	-1	1	0	0	0	1	0	0	0	0	0	2	0	797 pS.
Isoform 2 of Ral GTPase-activating protein subunit alpha-1	RGPA1_HUMAN	RALGAPA1	IPI00456722	s775	7	48.3	0	0	0	0	2	0	0	0	0	0	2	0	773 pS.
Isoform 2 of Ral GTPase-activating protein subunit alpha-1	RGPA1_HUMAN	RALGAPA1	IPI00456722	s795	10.8	-1	0	1	1	0	0	0	0	0	0	0	2	0	797 pS
Rho GTPase-activating protein 1	RHG01_HUMAN	ARHGAP1	IPI00020567	s51	1.2	23.4	0	0	1	1	0	0	0	0	0	0	2	0	51 pS	DOMAIN 63 218 CRAL-TRIO.
Isoform 2 of Rho GTPase-activating protein 5	RHG05_HUMAN	ARHGAP5	IPI00013988	s1195	5.7	25.7	0	0	0	3	2	0	0	0	0	0	5	0	1195 pS
Isoform 2 of Rho GTPase-activating protein 5	RHG05_HUMAN	ARHGAP5	IPI00013988	s1202	5.7	25.7	0	0	0	3	2	0	0	0	0	0	5	0	1202 pS
Isoform 2 of Rho GTPase-activating protein 7	RHG07_HUMAN	DLC1	IPI00335259	s842	8.6	31.6	1	1	2	1	2	0	0	0	0	0	7	0			REGION 710 884 Focal adhesion-targeting (FAT).
Isoform 2 of Rho GTPase-activating protein 7	RHG07_HUMAN	DLC1	IPI00335259	s577	38.2	-1	2	2	2	0	0	0	0	0	0	0	6	0
Isoform 2 of Rho GTPase-activating protein 7	RHG07_HUMAN	DLC1	IPI00335259	s566	19.9	31.9	0	0	2	1	0	0	0	0	0	0	3	0
Isoform 2 of Rho GTPase-activating protein 12	RHG12_HUMAN	ARHGAP12	IPI00217418	s215	33	120.1	3	0	3	1	2	0	0	0	0	1	9	1	215 pS
Isoform 1 of Rho GTPase-activating protein 17	RHG17_HUMAN	ARHGAP17	IPI00064767	s676	0	39.7	1	1	1	4	2	0	0	0	0	0	9	0
Isoform 1 of Rho GTPase-activating protein 17	RHG17_HUMAN	ARHGAP17	IPI00064767	t682	0	16.1	3	1	0	0	1	0	0	0	0	0	5	0
Isoform 1 of Glucocorticoid receptor DNA-binding factor 1	RHG35_HUMAN	ARHGAP35	IPI00334715	y1105	14	43.7	2	1	0	2	2	0	0	0	0	0	7	0	1105 pY; by ABL2 and PTK6
Isoform 1 of Glucocorticoid receptor DNA-binding factor 1	RHG35_HUMAN	ARHGAP35	IPI00334715	s589	21	22.4	1	1	3	2	1	0	0	0	0	0	8	0	589 pS
resistance to inhibitors of cholinesterase 8 homolog A	RIC8A_HUMAN	RIC8A	IPI00100106	t447	2.1	-1	0	0	0	2	5	0	0	0	0	0	7	0
resistance to inhibitors of cholinesterase 8 homolog A	RIC8A_HUMAN	RIC8A	IPI00100106	y441	1	-1	0	0	0	2	2	0	0	0	0	0	4	0	441 Phosphothreonine.
resistance to inhibitors of cholinesterase 8 homolog A	RIC8A_HUMAN	RIC8A	IPI00100106	s442	2.1	-1	0	0	0	0	3	0	0	0	0	0	3	0	441 Phosphothreonine
Isoform RIN1 of Ras and Rab interactor 1	RIN1_HUMAN	RIN1	IPI00014454	t336	0	31.8	0	0	0	3	1	0	0	0	0	0	4	0	337 pS		REGION 294 727 Ras and 14-3-3 protein binding region.
Serine/threonine-protein kinase RIO1	RIOK1_HUMAN	RIOK1	IPI00171336	s22	0	-1	0	2	1	1	4	0	0	0	0	0	8	0	22 pS.			BINDING 208 208 ATP (By similarity).
Isoform 1 of Receptor-interacting serine/threonine-protein kinase 2	RIPK2_HUMAN	RIPK2	IPI00021917	s363	-1	36.2	0	0	0	1	2	0	0	0	0	0	3	0	363 pS
ribonucleotide reductase M2 polypeptide isoform 1	RIR2_HUMAN	RRM2	IPI00011118	s80	39.8	-1	1	3	0	2	4	0	0	0	1	0	10	1
60S ribosomal protein L23a	RL23A_HUMAN	RPL23A	IPI00021266	s43	5	29.5	1	1	1	2	1	0	0	0	0	0	6	0
60S ribosomal protein L34	RL34_HUMAN	RPL34	IPI00219160	s12	10.1	31	0	0	0	2	1	0	0	0	0	0	3	0	12 pS
Rho-associated protein kinase 2	ROCK2_HUMAN	ROCK2	IPI00307155	s1134	1.6	-1	0	0	0	3	2	0	0	0	0	0	5	0	1137 pS.					MUTAGEN 1131 1131 D->A: Abolishes cleavage by granzyme B.
Rho-associated protein kinase 2	ROCK2_HUMAN	ROCK2	IPI00307155	s1137	1.6	-1	0	0	0	3	2	0	0	0	0	0	5	0	1137 pS.	DOMAIN 1150 1349 PH.				MUTAGEN 1131 1131 D->A: Abolishes cleavage by granzyme B.
Rho-associated protein kinase 2	ROCK2_HUMAN	ROCK2	IPI00307155	y722	27	35	2	2	2	2	2	0	0	0	0	0	10	0	722 722 pY; by SRC.			BINDING 121 121 ATP (By similarity).
guanine nucleotide-releasing factor 2 isoform b	RPGF1_HUMAN	RAPGEF1	IPI00332841	s378	8.1	46	0	0	2	0	0	0	0	0	0	0	2	0
Isoform 1 of Rap guanine nucleotide exchange factor 6	RPGF6_HUMAN	RAPGEF6	IPI00337694	s1590	22.1	-1	0	0	1	2	2	0	0	0	0	0	5	0
Isoform 1 of Rap1 GTPase-activating protein 1	RPGP1_HUMAN	RAP1GAP	IPI00010407	s499	6.5	28	2	1	1	1	1	0	0	0	0	0	6	0	499 pS.
Isoform 1 of Regulatory-associated protein of mTOR	RPTOR_HUMAN	RPTOR	IPI00166044	s877	20.5	-1	0	0	2	2	2	0	0	0	0	0	6	0	877 pS.
Isoform 1 of Ras-related GTP-binding protein D	RRAGD_HUMAN	RRAGD	IPI00009737	s96	8.6	59.1	0	1	2	2	1	0	0	0	0	0	6	0
Isoform 1 of RRP12-like protein	RRP12_HUMAN	RRP12	IPI00101186	s267	-1	10.2	0	0	0	0	2	0	0	0	0	0	2	0
Isoform 1 of Solute carrier family 12 member 4	S12A4_HUMAN	SLC12A4	IPI00021057	s967	20.5	-1	2	2	1	0	1	0	0	0	0	0	6	0	967 pS.
Sulfate transporter	S26A2_HUMAN	SLC26A2	IPI00032107	s16	40.2	45	0	0	0	2	2	0	0	0	0	0	4	0	16 pS.
RUN domain-containing protein 2B	S29P2_HUMAN	SNX29P2	IPI00332662	s210	N/D	N/D	1	0	1	0	0	0	0	0	0	0	2	0
Sodium-coupled neutral amino acid transporter 1	S38A1_HUMAN	SLC38A1	IPI00023030	s52	9.9	20	0	0	0	2	0	0	0	0	0	0	2	0	52 pS
Orphan sodium- and chloride-dependent neurotransmitter transporter NTT73	S6A15_HUMAN	SLC6A15	IPI00018071	s675	3.1	45.8	1	1	2	2	1	0	0	0	0	0	7	0	MOD_RES 55 55 pS.; MOD_RES 687 687 pS.
Isoform 1 of Phosphatidylinositide phosphatase SAC2	SAC2_HUMAN	INPP5F	IPI00480159	s829	1.1	-1	0	1	0	0	1	0	0	0	0	0	2	0
Isoform 1 of Phosphatidylinositide phosphatase SAC2	SAC2_HUMAN	INPP5F	IPI00480159	s909	9.4	-1	0	0	0	1	1	0	0	0	0	0	2	0
Isoform 1 of Phosphatidylinositide phosphatase SAC2	SAC2_HUMAN	INPP5F	IPI00480159	s830	9.7	-1	2	1	4	1	0	0	0	0	0	0	8	0						MUTAGEN 460 460 D->A: Loss of phosphatase activity.
Isoform 1 of Phosphatidylinositide phosphatase SAC2	SAC2_HUMAN	INPP5F	IPI00480159	s1103	-1	-1	0	1	2	1	1	0	0	0	0	0	5	0
Isoform 1 of Phosphatidylinositide phosphatase SAC2	SAC2_HUMAN	INPP5F	IPI00480159	s905	0.1	-1	0	1	2	0	0	0	0	0	0	0	3	0
Isoform 2 of Sacsin	SACS_HUMAN	SACS	IPI00784002	s1632	-1	42.6	2	2	2	2	2	0	0	0	0	0	10	0
Histone deacetylase complex subunit SAP30	SAP30_HUMAN	SAP30	IPI00022019	s131	4.9	-1	0	0	0	2	0	0	0	0	0	0	2	0	131 pS		REGION 1 129 Interaction with NCOR1 (By similarity).; REGION 130 220 Interaction with SIN3A (By similarity).
SAM and SH3 domain-containing protein 1	SASH1_HUMAN	SASH1	IPI00304817	s101	3.6	20.7	0	0	0	1	1	0	0	0	0	0	2	0
SAM and SH3 domain-containing protein 1	SASH1_HUMAN	SASH1	IPI00304817	y177	15.9	36.9	0	0	0	1	1	0	0	0	0	0	2	0
SAM and SH3 domain-containing protein 1	SASH1_HUMAN	SASH1	IPI00304817	s248	28	-1	0	0	0	2	2	0	0	0	0	0	4	0
SAM and SH3 domain-containing protein 1	SASH1_HUMAN	SASH1	IPI00304817	t444	2	12.1	0	0	0	0	2	0	0	0	0	0	2	0
Isoform 1 of Protein scribble homolog	SCRIB_HUMAN	SCRIB	IPI00425560	t1342	4.8	39.6	1	3	2	0	0	0	0	0	0	0	6	0	1342 pT.
Isoform 1 of Protein scribble homolog	SCRIB_HUMAN	SCRIB	IPI00425560	s688	34.1	34.1	0	0	0	2	1	0	0	0	0	0	3	0	688 pS	DOMAIN 728 815 PDZ 1.	REGION 1 818 Sufficient for targeting to adherens junction and to inhibit cell proliferation.
Isoform 1 of Protein scribble homolog	SCRIB_HUMAN	SCRIB	IPI00425560	t689	34.1	34.1	0	0	0	2	1	0	0	0	0	0	3	0	689 pT.		REGION 1 818 Sufficient for targeting to adherens junction and to inhibit cell proliferation.
Isoform 1 of Protein scribble homolog	SCRIB_HUMAN	SCRIB	IPI00425560	s1223	2.2	-1	0	0	0	1	1	0	0	0	0	0	2	0	1223 pS		REGION 717 1229 Interaction with ARHGEF7.
Isoform 1 of Protein scribble homolog	SCRIB_HUMAN	SCRIB	IPI00425560	s1475	-1	38	2	2	2	1	2	0	0	0	0	0	9	0	1475 pS
Isoform 1 of Protein scribble homolog	SCRIB_HUMAN	SCRIB	IPI00425560	s1566	-1	36.4	2	1	2	2	1	0	0	0	0	0	8	0	1566 pS.
Isoform 1 of Protein scribble homolog	SCRIB_HUMAN	SCRIB	IPI00425560	s1448	28.3	69	4	4	5	3	4	0	0	0	0	0	20	0	1448 pS
Isoform 1 of Protein scribble homolog	SCRIB_HUMAN	SCRIB	IPI00425560	s1348	13.9	34.5	3	5	4	2	4	0	0	0	0	0	18	0	1348 pS
Isoform 1 of Protein scribble homolog	SCRIB_HUMAN	SCRIB	IPI00425560	s1508	-1	32.3	4	4	4	2	2	0	0	0	0	0	16	0
Isoform 1 of Protein scribble homolog	SCRIB_HUMAN	SCRIB	IPI00425560	s853	-1	32.4	2	1	3	6	3	0	0	0	0	0	15	0	853 pS		REGION 717 1229 Interaction with ARHGEF7.
Isoform 1 of Protein scribble homolog	SCRIB_HUMAN	SCRIB	IPI00425560	s1220	30.3	60.4	2	2	0	4	3	0	0	0	0	1	11	1	1220 pS		REGION 717 1229 Interaction with ARHGEF7.
Isoform 2 of Serologically defined colon cancer antigen 3	SDCG3_HUMAN	SDCCAG3	IPI00093725	s220	8.4	30.8	0	0	0	1	2	0	0	0	0	0	3	0
Isoform 2 of Serologically defined colon cancer antigen 3	SDCG3_HUMAN	SDCCAG3	IPI00093725	s224	8.4	30.8	0	0	0	1	1	0	0	0	0	0	2	0
51 kDa protein	SEPT7_HUMAN	SEPT7	IPI00033025	s333	-1	-1	2	2	3	4	3	0	1	0	0	0	14	1	334 pS
Tyrosine-protein kinase SgK223	SG223_HUMAN	SGK223	IPI00739386	s745	20.3	55.1	2	1	2	2	2	0	0	0	0	0	9	0	743 pS
Tyrosine-protein kinase SgK223	SG223_HUMAN	SGK223	IPI00739386	y132	20.4	38.2	0	2	0	0	0	0	0	0	0	0	2	0				BINDING 1022 1022 ATP (By similarity).
Sphingosine-1-phosphate phosphatase 1	SGPP1_HUMAN	SGPP1	IPI00306840	s112	21.1	64.7	0	0	0	0	2	0	0	0	0	0	2	0	112 pS
Isoform 1 of SH2B adapter protein 1	SH2B1_HUMAN	SH2B1	IPI00016441	s126	0	23.6	1	1	0	0	0	0	0	0	0	0	2	0			REGION 85 196 Interaction with RAC1 (By similarity).; REGION 100 243 Required for NGF signaling
Isoform 1 of SH3 domain-binding protein 4	SH3B4_HUMAN	SH3BP4	IPI00005030	s131	-1	68	0	1	1	0	1	0	0	0	0	0	3	0	131 pS
cDNA, FLJ96508, Homo sapiens SH3-domain GRB2-like 1 (SH3GL1), mRNA	SH3G1_HUMAN	SH3GL1	IPI00019169	s288	0	29.6	0	0	1	0	1	0	0	0	0	0	2	0	288 pS
SHC-transforming protein 1 isoform 3	SHC1_HUMAN	SHC1	IPI00021326	s139	-1	25.3	0	0	0	4	4	0	0	0	0	0	8	0	139 pS
SHC-transforming protein 1 isoform 3	SHC1_HUMAN	SHC1	IPI00021326	y428	13.7	86.4	3	1	1	2	1	0	0	0	0	0	8	0	427 pY.		REGION 340 487 CH1.			MUTAGEN 427 427 Y->F: No effect on interaction with GRB2; isoform p52Shc (in vitro).
Isoform 1 of Signal-induced proliferation-associated 1-like protein 1	SI1L1_HUMAN	SIPA1L1	IPI00413362	s162	0	31.9	1	0	1	0	0	0	0	0	0	0	2	0	162 pS
Isoform 1 of Signal-induced proliferation-associated 1-like protein 1	SI1L1_HUMAN	SIPA1L1	IPI00413362	s1585	11.2	-1	1	2	2	1	0	0	0	0	0	0	6	0	1585 pS.
Isoform 1 of Signal-induced proliferation-associated 1-like protein 2	SI1L2_HUMAN	SIPA1L2	IPI00444572	s1461	-1	53.8	2	2	2	2	5	0	0	0	0	0	13	0	1461 pS
Isoform 1 of Signal-induced proliferation-associated 1-like protein 2	SI1L2_HUMAN	SIPA1L2	IPI00444572	s1478	27.9	34	0	0	0	2	1	0	0	0	0	0	3	0	1478 pS
Isoform 1 of Serine/threonine-protein kinase SIK3	SIK3_HUMAN	SIK3	IPI00032263	s626			0	2	2	0	1	0	0	0	0	0	5	0				BINDING 37 37 ATP (By similarity).
Signal-induced proliferation-associated protein 1	SIPA1_HUMAN	SIPA1	IPI00305305	s55	7.1	28.1	0	1	1	2	1	0	0	0	0	0	5	0
Signal-induced proliferation-associated protein 1	SIPA1_HUMAN	SIPA1	IPI00305305	s74	9.7	36.9	0	0	0	2	2	0	0	0	0	0	4	0
Signal-induced proliferation-associated protein 1	SIPA1_HUMAN	SIPA1	IPI00305305	s839	12.2	-1	0	1	2	1	0	0	0	0	0	0	4	0	839 pS.
Signal-induced proliferation-associated protein 1	SIPA1_HUMAN	SIPA1	IPI00305305	s837	6.2	58.3	0	0	0	0	2	0	0	0	0	0	2	0	839 pS.
Isoform 1 of Sickle tail protein homolog	SKT_HUMAN	KIAA1217	IPI00645403	s1044	-1	22.4	2	2	3	3	3	0	0	0	0	0	13	0
Isoform 1 of Sickle tail protein homolog	SKT_HUMAN	KIAA1217	IPI00645403	s1650	9.4	47.5	1	1	2	2	1	0	0	0	0	0	7	0
SLAIN motif-containing protein 2	SLAI2_HUMAN	SLAIN2	IPI00853278	s323	2.4	39.7	0	0	0	2	2	0	0	0	0	0	4	0	323 pS
SLAIN motif-containing protein 2	SLAI2_HUMAN	SLAIN2	IPI00853278	t313	2.4	39.7	0	0	0	1	1	0	0	0	0	0	2	0	315 pS (By similarity)
SLAIN motif-containing protein 2	SLAI2_HUMAN	SLAIN2	IPI00853278	s315	5.4	-1	0	0	0	2	2	0	0	0	0	0	4	0	315 pS (By similarity).
SLAIN motif-containing protein 2	SLAI2_HUMAN	SLAIN2	IPI00853278	s48	36.8	61.5	0	1	1	1	2	0	0	0	0	0	5	0	48 pS.
SAMD4B protein	SMAG2_HUMAN	SAMD4B	IPI00470771	s172	-1	45.3	0	2	2	1	1	0	0	0	0	0	6	0
Isoform 2 of Structural maintenance of chromosomes protein 4	SMC4_HUMAN	SMC4	IPI00328298	s41	0	86.4	3	7	6	1	0	0	0	0	0	0	17	0	41 pS.
Isoform 2 of Structural maintenance of chromosomes protein 4	SMC4_HUMAN	SMC4	IPI00328298	t39	14.2	-1	1	1	1	0	0	0	0	0	0	0	3	0	39 pT.
Isoform 2 of Structural maintenance of chromosomes protein 4	SMC4_HUMAN	SMC4	IPI00328298	t44	4.2	38.1	1	0	1	0	1	0	0	0	0	0	3	0	MOD_RES 41 41 pS.
Isoform SMN of Survival motor neuron protein	SMN_HUMAN	SMN1; SMN2	IPI00003394	s31	7.2	81.5	2	2	1	3	2	0	0	0	0	0	10	0	31 pS		REGION 13 44 P1 (binding site for GEMIN2).
Isoform SMN of Survival motor neuron protein	SMN_HUMAN	SMN1; SMN2	IPI00003394	s28	26.6	-1	3	6	2	4	7	0	0	0	1	1	22	2	28 pS		REGION 13 44 P1 (binding site for GEMIN2).
Isoform 2 of SWI/SNF complex subunit SMARCC2	SMRC2_HUMAN	SMARCC2	IPI00150057	s347	15.6	23.8	0	0	0	0	2	0	0	0	0	0	2	0	347 pS
Isoform 1 of Beta-1-syntrophin	SNTB1_HUMAN	SNTB1	IPI00026059	s219	26.5	60.7	6	9	10	11	8	0	0	0	0	0	44	0	219 pS.	DOMAIN 19 298 PH 1.
Isoform 1 of Beta-1-syntrophin	SNTB1_HUMAN	SNTB1	IPI00026059	s87	-1	46.3	6	5	6	3	5	0	0	0	0	0	25	0	87 pS.	DOMAIN 19 298 PH 1.
Isoform 1 of Beta-1-syntrophin	SNTB1_HUMAN	SNTB1	IPI00026059	s225	0.8	38.4	1	0	2	0	1	0	0	0	0	0	4	0		DOMAIN 19 298 PH 1.
Isoform 1 of Beta-1-syntrophin	SNTB1_HUMAN	SNTB1	IPI00026059	s389	60.8	-1	0	0	0	1	2	0	0	0	0	0	3	0	389 pS.	DOMAIN 322 433 PH 2.
Isoform 1 of Beta-2-syntrophin	SNTB2_HUMAN	SNTB2	IPI00009505	s233	0.6	41	2	0	0	0	1	0	0	0	0	0	3	0	233 pS	DOMAIN 163 300 PH 1.
Isoform 1 of Beta-2-syntrophin	SNTB2_HUMAN	SNTB2	IPI00009505	s228	6.8	-1	0	0	0	0	2	0	0	0	0	0	2	0		DOMAIN 163 300 PH 1.
Isoform 1 of Beta-2-syntrophin	SNTB2_HUMAN	SNTB2	IPI00009505	s222	12.2	41.6	0	0	1	2	4	0	0	0	0	0	7	0	222 pS	DOMAIN 163 300 PH 1.
Sperm-associated antigen 1	SPAG1_HUMAN	SPAG1	IPI00292326	s423	23.2	-1	3	1	2	2	2	1	0	0	0	0	10	1
Isoform Long of Spectrin beta chain, brain 1	SPTB2_HUMAN	SPTBN1	IPI00005614	s2165	6.5	32.2	1	0	0	3	3	0	0	0	0	0	7	0	2165 pS
Isoform Long of Spectrin beta chain, brain 1	SPTB2_HUMAN	SPTBN1	IPI00005614	s2169	6.5	32.2	0	0	0	3	4	0	0	0	0	0	7	0	2169 pS
Isoform Long of Spectrin beta chain, brain 1	SPTB2_HUMAN	SPTBN1	IPI00005614	s2164	11.4	-1	0	0	0	1	2	0	0	0	0	0	3	0	2164 pS
Isoform Long of Spectrin beta chain, brain 1	SPTB2_HUMAN	SPTBN1	IPI00005614	s2332	0	42.3	1	0	0	0	2	0	0	0	0	0	3	0
Isoform Long of Spectrin beta chain, brain 1	SPTB2_HUMAN	SPTBN1	IPI00005614	s2161	11.4	-1	0	0	0	1	1	0	0	0	0	0	2	0	2161 pS
Isoform Long of Spectrin beta chain, brain 1	SPTB2_HUMAN	SPTBN1	IPI00005614	t2331	1.1	43.2	0	1	1	0	0	0	0	0	0	0	2	0
Isoform 2 of Spectrin beta chain, brain 1	SPTB2_HUMAN	SPTBN1	IPI00333015	s14	0.7	-1	0	0	0	1	1	0	0	0	0	0	2	0		DOMAIN 1 275 Actin-binding.
Isoform 2 of Spectrin beta chain, brain 1	SPTB2_HUMAN	SPTBN1	IPI00333015	s10	3.7	-1	0	0	0	0	3	0	0	0	0	0	3	0		DOMAIN 1 275 Actin-binding
Isoform Long of Spectrin beta chain, brain 1	SPTB2_HUMAN	SPTBN1	IPI00005614	t2187	22.3	36.5	2	2	3	1	0	0	0	0	0	0	8	0	2187 pT	DOMAIN 2197 2307 PH.
Isoform Long of Spectrin beta chain, brain 1	SPTB2_HUMAN	SPTBN1	IPI00005614	s2138	57.7	74.8	4	4	4	5	5	0	1	0	0	0	22	1	2138 pS
Isoform Long of Spectrin beta chain, brain 1	SPTB2_HUMAN	SPTBN1	IPI00005614	t2328	26.4	-1	3	3	4	3	0	0	0	0	0	0	13	0	2328 pT.
Isoform Long of Spectrin beta chain, brain 1	SPTB2_HUMAN	SPTBN1	IPI00005614	s2102	20.5	-1	0	0	0	4	3	0	0	0	0	0	7	0	2102 pS
Isoform Long of Spectrin beta chain, brain 1	SPTB2_HUMAN	SPTBN1	IPI00005614	t1841	21.4	33.7	2	2	2	0	0	0	0	0	0	0	6	0			REGION 1563 2093 Interaction with ANK2.
Isoform Long of Spectrin beta chain, brain 1	SPTB2_HUMAN	SPTBN1	IPI00005614	s2128	40.8	-1	0	0	2	0	1	0	0	0	0	0	3	0	2128 pS
Isoform Long of Spectrin beta chain, brain 1	SPTB2_HUMAN	SPTBN1	IPI00005614	y2039	5	42	0	0	0	1	2	0	0	0	0	0	3	0			REGION 1563 2093 Interaction with ANK2.
Isoform 1 of Spectrin alpha chain, brain	SPTN1_HUMAN	SPTAN1	IPI00843765	y1176	-1	-1	0	0	0	3	6	0	0	0	0	0	9	0	1176 pY
Isoform 1 of Spectrin alpha chain, brain	SPTN1_HUMAN	SPTAN1	IPI00843765	s1217	-1	41.1	2	2	4	2	2	0	0	0	0	0	12	0	1217 pS
Isoform 1 of Sequestosome-1	SQSTM_HUMAN	SQSTM1	IPI00179473	s272	21.9	50.4	2	2	2	2	2	0	0	0	0	0	10	0	272 pS		269 440 Interaction with NTRK1		MOTIF 228 233 TRAF6-binding.
Steroid receptor RNA activator 1, isoform CRA_a	SRA1_HUMAN	SRA1	IPI00102313	s87	5.7	32	0	0	0	1	1	0	0	0	0	0	2	0
Isoform 9 of Sorbin and SH3 domain-containing protein 1	SRBS1_HUMAN	SORBS1	IPI00002491	s227	2.4	60.9	0	0	0	2	3	0	0	0	0	0	5	0
sorbin and SH3 domain containing 2 isoform 4	SRBS2_HUMAN	SORBS2	IPI00900281	t435	4.6	27.3	2	1	0	2	2	0	0	0	0	0	7	0
sorbin and SH3 domain containing 2 isoform 4	SRBS2_HUMAN	SORBS2	IPI00900281	s436	0	26.4	0	2	3	0	0	0	0	0	0	0	5	0
sorbin and SH3 domain containing 2 isoform 4	SRBS2_HUMAN	SORBS2	IPI00900281	s346	12.8	40.3	2	3	3	0	0	0	0	0	0	0	8	0
sorbin and SH3 domain containing 2 isoform 4	SRBS2_HUMAN	SORBS2	IPI00900281	s364	11.5	-1	3	1	4	2	2	0	0	0	0	0	12	0
sorbin and SH3 domain containing 2 isoform 4	SRBS2_HUMAN	SORBS2	IPI00900281	s252	6.2	-1	0	2	1	0	0	0	0	0	0	0	3	0
Src substrate cortactin	SRC8_HUMAN	CTTN	IPI00029601	t401	7.7	63.9	9	8	11	4	8	0	0	0	0	1	40	1	401 pT
Src substrate cortactin	SRC8_HUMAN	CTTN	IPI00029601	y421	22.1	26.4	3	3	3	4	2	0	0	0	0	0	15	0	421 421 pY; by SRC.
Src substrate cortactin	SRC8_HUMAN	CTTN	IPI00029601	s426	6.1	49.6	0	0	0	3	2	0	0	0	0	0	5	0
Src substrate cortactin	SRC8_HUMAN	CTTN	IPI00029601	s405	39.2	67.8	10	12	13	17	14	0	0	0	2	2	66	4	405 pS
Src substrate cortactin	SRC8_HUMAN	CTTN	IPI00029601	y446	11.8	68.4	5	8	9	6	7	0	0	0	0	0	35	0	446 pY.	DOMAIN 492 550 SH3.
Src substrate cortactin	SRC8_HUMAN	CTTN	IPI00029601	s447	2.7	-1	1	0	1	0	0	0	0	0	0	0	2	0
Isoform 2 of p130Cas-associated protein	SRCN1_HUMAN	SRCIN1	IPI00396130	s1047	25.2	47.3	1	2	1	2	2	0	0	0	0	0	8	0			REGION 519 569 Interaction with SNAP25 (By similarity).
Scavenger receptor class F member 2	SREC2_HUMAN	SCARF2	IPI00305610	s648	21.7	-1	1	1	2	0	0	0	0	0	0	0	4	0
cDNA FLJ61739, highly similar to Serine/arginine repetitive matrix protein 1	SRRM1_HUMAN	SRRM1	IPI00328293	s707	3.2	30.2	2	0	0	0	0	0	0	0	0	0	2	0	707 pS		REGION 300 688 Necessary for speckles and matrix localization.
Isoform 1 of Serine/arginine repetitive matrix protein 2	SRRM2_HUMAN	SRRM2	IPI00782992	s300	2.4	-1	0	0	0	0	2	0	0	0	0	0	2	0	300 pS
Isoform 1 of Protein phosphatase Slingshot homolog 1	SSH1_HUMAN	SSH1	IPI00103742	s937	6.8	42.5	0	0	0	2	2	0	0	0	0	0	4	0			REGION 897 1049 Interaction with YWHAG.			MUTAGEN 937 937 S->A: Reduces binding to YWHAB, YWHAG, YWHAQ and YWHAZ. Abolishes binding to YWHAB, YWHAG, YWHAQ and YWHAZ and increases association with F-actin; when associated with A-978.
Isoform Long of Double-stranded RNA-binding protein Staufen homolog 1	STAU1_HUMAN	STAU1	IPI00000001	t277	0.6	36.1	1	2	1	1	1	0	0	0	0	0	6	0
Stathmin	STMN1_HUMAN	STMN1	IPI00479997	s25	62.1	68	2	2	4	3	4	0	0	0	0	0	15	0	25 pS; by CDK1, MAPK1 and MAPK3.	DOMAIN 4 145 SLD.
Isoform 1 of Striatin	STRN_HUMAN	STRN	IPI00014456	s245	59.2	-1	4	0	2	4	7	0	0	0	0	0	17	0	245 pS.
Isoform Beta of Striatin-3	STRN3_HUMAN	STRN3	IPI00011461	s229	-1	64.3	1	2	2	0	1	0	0	0	0	0	6	0	229 pS.
Isoform 1 of Supervillin	SVIL_HUMAN	SVIL	IPI00412650	t657	25.4	39	2	2	1	1	2	0	0	0	0	0	8	0
Isoform 1 of Supervillin	SVIL_HUMAN	SVIL	IPI00412650	s245	21	-1	2	3	3	2	2	0	0	0	0	0	12	0	245 pS
Isoform 1 of Supervillin	SVIL_HUMAN	SVIL	IPI00412650	s920	20.7	49.5	1	0	2	1	2	0	0	0	0	0	6	0	920 pS
Isoform 1 of Supervillin	SVIL_HUMAN	SVIL	IPI00412650	s1422	22.3	28.1	0	1	0	2	0	0	0	0	0	0	3	0			REGION 1419 1687 Interaction with NEB.
Isoform 1 of Supervillin	SVIL_HUMAN	SVIL	IPI00412650	s50	17.3	30	0	0	2	1	0	0	0	0	0	0	3	0	50 pS		REGION 1 174 Interaction with MYLK (By similarity).
Isoform 1 of Supervillin	SVIL_HUMAN	SVIL	IPI00412650	s1120	9	43.5	0	0	0	2	0	0	0	0	0	0	2	0	1120 pS
Isoform 1 of Supervillin	SVIL_HUMAN	SVIL	IPI00412650	s238	4.7	23.2	1	0	0	1	0	0	0	0	0	0	2	0			REGION 1 174 Interaction with MYLK (By similarity).; REGION 1419 1687 Interaction with NEB.			MUTAGEN 2176 2176 L->K: Strongly increased affinity for F-actin.
Isoform 1 of Supervillin	SVIL_HUMAN	SVIL	IPI00412650	s63	7.4	-1	0	0	2	0	0	0	0	0	0	0	2	0			REGION 1 174 Interaction with MYLK (By similarity).
Isoform 1 of Supervillin	SVIL_HUMAN	SVIL	IPI00412650	s914	6.3	33.6	2	0	0	0	0	0	0	0	0	0	2	0	914 pS.
Isoform 1 of Supervillin	SVIL_HUMAN	SVIL	IPI00412650	t62	0.4	-1	0	2	0	0	0	0	0	0	0	0	2	0
Isoform 2 of Supervillin	SVIL_HUMAN	SVIL	IPI00018370	s270	23.1	-1	0	2	1	2	0	0	0	0	0	0	5	0	270 pS
Bifunctional aminoacyl-tRNA synthetase	SYEP_HUMAN	EPRS	IPI00013452	s886	1.1	46.9	1	3	1	2	5	0	0	0	1	0	12	1	886 pS; by CDK5.		REGION 760 956 3 X 57 AA approximate repeats	BINDING 211 211 ATP (By similarity).; BINDING 398 398 ATP (By similarity).		MUTAGEN 886 886 S->A: Abolishes release from multisynthetase complex and association with GAIT complex assembly upon interferon-gamma treatment. Abolishes interaction with SYNCRIP.; MUTAGEN 886 886 S->D: Not active in translation inhibition (phosphomimeti
Bifunctional aminoacyl-tRNA synthetase	SYEP_HUMAN	EPRS	IPI00013452	s882	0.7	26.9	1	0	1	0	0	0	0	0	0	0	2	0	882 pS		REGION 760 956 3 X 57 AA approximate repeats.			MUTAGEN 886 886 S->A: Abolishes release from multisynthetase complex and association with GAIT complex assembly upon interferon-gamma treatment. Abolishes interaction with SYNCRIP.; MUTAGEN 886 886 S->D: Not active in translation inhibition (phosphomimeti
Isoleucyl-tRNA synthetase, cytoplasmic	SYIC_HUMAN	IARS	IPI00644127	s1047	11.7	40.4	3	1	2	0	1	0	0	0	0	0	7	0	1047 pS.				MOTIF 48 58 "HIGH" region.; MOTIF 600 604 "KMSKS" region.
Isoleucyl-tRNA synthetase, cytoplasmic	SYIC_HUMAN	IARS	IPI00644127	s1049	0.8	-1	0	1	0	0	1	0	0	0	0	0	2	0	1049 pS.
Methionyl-tRNA synthetase, cytoplasmic	SYMC_HUMAN	MARS	IPI00008240	t824	N/D	N/D	0	0	0	1	1	0	0	0	0	0	2	0
Isoform 1 of Synemin	SYNEM_HUMAN	SYNM	IPI00299301	s1049	34.4	-1	7	8	12	4	6	0	1	0	0	0	37	1	1049 pS		REGION 301 1565 Tail.;
Isoform 1 of Synemin	SYNEM_HUMAN	SYNM	IPI00299301	s1044	22.8	38.4	2	3	3	1	4	0	0	0	0	0	13	0	1044 pS		REGION 301 1565 Tail.
Isoform 1 of Synemin	SYNEM_HUMAN	SYNM	IPI00299301	s1107	2.7	-1	0	0	0	2	0	0	0	0	0	0	2	0
Isoform 1 of Synemin	SYNEM_HUMAN	SYNM	IPI00299301	s777	-1	61.6	2	2	4	2	1	0	0	0	0	0	11	0			REGION 301 1565 Tail.
Isoform 1 of Synemin	SYNEM_HUMAN	SYNM	IPI00299301	s1181	28.9	-1	2	2	3	0	0	0	0	0	0	0	7	0	1181 pS		REGION 301 1565 Tail.; REGION 1152 1463 Interact Interaction with TLN1 and VCL
Isoform 1 of Synemin	SYNEM_HUMAN	SYNM	IPI00299301	t1109	8.3	37.1	0	0	0	0	2	0	0	0	0	0	2	0			REGION 301 1565 Tail.
Isoform 2 of Synaptopodin	SYNPO_HUMAN	SYNPO	IPI00027258	t856	11	-1	1	1	0	0	0	0	0	0	0	0	2	0
Isoform 2 of Synaptopodin	SYNPO_HUMAN	SYNPO	IPI00027258	s589	24.8	-1	0	2	2	2	3	0	0	0	0	0	9	0					MOTIF 581 584 PPxY motif.
Isoform 2 of Synaptopodin	SYNPO_HUMAN	SYNPO	IPI00027258	s19	-1	-1	0	0	0	1	1	0	0	0	0	0	2	0
Isoform 1 of Synergin gamma	SYNRG_HUMAN	SYNRG	IPI00297931	s752			4	4	4	2	4	0	0	0	0	0	18	0			REGION 518 786 Interaction with A1P1G1 and A1P1G2.
Isoform 1 of Synergin gamma	SYNRG_HUMAN	SYNRG	IPI00297931	s935			2	2	3	1	2	0	0	0	0	0	10	0	935 pS
Isoform 1 of Synergin gamma	SYNRG_HUMAN	SYNRG	IPI00297931	s580			1	2	2	1	0	0	0	0	0	0	6	0	580 pS (By similarity).		REGION 518 786 Interaction with A1P1G1 and A1P1G2.
Isoform 1 of Synergin gamma	SYNRG_HUMAN	SYNRG	IPI00297931	s1075			2	1	0	0	0	0	0	0	0	0	3	0	1075 pS.
Isoform 1 of UPF0485 protein C1orf144	SZRD1_HUMAN	SZRD1	IPI00470594	s39	11.1	-1	0	0	0	0	2	0	0	0	0	0	2	0	39 pS	DOMAIN 42 107 SUZ.
Isoform 1 of Transforming acidic coiled-coil-containing protein 2	TACC2_HUMAN	TACC2	IPI00030033	s399	9.4	27.1	2	0	0	0	1	0	0	0	0	0	3	0
Isoform 1 of Transforming acidic coiled-coil-containing protein 2	TACC2_HUMAN	TACC2	IPI00030033	s395	9.4	27.1	1	0	0	0	1	0	0	0	0	0	2	0
Isoform 1 of Protein TANC1	TANC1_HUMAN	TANC1	IPI00173946	s465	10.2	-1	0	0	1	1	2	0	0	0	0	0	4	0
Isoform 1 of Protein TANC2	TANC2_HUMAN	TANC2	IPI00868787	s1458	0	21.9	0	0	0	1	1	0	0	0	0	0	2	0
Isoform 2 of TRIO and F-actin-binding protein	TARA_HUMAN	TRIOBP	IPI00148768	s1955	25.2	37.3	1	2	4	2	2	0	0	0	0	0	11	0	1955 pS	DOMAIN 1778 1887 PH.
Isoform 1 of 182 kDa tankyrase-1-binding protein	TB182_HUMAN	TNKS1BP1	IPI00304589	s919	3	40.2	2	2	2	0	0	0	0	0	0	0	6	0			REGION 210 1572 Acidic.
Isoform 1 of 182 kDa tankyrase-1-binding protein	TB182_HUMAN	TNKS1BP1	IPI00304589	s691	22.9	48.6	4	4	4	2	4	0	0	0	0	0	18	0	691 pS.		REGION 210 1572 Acidic
Isoform 1 of 182 kDa tankyrase-1-binding protein	TB182_HUMAN	TNKS1BP1	IPI00304589	s429	41.5	67.8	2	2	4	3	2	0	0	0	0	0	13	0	429 pS		REGION 210 1572 Acidic.
Isoform 1 of 182 kDa tankyrase-1-binding protein	TB182_HUMAN	TNKS1BP1	IPI00304589	s893	9.7	-1	0	0	0	2	2	0	0	0	0	0	4	0	893 pS		REGION 210 1572 Acidic.
Isoform 1 of 182 kDa tankyrase-1-binding protein	TB182_HUMAN	TNKS1BP1	IPI00304589	s1385	9	52.4	0	0	0	1	2	0	0	0	0	0	3	0	1385 pS		REGION 210 1572 Acidic.
Isoform 1 of 182 kDa tankyrase-1-binding protein	TB182_HUMAN	TNKS1BP1	IPI00304589	s1138	10.7	29.7	1	0	0	0	1	0	0	0	0	0	2	0	1138 pS		REGION 210 1572 Acidic.
Tubulin alpha-1C chain	TBA1C_HUMAN	TUBA1C	IPI00218343	s439	56.6	-1	2	2	1	4	6	0	0	0	0	0	15	0	439 pS
Tubulin alpha-1C chain	TBA1C_HUMAN	TUBA1C	IPI00218343	t334	-1	45.7	2	2	2	2	2	0	0	0	0	0	10	0
Tubulin, beta	TBB5_HUMAN	TUBB	IPI00645452	s154	26.4	46.4	2	3	2	0	0	0	0	0	0	0	7	0
Isoform 2 of TBC1 domain family member 4	TBCD4_HUMAN	TBC1D4	IPI00220901	s341	31.3	59	0	0	0	1	1	0	0	0	0	0	2	0	341 pS	DOMAIN 312 468 PID 2
TBC1 domain family member 5	TBCD5_HUMAN	TBC1D5	IPI00022450	s44	0	-1	1	0	0	0	2	0	0	0	0	0	3	0	42 Phosphothreonine
TBC1 domain family member 5	TBCD5_HUMAN	TBC1D5	IPI00022450	s43	0	71.7	0	0	1	1	0	0	0	0	0	0	2	0	42 Phosphothreonine.
Isoform 1 of Tensin-like C1 domain-containing phosphatase	TENC1_HUMAN	TENC1	IPI00465295	s120	21.3	39.9	2	1	2	1	2	0	0	0	0	0	8	0		DOMAIN 122 294 Phosphatase tensin-type.
Isoform 1 of Tensin-3	TENS3_HUMAN	TNS3	IPI00658152	s662	0.8	46	2	2	0	3	1	0	0	0	0	0	8	0	660 pS
Isoform 1 of Tensin-3	TENS3_HUMAN	TNS3	IPI00658152	s660	7.5	58.7	6	5	5	5	6	0	0	0	0	0	27	0	660 pS
Isoform 1 of Tensin-3	TENS3_HUMAN	TNS3	IPI00658152	s776	24.6	-1	3	3	4	7	6	0	0	0	0	0	23	0	776 pS
Isoform 1 of Tensin-3	TENS3_HUMAN	TNS3	IPI00658152	s573	3.7	-1	0	0	0	10	3	0	0	0	0	0	13	0
Isoform 1 of Tensin-3	TENS3_HUMAN	TNS3	IPI00658152	y601	8.8	41.2	0	1	1	1	1	0	0	0	0	0	4	0
Isoform 1 of Tensin-3	TENS3_HUMAN	TNS3	IPI00658152	y780	-1	48.7	0	0	0	2	2	0	0	0	0	0	4	0	780 pY.
Isoform 1 of Tensin-3	TENS3_HUMAN	TNS3	IPI00658152	t586	0	46.3	1	0	0	1	1	0	0	0	0	0	3	0
Isoform 1 of Tensin-3	TENS3_HUMAN	TNS3	IPI00658152	y579	11.4	-1	0	0	0	0	3	0	0	0	0	0	3	0
Isoform 1 of Tensin-3	TENS3_HUMAN	TNS3	IPI00658152	s1113	2.3	-1	0	0	0	2	0	0	0	0	0	0	2	0
Isoform 1 of Tensin-3	TENS3_HUMAN	TNS3	IPI00658152	s1115	2.3	-1	0	0	0	2	0	0	0	0	0	0	2	0
Isoform 1 of Tensin-3	TENS3_HUMAN	TNS3	IPI00658152	s877	0.1	19.4	0	0	0	1	1	0	0	0	0	0	2	0
Isoform 1 of Tensin-3	TENS3_HUMAN	TNS3	IPI00658152	y354	9.6	39.7	0	0	0	0	2	0	0	0	0	0	2	0
Isoform 1 of Tensin-3	TENS3_HUMAN	TNS3	IPI00658152	y584	7	-1	0	0	0	1	1	0	0	0	0	0	2	0
Isoform 1 of Tensin-3	TENS3_HUMAN	TNS3	IPI00658152	s690	10.9	58.1	0	0	0	5	3	0	0	0	0	0	8	0	690 pS (By similarity)
Isoform 1 of Tensin-3	TENS3_HUMAN	TNS3	IPI00658152	s811	-1	39.1	0	1	2	2	3	0	0	0	0	0	8	0	811 pS
Isoform 1 of Tensin-3	TENS3_HUMAN	TNS3	IPI00658152	s874	5.3	36.6	8	3	4	5	8	0	0	0	0	0	28	0
Isoform 1 of Tensin-3	TENS3_HUMAN	TNS3	IPI00658152	s1154	39.5	50.8	6	4	8	2	2	0	0	0	0	0	22	0	1154 pS
Isoform 1 of Tensin-3	TENS3_HUMAN	TNS3	IPI00658152	s873	7	31.4	2	3	5	5	5	0	0	0	0	0	20	0
Isoform 1 of Tensin-3	TENS3_HUMAN	TNS3	IPI00658152	s1149	16.8	63.8	4	4	2	2	4	0	0	0	0	0	16	0	1149 pS	DOMAIN 1172 1282 SH2.
Isoform E47 of Transcription factor E2-alpha	TFE2_HUMAN	TCF3	IPI00216911	s530	4.3	49.5	2	1	0	0	0	0	0	0	0	0	3	0
Isoform 1 of Tuftelin-interacting protein 11	TFP11_HUMAN	TFIP11	IPI00015924	t50	0.2	22.9	1	1	0	0	0	0	0	0	0	0	2	0
Isoform 2 of Transforming growth factor beta-1-induced transcript 1 protein	TGFI1_HUMAN	TGFB1I1	IPI00396399	s120	N/D	N/D	0	0	0	2	0	0	0	0	0	0	2	0			REGION 1 240 Interaction with PTK2B/PYK2.; REGION 1 200 Transcription activation (By similarity).; REGION 83 136 Interaction with PTK2/FAK1 (By similarity).
Isoform 2 of Transforming growth factor beta-1-induced transcript 1 protein	TGFI1_HUMAN	TGFB1I1	IPI00396399	s124	N/D	N/D	0	0	0	2	0	0	0	0	0	0	2	0			REGION 1 240 Interaction with PTK2B/PYK2.; REGION 1 200 Transcription activation (By similarity).; REGION 83 136 Interaction with PTK2/FAK1 (By similarity).
Butyrate response factor 1	TISB_HUMAN	ZFP36L1	IPI00016635	s54	20.5	28.2	1	4	2	1	0	0	0	0	0	0	8	0	54 pS.
Isoform 1 of Tight junction-associated protein 1	TJAP1_HUMAN	TJAP1	IPI00010544	s300	-1	69.2	3	4	3	2	2	0	0	0	0	0	14	0	300 pS
Isoform 1 of Tight junction-associated protein 1	TJAP1_HUMAN	TJAP1	IPI00010544	s545	11.8	50.5	0	0	1	2	2	0	0	0	0	0	5	0	545 pS.
Talin-1	TLN1_HUMAN	TLN1	IPI00298994	s425	6.7	-1	0	0	0	3	5	0	0	0	0	0	8	0	425 pS		REGION 280 435 Interaction with LAYN (By similarity).
Talin-1	TLN1_HUMAN	TLN1	IPI00298994	y436	-1	29.4	5	4	3	2	2	0	0	0	0	0	16	0			REGION 280 435 Interaction with LAYN (By similarity).
Talin-1	TLN1_HUMAN	TLN1	IPI00298994	y127	8.1	43.1	2	4	1	1	4	0	0	0	0	0	12	0		DOMAIN 86 403 FERM.
Talin-1	TLN1_HUMAN	TLN1	IPI00298994	t144	20.2	39	2	2	2	2	2	0	0	0	0	0	10	0		DOMAIN 86 403 FERM.
Talin-1	TLN1_HUMAN	TLN1	IPI00298994	s2040	-1	45.9	0	0	2	1	2	0	0	0	0	0	5	0	2040 pS
Talin-2	TLN2_HUMAN	TLN2	IPI00219299	t1843	-1	44.8	2	5	5	4	3	0	0	0	0	1	19	1	1843 pT.
Transmembrane and coiled-coil domains protein 3	TMCC3_HUMAN	TMCC3	IPI00240059	s216	-1	34.7	1	2	0	0	0	0	0	0	0	0	3	0
Isoform 2 of TATA element modulatory factor	TMF1_HUMAN	TMF1	IPI00010586	s344	22.5	44.4	1	1	2	2	2	0	0	0	0	0	8	0	344 pS		REGION 333 342 Interaction with Elongin BC complex.			MUTAGEN 333 335 SLD->AAA: Strongly reduced the ubiquitination directing activity of the protein.
Tropomodulin-3	TMOD3_HUMAN	TMOD3	IPI00005087	s25	9.2	31.9	0	0	0	2	1	0	0	0	0	0	3	0	25 pS.
Isoform 2 of Torsin-1A-interacting protein 1	TOIP1_HUMAN	TOR1AIP1	IPI00012280	s154	5.6	32.4	0	0	0	1	2	0	0	0	0	0	3	0	154 pS.
Isoform Beta-2 of DNA topoisomerase 2-beta	TOP2B_HUMAN	TOP2B	IPI00027280	s1581	2.6	26.8	0	0	0	2	0	0	0	0	0	0	2	0	1581 pS
Trafficking protein particle complex subunit 10	TPC10_HUMAN	TRAPPC10	IPI00298870	s709	0	-1	0	0	0	1	2	0	0	0	0	0	3	0	708 pS (By similarity).
Trafficking protein particle complex subunit 10	TPC10_HUMAN	TRAPPC10	IPI00298870	s711	0	-1	0	0	0	1	2	0	0	0	0	0	3	0
Thiopurine S-methyltransferase	TPMT_HUMAN	TPMT	IPI00019400	s14	9.8	57	0	0	2	0	2	0	0	0	0	0	4	0	14 pS.
TRAF-type zinc finger domain-containing protein 1	TRAD1_HUMAN	TRAFD1	IPI00009146	s415	22.3	-1	1	4	2	1	2	0	0	0	0	0	10	0	415 pS
TRAF-type zinc finger domain-containing protein 1	TRAD1_HUMAN	TRAFD1	IPI00009146	s327	6.7	47.9	1	1	1	2	1	0	0	0	0	0	6	0	327 pS
TRAF-type zinc finger domain-containing protein 1	TRAD1_HUMAN	TRAFD1	IPI00009146	s325	3.8	45.6	1	1	1	0	1	0	0	0	0	0	4	0	326 pS
TNF receptor-associated factor 1	TRAF1_HUMAN	TRAF1	IPI00011549	s66	4.4	37.2	2	2	1	0	0	0	0	0	0	0	5	0
Tripartite motif-containing protein 47	TRI47_HUMAN	TRIM47	IPI00307165	s588	-1	35.6	2	1	3	0	0	0	0	0	0	0	6	0	588 pS.	DOMAIN 410 631 B30.2/SPRY.
Isoform 1 of Tripartite motif-containing protein 9	TRIM9_HUMAN	TRIM9	IPI00026828	s46	1.7	-1	0	0	1	0	1	0	0	0	0	0	2	0
Isoform 1 of Tripartite motif-containing protein 9	TRIM9_HUMAN	TRIM9	IPI00026828	y62	1.3	35.4	0	0	1	0	1	0	0	0	0	0	2	0
Isoform 1 of Tetratricopeptide repeat protein 7B	TTC7B_HUMAN	TTC7B	IPI00337641	s160	10.7	59	0	0	2	1	1	0	0	0	0	0	4	0
Isoform 1 of Tetratricopeptide repeat protein 7B	TTC7B_HUMAN	TTC7B	IPI00337641	s159	1.2	49.1	0	1	0	0	1	0	0	0	0	0	2	0
Ubiquitin-conjugating enzyme E2 J1	UB2J1_HUMAN	UBE2J1	IPI00006937	s266	7.8	49.6	0	0	0	2	1	0	0	0	0	0	3	0	266 pS.
Ubiquitin-like modifier activating enzyme 1	UBA1_HUMAN	UBA1	IPI00552452	s97	-1	48.6	0	1	0	2	1	0	0	0	0	0	4	0			REGION 63 611 2 approximate repeats.
Ubiquitin-conjugating enzyme E2 O	UBE2O_HUMAN	UBE2O	IPI00783378	s839	3	-1	0	1	0	1	1	0	0	0	0	0	3	0	839 pS (By similarity).
Ubiquitin carboxyl-terminal hydrolase 10	UBP10_HUMAN	USP10	IPI00291946	s370	0.4	27.3	0	0	0	1	1	0	0	0	0	0	2	0	370 pS
Isoform 1 of Ubiquitin carboxyl-terminal hydrolase 15	UBP15_HUMAN	USP15	IPI00000728	s229	45.9	63.3	0	0	0	0	2	0	0	0	0	0	2	0	229 pS
Ubiquitin carboxyl-terminal hydrolase 24	UBP24_HUMAN	USP24	IPI00902614	t2565	12.8	-1	0	0	0	2	0	0	0	0	0	0	2	0	2565 pT.	DOMAIN 3 44 UBA.
Isoform 2 of Ubiquitin-associated protein 2-like	UBP2L_HUMAN	UBAP2L	IPI00029019	s462	0	25.3	1	1	0	0	1	0	0	0	0	0	3	0
Isoform 2 of Ubiquitin-associated protein 2-like	UBP2L_HUMAN	UBAP2L	IPI00029019	s470	5.8	31.2	0	0	1	0	2	0	0	0	0	0	3	0	470 pS.
Isoform 2 of Ubiquitin-associated protein 2-like	UBP2L_HUMAN	UBAP2L	IPI00029019	s471	0	25.1	1	0	0	2	0	0	0	0	0	0	3	0	471 pS
Isoform 2 of Ubiquitin-associated protein 2-like	UBP2L_HUMAN	UBAP2L	IPI00029019	s453	0.2	20	1	0	1	0	0	0	0	0	0	0	2	0	454 pS
Ubiquitin carboxyl-terminal hydrolase 8	UBP8_HUMAN	USP8	IPI00030915	s716	0.3	88.1	0	0	1	0	1	0	0	0	0	0	2	0
Isoform 4 of E3 ubiquitin-protein ligase UBR4	UBR4_HUMAN	UBR4	IPI00640981	s2878	0	60.7	2	2	2	1	1	0	0	0	1	0	8	1
Isoform 4 of E3 ubiquitin-protein ligase UBR4	UBR4_HUMAN	UBR4	IPI00640981	t363	0	-1	1	0	0	0	2	0	0	0	0	0	3	0
Isoform 1 of UBX domain-containing protein 1	UBXN1_HUMAN	UBXN1	IPI00027378	s200	N/D	N/D	0	0	1	1	0	0	0	0	0	0	2	0	200 pS; by MAPK12.		REGION 43 297 Interaction with BRCA1.
USP6 N-terminal like isoform 2	US6NL_HUMAN	USP6NL	IPI00400875	s731	1.4	69.3	0	0	2	0	0	0	0	0	0	0	2	0
USP6 N-terminal like isoform 2	US6NL_HUMAN	USP6NL	IPI00400875	s733	13	92.8	4	4	3	4	4	0	0	0	0	0	19	0
USP6 N-terminal like isoform 2	US6NL_HUMAN	USP6NL	IPI00400875	s697	7.9	-1	2	2	1	0	0	0	0	0	0	0	5	0
Putative uncharacterized protein DKFZp451D234	USO1_HUMAN	USO1	IPI00031583	s953	37.5	-1	0	0	0	1	4	0	0	0	0	0	5	0	952 pS.
Isoform 2 of Voltage-dependent anion-selective channel protein 2	VDAC2_HUMAN	VDAC2	IPI00024145	s104	21.9	56.1	1	1	0	3	3	0	0	0	0	0	8	0
Vimentin	VIME_HUMAN	VIM	IPI00418471	s420	0	45.4	0	0	0	2	2	0	0	0	0	0	4	0	420 pS.		REGION 408 466 Tail.
Vimentin	VIME_HUMAN	VIM	IPI00418471	t63	0	40.5	1	0	1	0	1	0	0	0	0	0	3	0			REGION 2 95 Head
Vimentin	VIME_HUMAN	VIM	IPI00418471	s419	3	34.3	0	0	0	2	0	0	0	0	0	0	2	0	419 pS.		REGION 408 466 Tail.
Vimentin	VIME_HUMAN	VIM	IPI00418471	s26	0.7	28.3	1	2	1	2	2	0	1	0	0	0	8	1	26 pS; by PKC (By similarity)		REGION 2 95 Head
Vimentin	VIME_HUMAN	VIM	IPI00418471	y61	23.8	68	4	5	4	7	5	0	0	0	0	0	25	0	66 pS; by PKA and PKC (By similarity).		REGION 2 95 Head.
Vimentin	VIME_HUMAN	VIM	IPI00418471	y53	7.6	54.3	4	4	4	3	3	0	0	0	0	0	18	0	53 pY.		REGION 2 95 Head.;
Vimentin	VIME_HUMAN	VIM	IPI00418471	s34	8.4	28.4	0	0	0	1	2	0	0	0	0	0	3	0	34 pS; alternate.		REGION 2 95 Head.;
Vimentin	VIME_HUMAN	VIM	IPI00418471	s42	12.8	-1	0	1	0	2	0	0	0	0	0	0	3	0	42 pS; by PKC.		REGION 2 95 Head.
Vimentin	VIME_HUMAN	VIM	IPI00418471	t202	17.9	30.7	2	1	0	0	0	0	0	0	0	0	3	0			REGION 96 407 Rod.; REGION 154 245 Coil 1B.
Isoform 1 of Vinculin	VINC_HUMAN	VCL	IPI00291175	s290	6.1	65.2	2	1	1	3	2	0	0	0	0	0	9	0	290 pS		REGION 2 835 N-terminal globular head; REGION 259 589 3 X 112 AA tandem repeats.
Isoform Alpha of Vinexin	VINEX_HUMAN	SORBS3	IPI00419847	s605	4.3	-1	0	1	0	1	1	0	0	0	0	0	3	0			REGION 612 671 Binds to SOS.
Isoform Alpha of Vinexin	VINEX_HUMAN	SORBS3	IPI00419847	s606	0	34.6	1	0	1	0	1	0	0	0	0	0	3	0
Isoform Alpha of Vinexin	VINEX_HUMAN	SORBS3	IPI00419847	s563	1.6	-1	1	2	3	2	2	0	0	0	0	0	10	0	563 pS.
Isoform Alpha of Vinexin	VINEX_HUMAN	SORBS3	IPI00419847	t562	7.5	57.4	0	2	0	1	0	0	0	0	0	0	3	0	563 pS.
Isoform Alpha of Vinexin	VINEX_HUMAN	SORBS3	IPI00419847	s348	-1	43.6	2	2	0	1	2	0	0	0	0	0	7	0	348 pS		REGION 380 515 Binds to vinculin.
sorbin and SH3 domain containing 3 isoform 2	VINEX_HUMAN	SORBS3	IPI00939882	s221	6.4	-1	2	2	2	2	1	0	0	0	0	0	9	0
Isoform 2 of WD repeat-containing protein 20	WDR20_HUMAN	WDR20	IPI00290950	s434	8.1	-1	2	2	1	2	2	0	0	0	0	0	9	0	434 pS
Isoform 1 of WD and tetratricopeptide repeats protein 1	WDTC1_HUMAN	WDTC1	IPI00186384	s511	24.8	52.2	0	2	2	0	0	0	0	0	0	0	4	0	511 pS.
Isoform 1 of Serine/threonine-protein kinase WNK1	WNK1_HUMAN	WNK1	IPI00004472	s2032	6.4	51	1	0	2	2	2	0	0	0	0	0	7	0	2032 pS	DOMAIN 221 479 Protein kinase.
Exportin-4	XPO4_HUMAN	XPO4	IPI00028357	s521	7.5	26.2	0	0	1	1	0	0	0	0	0	0	2	0	521 pS.
Isoform 2 of Xenotropic and polytropic retrovirus receptor 1	XPR1_HUMAN	XPR1	IPI00217110	t625	54	60.2	2	2	2	2	2	0	0	0	0	0	10	0		DOMAIN 439 643 EXS.
Isoform 2 of Xenotropic and polytropic retrovirus receptor 1	XPR1_HUMAN	XPR1	IPI00217110	s603	10.2	28.7	0	0	0	0	2	0	0	0	0	0	2	0		DOMAIN 439 643 EXS.
65 kDa Yes-associated protein	YAP1_HUMAN	YAP1	IPI00009326	s109	9.1	50.1	2	2	2	2	0	0	0	0	0	0	8	0	109 pS; by LATS1 and LATS2
Uncharacterized protein FLJ45252	YJ005_HUMAN	YJ005	IPI00397883	s93	-1	27.3	0	2	0	1	1	0	0	0	0	0	4	0
Isoform 2 of Zinc finger CCCH-type antiviral protein 1	ZCCHV_HUMAN	ZC3HAV1	IPI00332936	s335	15.6	53.6	0	0	0	2	1	0	0	0	0	0	3	0	335 pS
Isoform 2 of Probable palmitoyltransferase ZDHHC5	ZDHC5_HUMAN	ZDHHC5	IPI00216546	s376	0	-1	0	0	0	2	1	0	0	0	0	0	3	0
Isoform 2 of Probable palmitoyltransferase ZDHHC5	ZDHC5_HUMAN	ZDHHC5	IPI00216546	t383	5.8	-1	0	0	0	1	2	0	0	0	0	0	3	0	380 pS.
Isoform 2 of Probable palmitoyltransferase ZDHHC5	ZDHC5_HUMAN	ZDHHC5	IPI00216546	s379	5.8	-1	0	0	0	1	1	0	0	0	0	0	2	0	380 pS
Isoform 2 of Probable palmitoyltransferase ZDHHC5	ZDHC5_HUMAN	ZDHHC5	IPI00216546	s327	40.1	-1	4	4	2	4	4	0	0	0	0	0	18	0
Isoform Short of Tight junction protein ZO-1	ZO1_HUMAN	TJP1	IPI00335824	s300	8.4	-1	0	0	0	6	3	0	0	0	0	0	9	0	300 pS
Isoform Short of Tight junction protein ZO-1	ZO1_HUMAN	TJP1	IPI00335824	s297	15.2	23.6	0	0	0	2	3	0	0	0	0	0	5	0	297 pS
Isoform Short of Tight junction protein ZO-1	ZO1_HUMAN	TJP1	IPI00335824	y132	4.2	20.4	0	0	0	2	2	0	0	0	0	0	4	0
Isoform Short of Tight junction protein ZO-1	ZO1_HUMAN	TJP1	IPI00335824	s294	8.4	-1	0	0	0	1	1	0	0	0	0	0	2	0
Isoform Short of Tight junction protein ZO-1	ZO1_HUMAN	TJP1	IPI00335824	s837	10.4	-1	0	0	0	0	2	0	0	0	0	0	2	0
Isoform Short of Tight junction protein ZO-1	ZO1_HUMAN	TJP1	IPI00335824	s125	21.1	28.3	0	0	0	3	4	0	0	0	0	0	7	0	125 pS
Isoform Short of Tight junction protein ZO-1	ZO1_HUMAN	TJP1	IPI00335824	s912	21.3	35	0	2	0	2	0	0	0	0	0	0	4	0	912 pS
Isoform A1 of Tight junction protein ZO-2	ZO2_HUMAN	TJP2	IPI00003843	s1068	0	33.4	0	0	0	1	1	0	0	0	0	0	2	0	1068 pS
Isoform A1 of Tight junction protein ZO-2	ZO2_HUMAN	TJP2	IPI00003843	s1067	0.8	34.3	0	0	0	1	1	0	0	0	0	0	2	0	1067 pS
Isoform A1 of Tight junction protein ZO-2	ZO2_HUMAN	TJP2	IPI00003843	s130	-1	-1	4	4	7	7	4	0	0	0	0	0	26	0	130 pS
Isoform A1 of Tight junction protein ZO-2	ZO2_HUMAN	TJP2	IPI00003843	s986	-1	38.5	3	1	2	3	3	0	0	0	0	0	12	0	986 pS
Isoform A1 of Tight junction protein ZO-2	ZO2_HUMAN	TJP2	IPI00003843	s430	4.9	-1	0	0	0	2	0	0	0	0	0	0	2	0	430 pS
Zyxin	ZYX_HUMAN	ZYX	IPI00926625	s344	-1	39.1	3	2	1	4	4	0	0	0	0	0	14	0	344 pS.
Zyxin	ZYX_HUMAN	ZYX	IPI00926625	y316	3.6	17.1	0	0	0	1	1	0	0	0	0	0	2	0
Isoform 1 of Zinc finger ZZ-type and EF-hand domain-containing protein 1	ZZEF1_HUMAN	ZZEF1	IPI00385631	s1518	3.6	-1	1	0	2	1	4	0	0	0	0	0	8	0	1518 pS
Isoform 1 of Zinc finger ZZ-type and EF-hand domain-containing protein 1	ZZEF1_HUMAN	ZZEF1	IPI00385631	s1520	7.6	-1	0	0	0	0	2	0	0	0	0	0	2	0	1518 pS
