# Supplementary material for: Defining the phospho-adhesome through the phosphoproteomic analysis of integrin signalling
Source: Nat Commun. 2015 Feb 13;6:6265. doi: 10.1038/ncomms7265 (PMC4338609; doi:10.1038/ncomms7265)
Supplement: Supplementary Data 5 — Gene Ontology analysis of proteins identified by phosphoproteomic analysis of isolated adhesion complexes. All 499 proteins identified by phosphoproteomic analysis of isolated adhesion complexes were subjected to functional enrichment analysis using the biological process ontology category. The number of proteins (count), enrichment values and -log10 corrected P-values for all significantly enriched (P<0.05) terms are displayed. [file ncomms7265-s6.xlsx]

## Sheet: Supplementary Data 5
Supplementary Data 5: Gene Ontology analysis of proteins identified by phosphoproteomic analysis of isolated adhesion complexes. All 499 proteins identified by phosphoproteomic analysis of isolated adhesion complexes were subjected to functional enrichment analysis using the biological process ontology category. The number of proteins (count), enrichment values and -log10 corrected P-values for a…
Term	Count	Fold Enrichment	Corrected P value
GO:0007010~cytoskeleton organization	63	5.25466	3.3521e-24
GO:0030029~actin filament-based process	40	6.03578	1.02028e-16
GO:0030036~actin cytoskeleton organization	39	6.27548	1.17152e-16
GO:0051493~regulation of cytoskeleton organization	28	7.48703	1.662e-13
GO:0051056~regulation of small GTPase mediated signal transduction	35	5.05078	4.60931e-12
GO:0033043~regulation of organelle organization	31	5.19508	7.80772e-11
GO:0051494~negative regulation of cytoskeleton organization	14	9.2567	5.8765e-07
GO:0046578~regulation of Ras protein signal transduction	25	4.32924	8.19846e-07
GO:0007163~establishment or maintenance of cell polarity	13	9.64801	1.24288e-06
GO:0032886~regulation of microtubule-based process	13	9.64801	1.24288e-06
GO:0070507~regulation of microtubule cytoskeleton organization	12	10.3902	2.26871e-06
GO:0007015~actin filament organization	14	7.07109	1.19836e-05
GO:0032956~regulation of actin cytoskeleton organization	15	6.12903	1.67582e-05
GO:0043244~regulation of protein complex disassembly	12	8.55661	1.68552e-05
GO:0043242~negative regulation of protein complex disassembly	11	9.75662	1.71962e-05
GO:0034329~cell junction assembly	11	9.75662	1.71962e-05
GO:0007017~microtubule-based process	25	3.59344	1.76813e-05
GO:0006468~protein amino acid phosphorylation	44	2.39893	1.90066e-05
GO:0000902~cell morphogenesis	30	3.06452	1.95074e-05
GO:0032970~regulation of actin filament-based process	15	5.92917	2.13962e-05
GO:0010639~negative regulation of organelle organization	14	6.20876	3.40665e-05
GO:0032989~cellular component morphogenesis	31	2.83963	5.16088e-05
GO:0008360~regulation of cell shape	11	7.40781	0.000157863
GO:0044087~regulation of cellular component biogenesis	17	4.35363	0.000164753
GO:0035023~regulation of Rho protein signal transduction	14	5.14261	0.000245502
GO:0034330~cell junction organization	11	7.01792	0.000253234
GO:0007049~cell cycle	45	2.10883	0.000286701
GO:0007043~cell-cell junction assembly	7	14.1422	0.000440294
GO:0043087~regulation of GTPase activity	15	4.43483	0.000506008
GO:0006928~cell motion	32	2.44989	0.000511969
GO:0016310~phosphorylation	45	2.04556	0.000534977
GO:0030030~cell projection organization	27	2.66813	0.000669132
GO:0007242~intracellular signaling cascade	61	1.76616	0.000880935
GO:0022604~regulation of cell morphogenesis	15	4.164	0.000888109
GO:0031110~regulation of microtubule polymerization or depolymerization	8	9.38467	0.000992523
GO:0042981~regulation of apoptosis	44	1.99016	0.00115339
GO:0043067~regulation of programmed cell death	44	1.97055	0.00139036
GO:0016477~cell migration	22	2.89871	0.00139711
GO:0010941~regulation of cell death	44	1.9633	0.00142235
GO:0032318~regulation of Ras GTPase activity	13	4.5457	0.00145786
GO:0051129~negative regulation of cellular component organization	15	3.84144	0.00181708
GO:0051130~positive regulation of cellular component organization	17	3.41555	0.00193139
GO:0016192~vesicle-mediated transport	34	2.14658	0.00236728
GO:0000226~microtubule cytoskeleton organization	15	3.71077	0.00241902
GO:0031114~regulation of microtubule depolymerization	6	13.6371	0.00243948
GO:0007026~negative regulation of microtubule depolymerization	6	13.6371	0.00243948
GO:0006793~phosphorus metabolic process	49	1.83136	0.00244971
GO:0006796~phosphate metabolic process	49	1.83136	0.00244971
GO:0032535~regulation of cellular component size	21	2.818	0.00260104
GO:0007018~microtubule-based movement	13	4.18365	0.00268584
GO:0031111~negative regulation of microtubule polymerization or depolymerization	6	12.8349	0.00301825
GO:0022402~cell cycle process	33	2.12401	0.00349153
GO:0010638~positive regulation of organelle organization	11	4.81954	0.00355067
GO:0048870~cell motility	22	2.606	0.00455201
GO:0051674~localization of cell	22	2.606	0.00455201
GO:0007229~integrin-mediated signaling pathway	10	5.19508	0.00461774
GO:0007169~transmembrane receptor protein tyrosine kinase signaling pathway	18	2.92224	0.00570912
GO:0007167~enzyme linked receptor protein signaling pathway	23	2.44564	0.00717001
GO:0022610~biological adhesion	37	1.91944	0.0074623
GO:0051495~positive regulation of cytoskeleton organization	8	6.46499	0.0075
GO:0032231~regulation of actin filament bundle formation	6	10.3902	0.00759269
GO:0007155~cell adhesion	37	1.92218	0.00768022
GO:0000278~mitotic cell cycle	24	2.35885	0.00775363
GO:0008064~regulation of actin polymerization or depolymerization	9	5.36542	0.0082696
GO:0030832~regulation of actin filament length	9	5.19508	0.010188
GO:0043065~positive regulation of apoptosis	26	2.19885	0.010978
GO:0045216~cell-cell junction organization	7	7.27312	0.0110053
GO:0043068~positive regulation of programmed cell death	26	2.18362	0.0117873
GO:0010942~positive regulation of cell death	26	2.17358	0.0126258
GO:0030031~cell projection assembly	10	4.3814	0.0133419
GO:0022403~cell cycle phase	25	2.19599	0.0140023
GO:0030705~cytoskeleton-dependent intracellular transport	8	5.59471	0.0148437
GO:0032271~regulation of protein polymerization	9	4.81309	0.0149796
GO:0051301~cell division	20	2.46546	0.0150542
GO:0046907~intracellular transport	34	1.88193	0.0164492
GO:0032268~regulation of cellular protein metabolic process	27	2.07146	0.0177716
GO:0030834~regulation of actin filament depolymerization	6	8.08124	0.020338
GO:0031532~actin cytoskeleton reorganization	5	11.3642	0.0211026
GO:0030032~lamellipodium assembly	5	11.3642	0.0211026
GO:0000910~cytokinesis	7	6.20876	0.0217692
GO:0016044~membrane organization	23	2.1953	0.0221835
GO:0007409~axonogenesis	15	2.82634	0.0228272
GO:0007016~cytoskeletal anchoring at plasma membrane	4	18.1828	0.0264618
GO:0000904~cell morphogenesis involved in differentiation	17	2.53367	0.0289065
GO:0008104~protein localization	41	1.69046	0.0290862
GO:0048858~cell projection morphogenesis	17	2.52333	0.029408
GO:0007051~spindle organization	7	5.65687	0.0326854
GO:0031589~cell-substrate adhesion	10	3.71077	0.0349872
GO:0051492~regulation of stress fiber formation	5	9.56989	0.0367551
GO:0030010~establishment of cell polarity	5	9.0914	0.0422914
GO:0051174~regulation of phosphorus metabolic process	26	1.9495	0.0426824
GO:0019220~regulation of phosphate metabolic process	26	1.9495	0.0426824
GO:0032990~cell part morphogenesis	17	2.4149	0.042754
GO:0031175~neuron projection development	17	2.4149	0.042754
GO:0000279~M phase	20	2.21067	0.0429311
GO:0048667~cell morphogenesis involved in neuron differentiation	15	2.60997	0.0431693
GO:0045184~establishment of protein localization	36	1.70242	0.0487748
GO:0048812~neuron projection morphogenesis	15	2.56096	0.0490229
GO:0051017~actin filament bundle formation	5	8.65847	0.0492699
