# Supplementary material for: Defining the phospho-adhesome through the phosphoproteomic analysis of integrin signalling
Source: Nat Commun. 2015 Feb 13;6:6265. doi: 10.1038/ncomms7265 (PMC4338609; doi:10.1038/ncomms7265)
Supplement: Supplementary Data 6 — Gene Ontology analysis of proteins identified by phosphoproteomic analysis of the WCLs of A375 cells. The 735 proteins identified by phosphoproteomic analysis of the WCLs of A375 cells adherent to FN were subjected to functional enrichment analysis using the biological process ontology category. The number of proteins (count), enrichment values and -log10 corrected P-values for all significantly enriched (P<0.05) terms are displayed. [file ncomms7265-s7.xlsx]

## Sheet: Supplementary Data 6
Supplementary Data 6: Gene Ontology analysis of proteins identified by phosphoproteomic analysis of the WCLs of A375 cells. The 735 proteins identified by phosphoproteomic analysis of the WCLs of A375 cells adherent to FN were subjected to functional enrichment analysis using the biological process ontology category. The number of proteins (count), enrichment values and -log10 corrected P-values …
Term	Count	Fold Enrichment	Corrected P value
GO:0006396~RNA processing	88	3.31761	3.19837e-20
GO:0008380~RNA splicing	56	4.0663	4.58434e-16
GO:0006397~mRNA processing	56	3.5976	7.39409e-14
GO:0016071~mRNA metabolic process	61	3.39984	9.85878e-14
GO:0022613~ribonucleoprotein complex biogenesis	39	4.46809	4.37894e-12
GO:0000398~nuclear mRNA splicing, via spliceosome	34	4.58266	1.15588e-10
GO:0000375~RNA splicing, via transesterification reactions	34	4.58266	1.15588e-10
GO:0000377~RNA splicing, via transesterification reactions with bulged adenosine as nucleophile	34	4.58266	1.15588e-10
GO:0051276~chromosome organization	59	2.50865	5.32054e-08
GO:0042254~ribosome biogenesis	25	4.22581	1.15325e-06
GO:0046907~intracellular transport	67	2.103	3.31651e-06
GO:0006259~DNA metabolic process	55	2.24152	9.28246e-06
GO:0007010~cytoskeleton organization	49	2.3176	1.93674e-05
GO:0006338~chromatin remodeling	15	5.52374	6.59621e-05
GO:0065003~macromolecular complex assembly	63	1.95366	8.21271e-05
GO:0043933~macromolecular complex subunit organization	66	1.91697	8.72556e-05
GO:0070507~regulation of microtubule cytoskeleton organization	13	6.38298	8.92148e-05
GO:0010605~negative regulation of macromolecule metabolic process	67	1.88239	0.000118325
GO:0022618~ribonucleoprotein complex assembly	16	4.7819	0.000124652
GO:0006325~chromatin organization	42	2.29133	0.000160259
GO:0006605~protein targeting	29	2.78157	0.000219116
GO:0006364~rRNA processing	18	4.03473	0.00022464
GO:0034621~cellular macromolecular complex subunit organization	40	2.31058	0.000233067
GO:0032268~regulation of cellular protein metabolic process	48	2.0883	0.000274989
GO:0032886~regulation of microtubule-based process	13	5.47113	0.00030797
GO:0016072~rRNA metabolic process	18	3.86662	0.000345347
GO:0016568~chromatin modification	33	2.48367	0.000376163
GO:0034613~cellular protein localization	43	2.15753	0.000385442
GO:0070727~cellular macromolecule localization	43	2.14189	0.000443451
GO:0006886~intracellular protein transport	40	2.20556	0.000492023
GO:0051493~regulation of cytoskeleton organization	21	3.18427	0.000774262
GO:0007049~cell cycle	66	1.75393	0.000840286
GO:0033554~cellular response to stress	52	1.8946	0.00110442
GO:0006260~DNA replication	25	2.71341	0.0013198
GO:0033043~regulation of organelle organization	27	2.56586	0.00148166
GO:0006403~RNA localization	17	3.50573	0.00179422
GO:0015931~nucleobase, nucleoside, nucleotide and nucleic acid transport	18	3.28491	0.0022279
GO:0030036~actin cytoskeleton organization	27	2.46368	0.00268644
GO:0034470~ncRNA processing	24	2.64667	0.00269213
GO:0030029~actin filament-based process	28	2.39591	0.00297127
GO:0050657~nucleic acid transport	16	3.40156	0.0042049
GO:0050658~RNA transport	16	3.40156	0.0042049
GO:0051236~establishment of RNA localization	16	3.40156	0.0042049
GO:0006913~nucleocytoplasmic transport	21	2.77603	0.00428095
GO:0034622~cellular macromolecular complex assembly	33	2.14001	0.0046821
GO:0051169~nuclear transport	21	2.74089	0.00488445
GO:0031327~negative regulation of cellular biosynthetic process	49	1.8012	0.00502492
GO:0016192~vesicle-mediated transport	50	1.7901	0.00509331
GO:0010608~posttranscriptional regulation of gene expression	25	2.44336	0.00509575
GO:0031110~regulation of microtubule polymerization or depolymerization	9	5.98702	0.0051146
GO:0045184~establishment of protein localization	62	1.66263	0.00515355
GO:0022402~cell cycle process	49	1.78845	0.00561724
GO:0051172~negative regulation of nitrogen compound metabolic process	46	1.82776	0.00567191
GO:0000245~spliceosome assembly	9	5.79992	0.00574725
GO:0048285~organelle fission	26	2.34136	0.00641044
GO:0034660~ncRNA metabolic process	26	2.33118	0.00671849
GO:0006974~response to DNA damage stimulus	36	1.99032	0.00688669
GO:0009890~negative regulation of biosynthetic process	49	1.76348	0.00700979
GO:0008104~protein localization	68	1.5899	0.0071149
GO:0045934~negative regulation of nucleobase, nucleoside, nucleotide and nucleic acid metabolic process	45	1.81248	0.00722778
GO:0007067~mitosis	25	2.3434	0.00787052
GO:0000280~nuclear division	25	2.3434	0.00787052
GO:0010558~negative regulation of macromolecule biosynthetic process	47	1.7719	0.00819331
GO:0015031~protein transport	60	1.62378	0.00967932
GO:0000087~M phase of mitotic cell cycle	25	2.30156	0.00983008
GO:0070271~protein complex biogenesis	44	1.79676	0.00993808
GO:0006461~protein complex assembly	44	1.79676	0.00993808
GO:0007017~microtubule-based process	27	2.20076	0.0103081
GO:0000278~mitotic cell cycle	35	1.95073	0.0106725
GO:0000279~M phase	32	2.00578	0.0125596
GO:0016569~covalent chromatin modification	17	2.78233	0.015386
GO:0006333~chromatin assembly or disassembly	17	2.76042	0.0165683
GO:0043414~biopolymer methylation	12	3.58643	0.0174513
GO:0051129~negative regulation of cellular component organization	18	2.61405	0.0196214
GO:0051301~cell division	29	2.02724	0.0200074
GO:0010604~positive regulation of macromolecule metabolic process	64	1.54003	0.0208315
GO:0010639~negative regulation of organelle organization	13	3.26933	0.0208596
GO:0017038~protein import	17	2.67613	0.0214697
GO:0043242~negative regulation of protein complex disassembly	9	4.52677	0.0241119
GO:0043244~regulation of protein complex disassembly	10	4.04352	0.0241119
GO:0051248~negative regulation of protein metabolic process	21	2.31583	0.0256289
GO:0007026~negative regulation of microtubule depolymerization	6	7.73323	0.0257048
GO:0031114~regulation of microtubule depolymerization	6	7.73323	0.0257048
GO:0000226~microtubule cytoskeleton organization	18	2.52514	0.0257565
GO:0016570~histone modification	16	2.70452	0.0270659
GO:0016481~negative regulation of transcription	39	1.75219	0.0286283
GO:0022403~cell cycle phase	36	1.79321	0.0308217
GO:0051028~mRNA transport	13	3.08144	0.0311993
GO:0031111~negative regulation of microtubule polymerization or depolymerization	6	7.27834	0.0318927
GO:0032259~methylation	12	3.2561	0.0319491
GO:0030261~chromosome condensation	7	5.77415	0.0319676
GO:0044265~cellular macromolecule catabolic process	55	1.56442	0.0320085
GO:0051170~nuclear import	13	3.04642	0.0321461
GO:0043066~negative regulation of apoptosis	32	1.86413	0.0322465
GO:0032269~negative regulation of cellular protein metabolic process	20	2.29133	0.0346448
GO:0051494~negative regulation of cytoskeleton organization	10	3.74945	0.0350827
GO:0006289~nucleotide-excision repair	10	3.74945	0.0350827
GO:0043069~negative regulation of programmed cell death	32	1.83817	0.0379195
GO:0007043~cell-cell junction assembly	6	6.87398	0.0381048
GO:0060548~negative regulation of cell death	32	1.83306	0.0388274
GO:0010629~negative regulation of gene expression	41	1.67758	0.0402297
GO:0051253~negative regulation of RNA metabolic process	32	1.82293	0.0416277
GO:0016567~protein ubiquitination	15	2.59941	0.0497497
