# Supplementary material for: Defining the phospho-adhesome through the phosphoproteomic analysis of integrin signalling
Source: Nat Commun. 2015 Feb 13;6:6265. doi: 10.1038/ncomms7265 (PMC4338609; doi:10.1038/ncomms7265)
Supplement: Supplementary Data 7 — Gene ontology analysis of proteins identified by phosphoproteomic analysis of the WCLs of HeLa cells. The 5192 proteins identified by phosphoproteomic analysis of the WCLs of HeLa cells23 were subjected to functional enrichment analysis using the biological process ontology category. The number of proteins (count), enrichment values, and -log10 corrected P-values for all significantly enriched (P<0.05) terms are displayed. [file ncomms7265-s8.xlsx]

## Sheet: Supplementary Data 7
Supplementary Data 7: Gene ontology analysis of proteins identified by phosphoproteomic analysis of the WCLs of HeLa cells. The 5192 proteins identified by phosphoproteomic analysis of the WCLs of HeLa cells23 were subjected to functional enrichment analysis using the biological process ontology category. The number of proteins (count), enrichment values, and -log10 corrected P-values for all sig…
Term	Count	Fold Enrichment	Corrected P value
GO:0006396~RNA processing	350	2.47454	1.49958e-77
GO:0016071~mRNA metabolic process	244	2.55036	1.74752e-56
GO:0008380~RNA splicing	203	2.76434	2.07254e-55
GO:0006397~mRNA processing	219	2.63847	1.68672e-54
GO:0051276~chromosome organization	273	2.17688	4.46052e-44
GO:0000377~RNA splicing, via transesterification reactions with bulged adenosine as nucleophile	123	3.10905	1.07807e-41
GO:0000398~nuclear mRNA splicing, via spliceosome	123	3.10905	1.07807e-41
GO:0000375~RNA splicing, via transesterification reactions	123	3.10905	1.07807e-41
GO:0007049~cell cycle	376	1.87387	3.91941e-41
GO:0016568~chromatin modification	175	2.47002	2.84141e-37
GO:0000278~mitotic cell cycle	214	2.23679	1.50292e-36
GO:0006325~chromatin organization	217	2.22015	1.85844e-36
GO:0022402~cell cycle process	281	1.92341	1.43825e-32
GO:0046907~intracellular transport	311	1.83066	3.15304e-31
GO:0022613~ribonucleoprotein complex biogenesis	124	2.66418	1.07254e-30
GO:0022403~cell cycle phase	211	1.97104	9.12343e-26
GO:0000087~M phase of mitotic cell cycle	134	2.31351	3.15726e-24
GO:0006259~DNA metabolic process	241	1.84196	3.24056e-24
GO:0007067~mitosis	132	2.32041	4.88254e-24
GO:0000280~nuclear division	132	2.32041	4.88254e-24
GO:0048285~organelle fission	134	2.26299	5.36738e-23
GO:0000279~M phase	172	2.02184	2.33772e-22
GO:0006412~translation	171	1.99794	1.68122e-21
GO:0051301~cell division	156	2.04511	7.97862e-21
GO:0006403~RNA localization	74	2.86184	1.13629e-20
GO:0043933~macromolecular complex subunit organization	301	1.63954	1.33378e-20
GO:0050658~RNA transport	72	2.87061	3.14357e-20
GO:0050657~nucleic acid transport	72	2.87061	3.14357e-20
GO:0051236~establishment of RNA localization	72	2.87061	3.14357e-20
GO:0006260~DNA replication	113	2.30006	4.65995e-20
GO:0007010~cytoskeleton organization	205	1.81837	1.03924e-19
GO:0051028~mRNA transport	66	2.93385	2.66262e-19
GO:0065003~macromolecular complex assembly	282	1.63999	2.73168e-19
GO:0034621~cellular macromolecular complex subunit organization	175	1.89576	5.11764e-19
GO:0010605~negative regulation of macromolecule metabolic process	303	1.59647	9.32634e-19
GO:0034660~ncRNA metabolic process	126	2.11864	2.21323e-18
GO:0008104~protein localization	347	1.52151	1.08544e-17
GO:0042254~ribosome biogenesis	79	2.50427	9.38205e-17
GO:0015031~protein transport	304	1.54288	2.54484e-16
GO:0045184~establishment of protein localization	306	1.53889	2.9088e-16
GO:0015931~nucleobase, nucleoside, nucleotide and nucleic acid transport	74	2.5326	4.81647e-16
GO:0006974~response to DNA damage stimulus	173	1.79371	7.77523e-16
GO:0034470~ncRNA processing	104	2.15083	1.20567e-15
GO:0051169~nuclear transport	90	2.20292	4.04121e-14
GO:0033554~cellular response to stress	234	1.59887	4.14113e-14
GO:0034622~cellular macromolecular complex assembly	150	1.82422	4.25215e-14
GO:0006913~nucleocytoplasmic transport	89	2.20637	5.26246e-14
GO:0022618~ribonucleoprotein complex assembly	51	2.85848	7.71605e-14
GO:0044265~cellular macromolecule catabolic process	284	1.51494	1.00475e-13
GO:0016072~rRNA metabolic process	63	2.53795	1.5965e-13
GO:0006364~rRNA processing	61	2.56422	2.28262e-13
GO:0032774~RNA biosynthetic process	140	1.82915	2.46914e-13
GO:0006351~transcription, DNA-dependent	138	1.82772	4.03011e-13
GO:0070727~cellular macromolecule localization	179	1.67212	1.12788e-12
GO:0034613~cellular protein localization	177	1.6655	2.45381e-12
GO:0006281~DNA repair	133	1.81112	3.00171e-12
GO:0009057~macromolecule catabolic process	295	1.46078	5.09093e-12
GO:0016569~covalent chromatin modification	73	2.24061	7.56006e-12
GO:0006414~translational elongation	62	2.37402	1.96811e-11
GO:0006886~intracellular protein transport	161	1.66482	3.80337e-11
GO:0016570~histone modification	70	2.21897	4.66315e-11
GO:0007017~microtubule-based process	119	1.81903	4.67151e-11
GO:0051168~nuclear export	43	2.7716	7.85075e-11
GO:0006366~transcription from RNA polymerase II promoter	111	1.83451	1.47881e-10
GO:0032268~regulation of cellular protein metabolic process	192	1.56652	1.57658e-10
GO:0006333~chromatin assembly or disassembly	71	2.16206	1.57728e-10
GO:0032269~negative regulation of cellular protein metabolic process	91	1.95516	2.0726e-10
GO:0051726~regulation of cell cycle	144	1.68247	2.45727e-10
GO:0051248~negative regulation of protein metabolic process	93	1.92334	3.73751e-10
GO:0031400~negative regulation of protein modification process	67	2.17742	4.32561e-10
GO:0030029~actin filament-based process	112	1.79728	5.36181e-10
GO:0051443~positive regulation of ubiquitin-protein ligase activity	46	2.5414	1.05802e-09
GO:0051437~positive regulation of ubiquitin-protein ligase activity during mitotic cell cycle	45	2.55928	1.26763e-09
GO:0051351~positive regulation of ligase activity	47	2.48994	1.70558e-09
GO:0006461~protein complex assembly	198	1.51631	1.93778e-09
GO:0070271~protein complex biogenesis	198	1.51631	1.93778e-09
GO:0033043~regulation of organelle organization	102	1.81783	2.03277e-09
GO:0051439~regulation of ubiquitin-protein ligase activity during mitotic cell cycle	46	2.50561	2.04557e-09
GO:0000226~microtubule cytoskeleton organization	76	1.99945	3.37466e-09
GO:0031398~positive regulation of protein ubiquitination	51	2.34804	4.4508e-09
GO:0000245~spliceosome assembly	27	3.26308	5.40645e-09
GO:0043161~proteasomal ubiquitin-dependent protein catabolic process	58	2.19908	6.84516e-09
GO:0010498~proteasomal protein catabolic process	58	2.19908	6.84516e-09
GO:0045934~negative regulation of nucleobase, nucleoside, nucleotide and nucleic acid metabolic process	198	1.49558	7.18484e-09
GO:0051172~negative regulation of nitrogen compound metabolic process	200	1.49031	8.08664e-09
GO:0006511~ubiquitin-dependent protein catabolic process	109	1.74191	9.0486e-09
GO:0048193~Golgi vesicle transport	69	2.037	9.13029e-09
GO:0030036~actin cytoskeleton organization	103	1.76255	1.31078e-08
GO:0051436~negative regulation of ubiquitin-protein ligase activity during mitotic cell cycle	42	2.4989	1.66948e-08
GO:0006405~RNA export from nucleus	31	2.9241	1.77163e-08
GO:0010558~negative regulation of macromolecule biosynthetic process	207	1.46351	2.21151e-08
GO:0030163~protein catabolic process	230	1.43005	2.58108e-08
GO:0031396~regulation of protein ubiquitination	56	2.16572	2.88987e-08
GO:0010629~negative regulation of gene expression	193	1.48095	2.89895e-08
GO:0051438~regulation of ubiquitin-protein ligase activity	47	2.33033	3.33376e-08
GO:0044257~cellular protein catabolic process	223	1.43022	4.56539e-08
GO:0051340~regulation of ligase activity	48	2.29176	4.59373e-08
GO:0051603~proteolysis involved in cellular protein catabolic process	222	1.43092	4.70702e-08
GO:0031397~negative regulation of protein ubiquitination	45	2.35177	5.22194e-08
GO:0051352~negative regulation of ligase activity	42	2.42431	5.64529e-08
GO:0051444~negative regulation of ubiquitin-protein ligase activity	42	2.42431	5.64529e-08
GO:0031145~anaphase-promoting complex-dependent proteasomal ubiquitin-dependent protein catabolic process	41	2.43941	7.02642e-08
GO:0019941~modification-dependent protein catabolic process	213	1.4351	7.71288e-08
GO:0043632~modification-dependent macromolecule catabolic process	213	1.4351	7.71288e-08
GO:0009890~negative regulation of biosynthetic process	212	1.43085	1.11904e-07
GO:0010608~posttranscriptional regulation of gene expression	95	1.74123	1.27361e-07
GO:0007059~chromosome segregation	47	2.24402	1.64943e-07
GO:0016192~vesicle-mediated transport	212	1.4234	1.78583e-07
GO:0031327~negative regulation of cellular biosynthetic process	207	1.42699	2.18421e-07
GO:0006357~regulation of transcription from RNA polymerase II promoter	257	1.36714	2.82547e-07
GO:0006350~transcription	651	1.19831	3.38474e-07
GO:0006338~chromatin remodeling	36	2.48616	3.83879e-07
GO:0010604~positive regulation of macromolecule metabolic process	294	1.32672	6.20293e-07
GO:0006605~protein targeting	94	1.69084	8.58849e-07
GO:0006406~mRNA export from nucleus	25	2.92981	1.06108e-06
GO:0006413~translational initiation	30	2.57824	2.65624e-06
GO:0007051~spindle organization	30	2.57824	2.65624e-06
GO:0006473~protein amino acid acetylation	33	2.45428	2.7389e-06
GO:0006446~regulation of translational initiation	28	2.64112	3.83824e-06
GO:0016481~negative regulation of transcription	170	1.43235	4.02922e-06
GO:0006417~regulation of translation	65	1.83488	4.52733e-06
GO:0006352~transcription initiation	45	2.09676	5.04502e-06
GO:0043244~regulation of protein complex disassembly	32	2.42657	6.31367e-06
GO:0051493~regulation of cytoskeleton organization	64	1.81993	8.10742e-06
GO:0051325~interphase	53	1.93368	9.88859e-06
GO:0070647~protein modification by small protein conjugation or removal	72	1.74031	1.11699e-05
GO:0043543~protein amino acid acylation	35	2.25596	1.65454e-05
GO:0006006~glucose metabolic process	69	1.7441	1.81749e-05
GO:0016573~histone acetylation	30	2.4171	1.82159e-05
GO:0006261~DNA-dependent DNA replication	34	2.26707	2.10125e-05
GO:0000387~spliceosomal snRNP biogenesis	21	2.90051	2.31297e-05
GO:0051329~interphase of mitotic cell cycle	51	1.9149	2.37801e-05
GO:0006323~DNA packaging	56	1.85104	2.46428e-05
GO:0008219~cell death	244	1.31243	2.74804e-05
GO:0010639~negative regulation of organelle organization	43	2.028	2.98958e-05
GO:0016265~death	245	1.3087	3.34028e-05
GO:0006399~tRNA metabolic process	56	1.83535	3.35491e-05
GO:0016044~membrane organization	141	1.43123	5.00643e-05
GO:0031399~regulation of protein modification process	114	1.4945	5.2596e-05
GO:0007052~mitotic spindle organization	14	3.60953	5.26812e-05
GO:0006401~RNA catabolic process	36	2.14192	5.27398e-05
GO:0006402~mRNA catabolic process	27	2.42834	6.36066e-05
GO:0001701~in utero embryonic development	75	1.64802	6.96976e-05
GO:0006007~glucose catabolic process	33	2.20039	7.06075e-05
GO:0000075~cell cycle checkpoint	45	1.91243	0.000113984
GO:0000184~nuclear-transcribed mRNA catabolic process, nonsense-mediated decay	21	2.70715	0.000114657
GO:0051247~positive regulation of protein metabolic process	96	1.52784	0.000124799
GO:0033365~protein localization in organelle	64	1.69528	0.000137428
GO:0007346~regulation of mitotic cell cycle	66	1.67925	0.000139612
GO:0051253~negative regulation of RNA metabolic process	133	1.42088	0.000144741
GO:0045449~regulation of transcription	764	1.13597	0.000149654
GO:0000956~nuclear-transcribed mRNA catabolic process	23	2.5414	0.00014979
GO:0030705~cytoskeleton-dependent intracellular transport	30	2.23117	0.000150524
GO:0051640~organelle localization	45	1.89164	0.000155076
GO:0006457~protein folding	74	1.61686	0.000173378
GO:0016197~endosome transport	32	2.13371	0.000227409
GO:0030518~steroid hormone receptor signaling pathway	32	2.13371	0.000227409
GO:0046777~protein amino acid autophosphorylation	42	1.91093	0.0002441
GO:0000070~mitotic sister chromatid segregation	23	2.47081	0.00028133
GO:0030521~androgen receptor signaling pathway	23	2.47081	0.00028133
GO:0010564~regulation of cell cycle process	52	1.76406	0.000306213
GO:0007015~actin filament organization	37	1.98739	0.000308169
GO:0043242~negative regulation of protein complex disassembly	25	2.35814	0.000308278
GO:0043039~tRNA aminoacylation	27	2.26997	0.000315999
GO:0006418~tRNA aminoacylation for protein translation	27	2.26997	0.000315999
GO:0043038~amino acid activation	27	2.26997	0.000315999
GO:0032270~positive regulation of cellular protein metabolic process	91	1.51043	0.00035167
GO:0045892~negative regulation of transcription, DNA-dependent	129	1.40137	0.000402858
GO:0031401~positive regulation of protein modification process	76	1.57176	0.000403426
GO:0012501~programmed cell death	205	1.29756	0.000422661
GO:0000819~sister chromatid segregation	23	2.40403	0.000494617
GO:0043254~regulation of protein complex assembly	43	1.84774	0.00049577
GO:0006367~transcription initiation from RNA polymerase II promoter	35	1.99055	0.000511247
GO:0070507~regulation of microtubule cytoskeleton organization	25	2.302	0.000512825
GO:0016310~phosphorylation	259	1.25206	0.00055904
GO:0046365~monosaccharide catabolic process	36	1.96091	0.000561859
GO:0042981~regulation of apoptosis	260	1.25064	0.000580185
GO:0051170~nuclear import	42	1.84578	0.000630019
GO:0051052~regulation of DNA metabolic process	51	1.73013	0.000652831
GO:0006915~apoptosis	201	1.29126	0.000681335
GO:0043414~biopolymer methylation	35	1.9617	0.00072279
GO:0051656~establishment of organelle localization	35	1.9617	0.00072279
GO:0001824~blastocyst development	25	2.24846	0.000830213
GO:0010941~regulation of cell death	262	1.24325	0.000833544
GO:0043067~regulation of programmed cell death	261	1.24308	0.000860684
GO:0006468~protein amino acid phosphorylation	219	1.26979	0.000937379
GO:0051173~positive regulation of nitrogen compound metabolic process	212	1.2731	0.0010452
GO:0007018~microtubule-based movement	50	1.71122	0.00107752
GO:0022415~viral reproductive process	32	1.99605	0.00109178
GO:0016567~protein ubiquitination	52	1.68994	0.00109317
GO:0017038~protein import	56	1.65322	0.00110906
GO:0034728~nucleosome organization	43	1.78813	0.00117348
GO:0032886~regulation of microtubule-based process	27	2.13099	0.00120792
GO:0051130~positive regulation of cellular component organization	72	1.53839	0.00137948
GO:0006270~DNA replication initiation	13	3.14222	0.00149381
GO:0006376~mRNA splice site selection	12	3.31487	0.0015192
GO:0034504~protein localization in nucleus	43	1.76911	0.00155197
GO:0043065~positive regulation of apoptosis	148	1.33109	0.00159478
GO:0042770~DNA damage response, signal transduction	38	1.83699	0.00169971
GO:0006892~post-Golgi vesicle-mediated transport	30	2.00035	0.00181134
GO:0019320~hexose catabolic process	34	1.90565	0.00182036
GO:0006606~protein import into nucleus	40	1.79877	0.00184131
GO:0045941~positive regulation of transcription	187	1.28226	0.00184698
GO:0006793~phosphorus metabolic process	304	1.2083	0.00187833
GO:0006796~phosphate metabolic process	304	1.2083	0.00187833
GO:0010942~positive regulation of cell death	149	1.32468	0.0018906
GO:0030522~intracellular receptor-mediated signaling pathway	36	1.85633	0.00203971
GO:0043068~positive regulation of programmed cell death	148	1.32187	0.00222373
GO:0046164~alcohol catabolic process	38	1.81431	0.00224634
GO:0006890~retrograde vesicle-mediated transport, Golgi to ER	15	2.76239	0.0025581
GO:0006354~RNA elongation	27	2.04742	0.00267277
GO:0032446~protein modification by small protein conjugation	55	1.6114	0.00268279
GO:0007265~Ras protein signal transduction	46	1.69427	0.00270403
GO:0032259~methylation	36	1.8319	0.0027477
GO:0006302~double-strand break repair	31	1.93368	0.00274951
GO:0045935~positive regulation of nucleobase, nucleoside, nucleotide and nucleic acid metabolic process	203	1.25813	0.00287961
GO:0044275~cellular carbohydrate catabolic process	39	1.77443	0.00306648
GO:0019318~hexose metabolic process	74	1.49054	0.00312186
GO:0032271~regulation of protein polymerization	33	1.8768	0.00314706
GO:0000910~cytokinesis	23	2.16949	0.00325653
GO:0016032~viral reproduction	34	1.85197	0.00331671
GO:0006730~one-carbon metabolic process	48	1.65744	0.00339632
GO:0040029~regulation of gene expression, epigenetic	36	1.80811	0.00363029
GO:0001832~blastocyst growth	10	3.51578	0.00396505
GO:0051053~negative regulation of DNA metabolic process	22	2.18158	0.0041961
GO:0051494~negative regulation of cytoskeleton organization	28	1.96883	0.00420119
GO:0006289~nucleotide-excision repair	28	1.96883	0.00420119
GO:0006096~glycolysis	25	2.0571	0.00437145
GO:0010628~positive regulation of gene expression	189	1.25805	0.0047566
GO:0031497~chromatin assembly	39	1.73364	0.00521908
GO:0030834~regulation of actin filament depolymerization	17	2.435	0.00563936
GO:0043967~histone H4 acetylation	14	2.70715	0.00603261
GO:0006916~anti-apoptosis	77	1.44556	0.00642823
GO:0051651~maintenance of location in cell	25	2.01425	0.00645583
GO:0006368~RNA elongation from RNA polymerase II promoter	25	2.01425	0.00645583
GO:0009451~RNA modification	25	2.01425	0.00645583
GO:0000077~DNA damage checkpoint	25	2.01425	0.00645583
GO:0051254~positive regulation of RNA metabolic process	159	1.2784	0.00666242
GO:0033044~regulation of chromosome organization	18	2.32041	0.00741978
GO:0045893~positive regulation of transcription, DNA-dependent	157	1.2729	0.00899498
GO:0007163~establishment or maintenance of cell polarity	25	1.97314	0.00934741
GO:0031570~DNA integrity checkpoint	26	1.93368	0.010131
GO:0016050~vesicle organization	26	1.93368	0.010131
GO:0043631~RNA polyadenylation	11	3.03863	0.0101696
GO:0005996~monosaccharide metabolic process	81	1.41106	0.0102243
GO:0044087~regulation of cellular component biogenesis	56	1.52515	0.0106182
GO:0051129~negative regulation of cellular component organization	56	1.52515	0.0106182
GO:0006334~nucleosome assembly	37	1.70348	0.0110422
GO:0043968~histone H2A acetylation	10	3.22279	0.0111404
GO:0048205~COPI coating of Golgi vesicle	9	3.48062	0.0115132
GO:0048194~Golgi vesicle budding	9	3.48062	0.0115132
GO:0048200~Golgi transport vesicle coating	9	3.48062	0.0115132
GO:0043966~histone H3 acetylation	16	2.37991	0.0122718
GO:0016579~protein deubiquitination	16	2.37991	0.0122718
GO:0044092~negative regulation of molecular function	114	1.31999	0.0133884
GO:0065004~protein-DNA complex assembly	39	1.65744	0.0141147
GO:0006888~ER to Golgi vesicle-mediated transport	22	2.02576	0.014214
GO:0016458~gene silencing	27	1.86462	0.0147344
GO:0032200~telomere organization	17	2.26707	0.0154741
GO:0070646~protein modification by small protein removal	17	2.26707	0.0154741
GO:0030835~negative regulation of actin filament depolymerization	15	2.4171	0.0156854
GO:0008286~insulin receptor signaling pathway	20	2.09046	0.0164165
GO:0051056~regulation of small GTPase mediated signal transduction	89	1.36585	0.0165861
GO:0000059~protein import into nucleus, docking	12	2.7299	0.017501
GO:0007034~vacuolar transport	18	2.17539	0.0184767
GO:0010557~positive regulation of macromolecule biosynthetic process	205	1.21224	0.0199331
GO:0031123~RNA 3'-end processing	16	2.29176	0.0200058
GO:0051693~actin filament capping	14	2.46104	0.02001
GO:0030071~regulation of mitotic metaphase/anaphase transition	14	2.46104	0.02001
GO:0006310~DNA recombination	43	1.58377	0.0205684
GO:0030832~regulation of actin filament length	29	1.78021	0.020938
GO:0043623~cellular protein complex assembly	61	1.45623	0.0210093
GO:0006901~vesicle coating	11	2.83606	0.0210346
GO:0032273~positive regulation of protein polymerization	15	2.32041	0.0257625
GO:0007041~lysosomal transport	15	2.32041	0.0257625
GO:0032507~maintenance of protein location in cell	21	1.98084	0.0261863
GO:0008064~regulation of actin polymerization or depolymerization	28	1.77518	0.026922
GO:0006379~mRNA cleavage	9	3.1642	0.0294784
GO:0006378~mRNA polyadenylation	9	3.1642	0.0294784
GO:0010324~membrane invagination	78	1.37115	0.0296867
GO:0006897~endocytosis	78	1.37115	0.0296867
GO:0043086~negative regulation of catalytic activity	95	1.32635	0.0298402
GO:0009891~positive regulation of biosynthetic process	215	1.19638	0.0301159
GO:0000723~telomere maintenance	16	2.20992	0.0308864
GO:0008156~negative regulation of DNA replication	16	2.20992	0.0308864
GO:0031328~positive regulation of cellular biosynthetic process	212	1.1969	0.0314998
GO:0016574~histone ubiquitination	12	2.57824	0.0317421
GO:0008088~axon cargo transport	12	2.57824	0.0317421
GO:0006513~protein monoubiquitination	8	3.43765	0.0317695
GO:0022411~cellular component disassembly	25	1.82422	0.0321387
GO:0009112~nucleobase metabolic process	14	2.35404	0.0325427
GO:0030048~actin filament-based movement	14	2.35404	0.0325427
GO:0006479~protein amino acid methylation	20	1.98326	0.0332847
GO:0008213~protein amino acid alkylation	20	1.98326	0.0332847
GO:0032956~regulation of actin cytoskeleton organization	37	1.60778	0.0334537
GO:0010638~positive regulation of organelle organization	35	1.63081	0.0342437
GO:0030031~cell projection assembly	35	1.63081	0.0342437
GO:0032869~cellular response to insulin stimulus	30	1.70619	0.0347596
GO:0031110~regulation of microtubule polymerization or depolymerization	17	2.12081	0.0349201
GO:0034623~cellular macromolecular complex disassembly	15	2.23117	0.0394729
GO:0032984~macromolecular complex disassembly	15	2.23117	0.0394729
GO:0031124~mRNA 3'-end processing	11	2.65881	0.0395203
GO:0006900~membrane budding	11	2.65881	0.0395203
GO:0030032~lamellipodium assembly	11	2.65881	0.0395203
GO:0043009~chordate embryonic development	110	1.28522	0.0397208
GO:0009259~ribonucleotide metabolic process	55	1.44697	0.0405769
GO:0000086~G2/M transition of mitotic cell cycle	13	2.39408	0.0414455
GO:0030833~regulation of actin filament polymerization	25	1.79044	0.0417101
GO:0010970~microtubule-based transport	16	2.13371	0.0452711
GO:0043393~regulation of protein binding	16	2.13371	0.0452711
GO:0080135~regulation of cellular response to stress	41	1.53943	0.0453293
