# Supplementary material for: Defining the phospho-adhesome through the phosphoproteomic analysis of integrin signalling
Source: Nat Commun. 2015 Feb 13;6:6265. doi: 10.1038/ncomms7265 (PMC4338609; doi:10.1038/ncomms7265)
Supplement: Supplementary Data 8 — Gene ontology analysis of proteins identified by phosphoproteomic analysis of the WCLs of hESCs. The 4061 proteins identified by phosphoproteomic analysis of the WCLs of human embryonic stem cell (hESCs)24 were subjected to functional enrichment analysis using the biological process ontology category. The number of proteins (count), enrichment values, and -log10 corrected P-values for all significantly enriched (P<0.05) terms are displayed. [file ncomms7265-s9.xlsx]

## Sheet: Supplementary Data 8
Supplementary Data 8: Gene ontology analysis of proteins identified by phosphoproteomic analysis of the WCLs of hESCs. The 4061 proteins identified by phosphoproteomic analysis of the WCLs of human embryonic stem cell (hESCs)24 were subjected to functional enrichment analysis using the biological process ontology category. The number of proteins (count), enrichment values, and -log10 corrected P-…
Term	Count	Fold Enrichment	Corrected P value
GO:0006396~RNA processing	314	2.66128	2.11248e-73
GO:0016071~mRNA metabolic process	224	2.80669	6.95774e-57
GO:0006397~mRNA processing	199	2.87406	1.27763e-52
GO:0008380~RNA splicing	182	2.97099	4.61401e-51
GO:0051276~chromosome organization	234	2.23678	7.8604e-37
GO:0000375~RNA splicing, via transesterification reactions	109	3.30281	5.39715e-36
GO:0000377~RNA splicing, via transesterification reactions with bulged adenosine as nucleophile	109	3.30281	5.39715e-36
GO:0000398~nuclear mRNA splicing, via spliceosome	109	3.30281	5.39715e-36
GO:0007049~cell cycle	312	1.86398	6.93551e-31
GO:0006325~chromatin organization	183	2.24444	1.30542e-28
GO:0022613~ribonucleoprotein complex biogenesis	110	2.83314	2.11686e-27
GO:0000278~mitotic cell cycle	176	2.20526	2.31782e-26
GO:0046907~intracellular transport	262	1.84878	5.39314e-25
GO:0016568~chromatin modification	140	2.36879	1.80141e-24
GO:0000280~nuclear division	120	2.52876	5.5383e-24
GO:0007067~mitosis	120	2.52876	5.5383e-24
GO:0048285~organelle fission	123	2.49011	7.4325e-24
GO:0006412~translation	158	2.21298	7.91849e-24
GO:0000087~M phase of mitotic cell cycle	121	2.5043	8.7121e-24
GO:0006259~DNA metabolic process	212	1.94238	3.40782e-23
GO:0022402~cell cycle process	229	1.87904	6.97944e-23
GO:0051301~cell division	143	2.24731	2.57637e-22
GO:0000279~M phase	151	2.12779	1.12383e-20
GO:0022403~cell cycle phase	173	1.93729	1.51497e-18
GO:0043933~macromolecular complex subunit organization	256	1.67159	1.59793e-17
GO:0010605~negative regulation of macromolecule metabolic process	262	1.65483	2.51683e-17
GO:0008104~protein localization	302	1.5874	3.27963e-17
GO:0007010~cytoskeleton organization	176	1.87143	4.14557e-17
GO:0065003~macromolecular complex assembly	241	1.68013	8.75773e-17
GO:0034621~cellular macromolecular complex subunit organization	151	1.96091	1.10239e-16
GO:0006974~response to DNA damage stimulus	155	1.92651	2.55777e-16
GO:0006403~RNA localization	63	2.92071	2.95708e-16
GO:0045184~establishment of protein localization	266	1.60363	1.09091e-15
GO:0050658~RNA transport	61	2.91546	1.15044e-15
GO:0050657~nucleic acid transport	61	2.91546	1.15044e-15
GO:0051236~establishment of RNA localization	61	2.91546	1.15044e-15
GO:0034660~ncRNA metabolic process	108	2.17693	1.91641e-15
GO:0015031~protein transport	262	1.59402	4.22892e-15
GO:0042254~ribosome biogenesis	69	2.62203	1.46549e-14
GO:0051028~mRNA transport	55	2.93084	4.26326e-14
GO:0015931~nucleobase, nucleoside, nucleotide and nucleic acid transport	65	2.66676	5.52891e-14
GO:0006281~DNA repair	121	1.97522	2.28484e-13
GO:0006913~nucleocytoplasmic transport	79	2.34774	3.92686e-13
GO:0006414~translational elongation	59	2.70819	4.71845e-13
GO:0033554~cellular response to stress	202	1.65456	5.71987e-13
GO:0034470~ncRNA processing	89	2.20646	6.39488e-13
GO:0006260~DNA replication	90	2.19602	6.55032e-13
GO:0022618~ribonucleoprotein complex assembly	46	3.0907	7.05547e-13
GO:0009057~macromolecule catabolic process	260	1.54337	7.18425e-13
GO:0044265~cellular macromolecule catabolic process	245	1.56667	7.34746e-13
GO:0034622~cellular macromolecular complex assembly	130	1.89524	7.56839e-13
GO:0051169~nuclear transport	79	2.31803	7.72493e-13
GO:0016072~rRNA metabolic process	56	2.70436	2.25897e-12
GO:0033043~regulation of organelle organization	97	2.07234	4.11104e-12
GO:0010608~posttranscriptional regulation of gene expression	95	2.08732	4.40681e-12
GO:0006364~rRNA processing	54	2.72116	4.59344e-12
GO:0070727~cellular macromolecule localization	155	1.73572	1.06841e-11
GO:0032269~negative regulation of cellular protein metabolic process	84	2.16349	1.24063e-11
GO:0034613~cellular protein localization	153	1.72583	2.57256e-11
GO:0007017~microtubule-based process	106	1.94238	3.7394e-11
GO:0032268~regulation of cellular protein metabolic process	170	1.66272	4.52882e-11
GO:0051248~negative regulation of protein metabolic process	85	2.1073	4.93715e-11
GO:0006886~intracellular protein transport	141	1.74782	7.39896e-11
GO:0006401~RNA catabolic process	40	2.85296	1.51204e-09
GO:0051493~regulation of cytoskeleton organization	65	2.21576	2.23755e-09
GO:0006605~protein targeting	90	1.94067	2.40881e-09
GO:0070271~protein complex biogenesis	171	1.56983	7.64693e-09
GO:0006461~protein complex assembly	171	1.56983	7.64693e-09
GO:0006402~mRNA catabolic process	30	3.23445	9.32514e-09
GO:0048193~Golgi vesicle transport	62	2.19416	1.04368e-08
GO:0006446~regulation of translational initiation	29	3.27916	1.20026e-08
GO:0030029~actin filament-based process	96	1.84673	1.24017e-08
GO:0030036~actin cytoskeleton organization	91	1.86673	1.96905e-08
GO:0031400~negative regulation of protein modification process	57	2.22063	3.3545e-08
GO:0010629~negative regulation of gene expression	168	1.54535	3.94922e-08
GO:0016569~covalent chromatin modification	59	2.17085	4.68262e-08
GO:0051439~regulation of ubiquitin-protein ligase activity during mitotic cell cycle	40	2.61186	4.92791e-08
GO:0033365~protein localization in organelle	65	2.064	7.45401e-08
GO:0006338~chromatin remodeling	34	2.81475	8.35676e-08
GO:0006417~regulation of translation	62	2.09807	8.35683e-08
GO:0000245~spliceosome assembly	24	3.47704	9.39285e-08
GO:0000226~microtubule cytoskeleton organization	65	2.04996	9.90147e-08
GO:0051351~positive regulation of ligase activity	40	2.5403	1.33811e-07
GO:0031145~anaphase-promoting complex-dependent proteasomal ubiquitin-dependent protein catabolic process	37	2.63898	1.46501e-07
GO:0010498~proteasomal protein catabolic process	50	2.27257	1.46665e-07
GO:0043161~proteasomal ubiquitin-dependent protein catabolic process	50	2.27257	1.46665e-07
GO:0070507~regulation of microtubule cytoskeleton organization	28	3.0907	1.61638e-07
GO:0051437~positive regulation of ubiquitin-protein ligase activity during mitotic cell cycle	38	2.59073	1.66898e-07
GO:0000956~nuclear-transcribed mRNA catabolic process	25	3.31147	1.72463e-07
GO:0006413~translational initiation	29	2.98768	2.34124e-07
GO:0010558~negative regulation of macromolecule biosynthetic process	176	1.49167	2.55631e-07
GO:0016570~histone modification	56	2.12802	2.68771e-07
GO:0016192~vesicle-mediated transport	183	1.47291	3.50682e-07
GO:0007059~chromosome segregation	42	2.40388	3.79359e-07
GO:0051340~regulation of ligase activity	42	2.40388	3.79359e-07
GO:0051726~regulation of cell cycle	117	1.63873	4.14238e-07
GO:0051443~positive regulation of ubiquitin-protein ligase activity	38	2.51671	4.37061e-07
GO:0032774~RNA biosynthetic process	107	1.67587	4.80467e-07
GO:0006333~chromatin assembly or disassembly	57	2.08075	4.88599e-07
GO:0032886~regulation of microtubule-based process	30	2.8384	5.77594e-07
GO:0031327~negative regulation of cellular biosynthetic process	178	1.47098	5.85192e-07
GO:0009890~negative regulation of biosynthetic process	181	1.46444	6.14208e-07
GO:0031396~regulation of protein ubiquitination	48	2.22531	6.18488e-07
GO:0006511~ubiquitin-dependent protein catabolic process	91	1.74331	7.55996e-07
GO:0051438~regulation of ubiquitin-protein ligase activity	40	2.37746	1.22139e-06
GO:0031398~positive regulation of protein ubiquitination	42	2.31803	1.2961e-06
GO:0006351~transcription, DNA-dependent	104	1.6512	1.72535e-06
GO:0010639~negative regulation of organelle organization	41	2.31803	1.90989e-06
GO:0051436~negative regulation of ubiquitin-protein ligase activity during mitotic cell cycle	35	2.49634	2.1661e-06
GO:0006405~RNA export from nucleus	26	2.93994	2.32085e-06
GO:0031397~negative regulation of protein ubiquitination	38	2.38068	2.60562e-06
GO:0051168~nuclear export	33	2.54983	2.84706e-06
GO:0006457~protein folding	70	1.83347	3.94774e-06
GO:0017038~protein import	56	1.98182	4.39071e-06
GO:0051172~negative regulation of nitrogen compound metabolic process	163	1.45602	4.71051e-06
GO:0045934~negative regulation of nucleobase, nucleoside, nucleotide and nucleic acid metabolic process	161	1.45782	5.13023e-06
GO:0051352~negative regulation of ligase activity	35	2.42182	5.29541e-06
GO:0051444~negative regulation of ubiquitin-protein ligase activity	35	2.42182	5.29541e-06
GO:0030163~protein catabolic process	189	1.4087	5.86581e-06
GO:0051170~nuclear import	42	2.21266	5.91664e-06
GO:0040029~regulation of gene expression, epigenetic	38	2.28792	8.70694e-06
GO:0006406~mRNA export from nucleus	22	3.0907	8.74361e-06
GO:0006606~protein import into nucleus	41	2.21021	8.78189e-06
GO:0007163~establishment or maintenance of cell polarity	28	2.64917	1.13438e-05
GO:0043632~modification-dependent macromolecule catabolic process	175	1.41343	1.32306e-05
GO:0019941~modification-dependent protein catabolic process	175	1.41343	1.32306e-05
GO:0051129~negative regulation of cellular component organization	58	1.8936	1.45862e-05
GO:0006261~DNA-dependent DNA replication	31	2.47789	1.54695e-05
GO:0044257~cellular protein catabolic process	182	1.39927	1.55152e-05
GO:0034504~protein localization in nucleus	43	2.12075	1.6282e-05
GO:0051603~proteolysis involved in cellular protein catabolic process	181	1.39854	1.72618e-05
GO:0016458~gene silencing	30	2.4836	2.27346e-05
GO:0000184~nuclear-transcribed mRNA catabolic process, nonsense-mediated decay	20	3.0907	3.42089e-05
GO:0016481~negative regulation of transcription	143	1.44435	4.33493e-05
GO:0000075~cell cycle checkpoint	41	2.08877	4.89572e-05
GO:0016441~posttranscriptional gene silencing	16	3.53223	4.94794e-05
GO:0035194~posttranscriptional gene silencing by RNA	16	3.53223	4.94794e-05
GO:0031110~regulation of microtubule polymerization or depolymerization	20	2.991	6.82701e-05
GO:0043244~regulation of protein complex disassembly	27	2.45438	0.000120533
GO:0031399~regulation of protein modification process	98	1.54011	0.000123943
GO:0007015~actin filament organization	34	2.18925	0.000127667
GO:0043039~tRNA aminoacylation	25	2.51959	0.000165255
GO:0006418~tRNA aminoacylation for protein translation	25	2.51959	0.000165255
GO:0043038~amino acid activation	25	2.51959	0.000165255
GO:0006289~nucleotide-excision repair	28	2.36017	0.000192433
GO:0006007~glucose catabolic process	29	2.31803	0.000194564
GO:0070647~protein modification by small protein conjugation or removal	60	1.73852	0.000207871
GO:0006468~protein amino acid phosphorylation	192	1.33452	0.000208209
GO:0031047~gene silencing by RNA	20	2.80973	0.000235473
GO:0016310~phosphorylation	224	1.29809	0.000267013
GO:0000070~mitotic sister chromatid segregation	21	2.70436	0.000279936
GO:0030521~androgen receptor signaling pathway	21	2.70436	0.000279936
GO:0006376~mRNA splice site selection	12	3.97376	0.000280651
GO:0006350~transcription	530	1.16949	0.000282239
GO:0006890~retrograde vesicle-mediated transport, Golgi to ER	15	3.31147	0.000355599
GO:0007051~spindle organization	24	2.47256	0.000375172
GO:0006399~tRNA metabolic process	47	1.84656	0.000384588
GO:0017148~negative regulation of translation	20	2.72709	0.000402294
GO:0006310~DNA recombination	43	1.89857	0.000427427
GO:0051640~organelle localization	39	1.96528	0.000452117
GO:0000819~sister chromatid segregation	21	2.63127	0.000456265
GO:0006352~transcription initiation	36	2.01082	0.000562515
GO:0007018~microtubule-based movement	45	1.84622	0.000585081
GO:0030518~steroid hormone receptor signaling pathway	28	2.23809	0.00058561
GO:0051494~negative regulation of cytoskeleton organization	27	2.27588	0.000588633
GO:0043254~regulation of protein complex assembly	38	1.95744	0.000634539
GO:0006323~DNA packaging	46	1.82272	0.000663847
GO:0043242~negative regulation of protein complex disassembly	22	2.48764	0.000792777
GO:0030010~establishment of cell polarity	14	3.24524	0.00101272
GO:0006793~phosphorus metabolic process	261	1.24359	0.00120414
GO:0006796~phosphate metabolic process	261	1.24359	0.00120414
GO:0006366~transcription from RNA polymerase II promoter	77	1.52554	0.00175729
GO:0006006~glucose metabolic process	55	1.66655	0.00176042
GO:0006730~one-carbon metabolic process	43	1.77991	0.00233878
GO:0044275~cellular carbohydrate catabolic process	35	1.90896	0.0024733
GO:0051656~establishment of organelle localization	30	2.01567	0.00281615
GO:0043414~biopolymer methylation	30	2.01567	0.00281615
GO:0006096~glycolysis	23	2.26871	0.00283505
GO:0016044~membrane organization	114	1.38717	0.00291141
GO:0044087~regulation of cellular component biogenesis	51	1.66506	0.00331214
GO:0008360~regulation of cell shape	25	2.14632	0.00378157
GO:0032446~protein modification by small protein conjugation	48	1.68584	0.00380846
GO:0000718~nucleotide-excision repair, DNA damage removal	14	2.95021	0.00387865
GO:0000059~protein import into nucleus, docking	12	3.27251	0.00410015
GO:0035195~gene silencing by miRNA	12	3.27251	0.00410015
GO:0051056~regulation of small GTPase mediated signal transduction	80	1.47176	0.00443125
GO:0046365~monosaccharide catabolic process	30	1.9589	0.00487344
GO:0051130~positive regulation of cellular component organization	61	1.56243	0.00495822
GO:0000387~spliceosomal snRNP biogenesis	16	2.64917	0.00522671
GO:0032271~regulation of protein polymerization	29	1.97714	0.00525003
GO:0007346~regulation of mitotic cell cycle	53	1.61652	0.00530863
GO:0007052~mitotic spindle organization	11	3.39977	0.00557407
GO:0032970~regulation of actin filament-based process	36	1.81411	0.00577075
GO:0010604~positive regulation of macromolecule metabolic process	228	1.2334	0.00580645
GO:0008286~insulin receptor signaling pathway	19	2.38068	0.00594931
GO:0022604~regulation of cell morphogenesis	47	1.66332	0.00596952
GO:0032956~regulation of actin cytoskeleton organization	35	1.82317	0.00628307
GO:0019320~hexose catabolic process	29	1.94849	0.0066828
GO:0010564~regulation of cell cycle process	42	1.70802	0.00703564
GO:0051253~negative regulation of RNA metabolic process	107	1.37032	0.00708874
GO:0032259~methylation	31	1.89102	0.00718016
GO:0045947~negative regulation of translational initiation	10	3.56619	0.00730682
GO:0031050~dsRNA fragmentation	10	3.56619	0.00730682
GO:0030832~regulation of actin filament length	27	1.98688	0.00774592
GO:0043623~cellular protein complex assembly	55	1.57397	0.00791658
GO:0032200~telomere organization	16	2.55782	0.00797512
GO:0006308~DNA catabolic process	26	2.00896	0.00827974
GO:0034329~cell junction assembly	20	2.26149	0.00831161
GO:0042274~ribosomal small subunit biogenesis	9	3.79313	0.00947188
GO:0006354~RNA elongation	23	2.09077	0.0101753
GO:0051651~maintenance of location in cell	22	2.12486	0.0107774
GO:0031124~mRNA 3'-end processing	11	3.18729	0.0107876
GO:0008064~regulation of actin polymerization or depolymerization	26	1.97602	0.0108306
GO:0031123~RNA 3'-end processing	15	2.57558	0.0116605
GO:0008283~cell proliferation	124	1.31851	0.0118301
GO:0001701~in utero embryonic development	58	1.52779	0.0118438
GO:0030522~intracellular receptor-mediated signaling pathway	30	1.85442	0.0124299
GO:0045892~negative regulation of transcription, DNA-dependent	104	1.35435	0.0124867
GO:0019318~hexose metabolic process	62	1.49706	0.0133018
GO:0030705~cytoskeleton-dependent intracellular transport	23	2.05056	0.0133658
GO:0006473~protein amino acid acetylation	23	2.05056	0.0133658
GO:0006302~double-strand break repair	26	1.94415	0.0138846
GO:0034728~nucleosome organization	35	1.74475	0.014196
GO:0030865~cortical cytoskeleton organization	10	3.31147	0.0148703
GO:0016567~protein ubiquitination	42	1.63625	0.0169679
GO:0000723~telomere maintenance	15	2.4836	0.0176759
GO:0022406~membrane docking	16	2.3928	0.017878
GO:0006000~fructose metabolic process	11	2.9998	0.0195426
GO:0031111~negative regulation of microtubule polymerization or depolymerization	11	2.9998	0.0195426
GO:0031346~positive regulation of cell projection organization	21	2.07143	0.0205112
GO:0035196~gene silencing by miRNA, production of miRNAs	9	3.47704	0.0207345
GO:0034330~cell junction organization	24	1.95202	0.0212765
GO:0046164~alcohol catabolic process	31	1.77429	0.0215322
GO:0051235~maintenance of location	26	1.8834	0.0227124
GO:0032507~maintenance of protein location in cell	19	2.14841	0.0229069
GO:0007169~transmembrane receptor protein tyrosine kinase signaling pathway	69	1.42807	0.0246976
GO:0043393~regulation of protein binding	15	2.39796	0.025956
GO:0006367~transcription initiation from RNA polymerase II promoter	27	1.84079	0.0260061
GO:0006368~RNA elongation from RNA polymerase II promoter	21	2.02827	0.0268818
GO:0000077~DNA damage checkpoint	21	2.02827	0.0268818
GO:0016573~histone acetylation	21	2.02827	0.0268818
GO:0006892~post-Golgi vesicle-mediated transport	24	1.91837	0.0270589
GO:0008219~cell death	189	1.21866	0.0300771
GO:0016265~death	190	1.21664	0.0315084
GO:0031570~DNA integrity checkpoint	22	1.96141	0.0323986
GO:0016050~vesicle organization	22	1.96141	0.0323986
GO:0007043~cell-cell junction assembly	11	2.83314	0.0329145
GO:0007265~Ras protein signal transduction	37	1.63366	0.034388
GO:0051247~positive regulation of protein metabolic process	73	1.39272	0.0352848
GO:0032535~regulation of cellular component size	80	1.36858	0.0359618
GO:0019047~provirus integration	7	4.05655	0.0360333
GO:0043555~regulation of translation in response to stress	7	4.05655	0.0360333
GO:0006266~DNA ligation	7	4.05655	0.0360333
GO:0030069~lysogeny	7	4.05655	0.0360333
GO:0033044~regulation of chromosome organization	15	2.31803	0.0370231
GO:0030834~regulation of actin filament depolymerization	14	2.40388	0.0374442
GO:0007076~mitotic chromosome condensation	9	3.20957	0.039577
GO:0030866~cortical actin cytoskeleton organization	9	3.20957	0.039577
GO:0007093~mitotic cell cycle checkpoint	19	2.04849	0.0406329
GO:0035023~regulation of Rho protein signal transduction	35	1.63901	0.0423458
GO:0032270~positive regulation of cellular protein metabolic process	70	1.39281	0.0423513
GO:0016246~RNA interference	6	4.63605	0.0425653
GO:0016584~nucleosome positioning	6	4.63605	0.0425653
GO:0043543~protein amino acid acylation	24	1.85442	0.0426445
GO:0051052~regulation of DNA metabolic process	39	1.58602	0.0437788
GO:0046578~regulation of Ras protein signal transduction	64	1.41289	0.0449674
GO:0007026~negative regulation of microtubule depolymerization	10	2.89753	0.0469815
GO:0030032~lamellipodium assembly	10	2.89753	0.0469815
GO:0031114~regulation of microtubule depolymerization	10	2.89753	0.0469815
GO:0031401~positive regulation of protein modification process	58	1.43792	0.0472545
