# Supplementary material for: Defining the phospho-adhesome through the phosphoproteomic analysis of integrin signalling
Source: Nat Commun. 2015 Feb 13;6:6265. doi: 10.1038/ncomms7265 (PMC4338609; doi:10.1038/ncomms7265)
Supplement: Supplementary Data 9 — Kinases predicted to phosphorylate adhesion complex proteins. Phosphorylation sites identified by phosphoproteomic analysis of isolated adhesion complexes were searched using the kinase prediction tool GPS (version 2.1). The table lists all phosphorylation sites that were assigned a predicted kinase (863 in total). For each phosphorylation site, the predicted kinase or group/family of kinases is displayed, along with the kinase score (reflecting the confidence of the assigned kinase) and the kinase score cut off (set to the most stringent value, giving FDRs of 2% for serine/threonine kinases and 4% for tyrosine kinases). [file ncomms7265-s10.xlsx]

## Sheet: Supplementary Data 9
Supplementary Data 9: Kinases predicted to phosphorylate adhesion complex proteins. Phosphorylation sites identified by phosphoproteomic analysis of isolated adhesion complexes were searched using the kinase prediction tool GPS (version 2.1)31. The table lists all phosphorylation sites that were assigned a predicted kinase (863 in total). For each phosphorylation site, the predicted kinase or gro…
Uniprot ID	Phosphorylation site	Kinase	score	Kinase cut-off score
MYPT1_HUMAN	t696	AGC	2.76	1.35
SVIL_HUMAN	t657	AGC	1.4	1.35
SLAI2_HUMAN	t313	AGC	1.54	1.35
ACLY_HUMAN	s455	AGC	2.3	1.35
ADDA_HUMAN	s726	AGC	4.03	1.35
ARHG6_HUMAN	s640	AGC	2.46	1.35
ARHGB_HUMAN	s635	AGC	1.59	1.35
AZI1_HUMAN	s47	AGC	1.66	1.35
BAIP2_HUMAN	s366	AGC	2.32	1.35
BCL9_HUMAN	s104	AGC	2.6	1.35
DAAM2_HUMAN	s1052	AGC	3.68	1.35
DYHC1_HUMAN	s4368	AGC	2.08	1.35
F117B_HUMAN	s273	AGC	1.47	1.35
STRP1_HUMAN	s335	AGC	1.44	1.35
GOGA4_HUMAN	s40	AGC	1.98	1.35
KANK1_HUMAN	s323	AGC	1.39	1.35
KPCD2_HUMAN	s200	AGC	1.46	1.35
LIPB1_HUMAN	s540	AGC	2.3	1.35
LRRF2_HUMAN	s328	AGC	2.09	1.35
LUZP1_HUMAN	s995	AGC	2.33	1.35
MYCB2_HUMAN	s2833	AGC	2.57	1.35
NCK1_HUMAN	s85	AGC	1.98	1.35
NDRG1_HUMAN	s330	AGC	2.88	1.35
NF1_HUMAN	s2543	AGC	1.42	1.35
NRDC_HUMAN	s94	AGC	2.09	1.35
PDCD5_HUMAN	s119	AGC	2.05	1.35
PDLI4_HUMAN	s120	AGC	2.06	1.35
PHLB1_HUMAN	s578	AGC	2.23	1.35
PHLB1_HUMAN	s518	AGC	1.98	1.35
PHLB1_HUMAN	s520	AGC	1.9	1.35
PHLB2_HUMAN	s415	AGC	2.71	1.35
PLEC_HUMAN	s4626	AGC	1.65	1.35
PRIC2_HUMAN	s695	AGC	3.24	1.35
PYR1_HUMAN	s1406	AGC	2.69	1.35
RL23A_HUMAN	s43	AGC	2.39	1.35
RPGP1_HUMAN	s499	AGC	2.07	1.35
SCRIB_HUMAN	s1508	AGC	1.65	1.35
SIPA1_HUMAN	s55	AGC	1.37	1.35
SPAG1_HUMAN	s423	AGC	3.31	1.35
TB182_HUMAN	s429	AGC	1.55	1.35
TENS3_HUMAN	s776	AGC	1.62	1.35
TISB_HUMAN	s54	AGC	1.41	1.35
VIME_HUMAN	s26	AGC	1.73	1.35
YAP1_HUMAN	s109	AGC	1.81	1.35
ABLM3_HUMAN	s373	AGC	1.52	1.35
ABLM3_HUMAN	s503	AGC	2.7	1.35
AHNK_HUMAN	s5780	AGC	1.64	1.35
AHNK_HUMAN	s5782	AGC	2.79	1.35
ARHG2_HUMAN	s886	AGC	1.47	1.35
ASPP2_HUMAN	s737	AGC	1.59	1.35
BI2L1_HUMAN	s331	AGC	1.81	1.35
BICC1_HUMAN	s803	AGC	1.46	1.35
BIG2_HUMAN	s277	AGC	2.12	1.35
CA226_HUMAN	s222	AGC	1.93	1.35
CDK12_HUMAN	s382	AGC	1.35	1.35
CNNM4_HUMAN	s664	AGC	1.64	1.35
CUL4A_HUMAN	s10	AGC	1.64	1.35
DEN4C_HUMAN	s1042	AGC	1.99	1.35
DEN4C_HUMAN	s1089	AGC	2.02	1.35
DOCK7_HUMAN	s1383	AGC	1.63	1.35
DOCK7_HUMAN	s888	AGC	1.85	1.35
DOCK7_HUMAN	s896	AGC	1.53	1.35
DOCK7_HUMAN	s898	AGC	1.9	1.35
DTD1_HUMAN	s196	AGC	2.39	1.35
EDC3_HUMAN	s161	AGC	3.13	1.35
EIF3A_HUMAN	s882	AGC	1.38	1.35
F262_HUMAN	s466	AGC	3.8	1.35
STRP1_HUMAN	s59	AGC	1.35	1.35
FA64A_HUMAN	s16	AGC	2.33	1.35
FA83H_HUMAN	s914	AGC	1.61	1.35
FARP1_HUMAN	s899	AGC	1.44	1.35
FKB15_HUMAN	s956	AGC	3.01	1.35
GLCI1_HUMAN	s223	AGC	1.7	1.35
GOGA4_HUMAN	s41	AGC	2.93	1.35
HN1_HUMAN	s88	AGC	1.48	1.35
IF4B_HUMAN	s445	AGC	1.54	1.35
IQGA2_HUMAN	s16	AGC	1.85	1.35
ITAV_HUMAN	s1046	AGC	1.41	1.35
K2C6A_HUMAN	s237	AGC	1.73	1.35
K6PP_HUMAN	s386	AGC	2.11	1.35
KI13B_HUMAN	s1381	AGC	1.98	1.35
KPCD2_HUMAN	s197	AGC	3.97	1.35
LIPA1_HUMAN	s275	AGC	1.72	1.35
LIPB1_HUMAN	s1003	AGC	1.8	1.35
M3K1_HUMAN	s292	AGC	1.54	1.35
M3K7_HUMAN	s389	AGC	1.61	1.35
M4K4_HUMAN	s900	AGC	1.99	1.35
MAP4_HUMAN	s787	AGC	1.89	1.35
MELPH_HUMAN	s337	AGC	2.37	1.35
KMT2A_HUMAN	s3659	AGC	2.06	1.35
MYCB2_HUMAN	s2831	AGC	1.85	1.35
MYCPP_HUMAN	s1015	AGC	1.37	1.35
MYO10_HUMAN	s1883	AGC	3.37	1.35
MYPT1_HUMAN	s507	AGC	1.57	1.35
MYPT1_HUMAN	s995	AGC	2.52	1.35
NEST_HUMAN	s1175	AGC	1.44	1.35
OSB11_HUMAN	s189	AGC	1.58	1.35
PDE8A_HUMAN	s457	AGC	1.84	1.35
PHLB2_HUMAN	s157	AGC	1.54	1.35
PHLB2_HUMAN	s418	AGC	1.4	1.35
PLEC_HUMAN	s4642	AGC	2.51	1.35
PTRF_HUMAN	s300	AGC	1.84	1.35
RFIP5_HUMAN	s395	AGC	1.4	1.35
RL34_HUMAN	s12	AGC	3.6	1.35
S38A1_HUMAN	s52	AGC	2.03	1.35
SAP30_HUMAN	s131	AGC	3.18	1.35
SGPP1_HUMAN	s112	AGC	1.81	1.35
SIPA1_HUMAN	s74	AGC	2.43	1.35
SPTB2_HUMAN	s2102	AGC	2.19	1.35
SPTB2_HUMAN	s2161	AGC	1.76	1.35
SPTB2_HUMAN	s2164	AGC	1.39	1.35
SRBS2_HUMAN	s436	AGC	1.44	1.35
SRRM1_HUMAN	s707	AGC	1.75	1.35
SSH1_HUMAN	s937	AGC	1.6	1.35
SVIL_HUMAN	s238	AGC	1.37	1.35
SYNRG_HUMAN	s1075	AGC	1.56	1.35
TBCD4_HUMAN	s341	AGC	3.11	1.35
TJAP1_HUMAN	s545	AGC	1.69	1.35
TOIP1_HUMAN	s154	AGC	1.76	1.35
UB2J1_HUMAN	s266	AGC	2.22	1.35
WDTC1_HUMAN	s511	AGC	2.45	1.35
ZO1_HUMAN	s300	AGC	1.62	1.35
MYPT1_HUMAN	t696	AGC/AKT	6.25	3.83
SPTB2_HUMAN	t2328	AGC/AKT	5.74	3.83
SRC8_HUMAN	t401	AGC/AKT	6.12	3.83
SVIL_HUMAN	t657	AGC/AKT	3.84	3.83
FRYL_HUMAN	t1915	AGC/AKT	4.31	3.83
RABE1_HUMAN	t408	AGC/AKT	4.16	3.83
RIN1_HUMAN	t336	AGC/AKT	3.87	3.83
SLAI2_HUMAN	t313	AGC/AKT	4.46	3.83
ACLY_HUMAN	s455	AGC/AKT	5.06	3.83
ARHG6_HUMAN	s640	AGC/AKT	4.18	3.83
ARHG6_HUMAN	s684	AGC/AKT	4.89	3.83
BAIP2_HUMAN	s366	AGC/AKT	5.29	3.83
BCL9_HUMAN	s104	AGC/AKT	10.39	3.83
COPA_HUMAN	s173	AGC/AKT	4.64	3.83
DAAM2_HUMAN	s1052	AGC/AKT	10.27	3.83
DYHC1_HUMAN	s4368	AGC/AKT	6.34	3.83
F117B_HUMAN	s273	AGC/AKT	5.79	3.83
STRP1_HUMAN	s335	AGC/AKT	5.04	3.83
IRS2_HUMAN	s1176	AGC/AKT	5.34	3.83
K1468_HUMAN	s180	AGC/AKT	4.28	3.83
KLC4_HUMAN	s590	AGC/AKT	5.75	3.83
LFG3_HUMAN	s81	AGC/AKT	4.59	3.83
LIPB1_HUMAN	s540	AGC/AKT	7	3.83
LUZP1_HUMAN	s995	AGC/AKT	3.98	3.83
MYCB2_HUMAN	s2833	AGC/AKT	10.12	3.83
NCK1_HUMAN	s85	AGC/AKT	4.16	3.83
NDRG1_HUMAN	s330	AGC/AKT	10.28	3.83
NRDC_HUMAN	s94	AGC/AKT	4.67	3.83
PDLI4_HUMAN	s120	AGC/AKT	4.32	3.83
PHLB1_HUMAN	s578	AGC/AKT	11.21	3.83
PHLB1_HUMAN	s518	AGC/AKT	4.31	3.83
PHLB1_HUMAN	s520	AGC/AKT	9.28	3.83
PHLB2_HUMAN	s415	AGC/AKT	11.14	3.83
PRIC2_HUMAN	s695	AGC/AKT	5.05	3.83
RHG35_HUMAN	s589	AGC/AKT	5.48	3.83
SCRIB_HUMAN	s1448	AGC/AKT	4.19	3.83
SCRIB_HUMAN	s1475	AGC/AKT	6.96	3.83
SCRIB_HUMAN	s1508	AGC/AKT	4.11	3.83
SPAG1_HUMAN	s423	AGC/AKT	5.84	3.83
TENC1_HUMAN	s120	AGC/AKT	4.04	3.83
TENS3_HUMAN	s776	AGC/AKT	7.96	3.83
TISB_HUMAN	s54	AGC/AKT	4.06	3.83
VIME_HUMAN	s26	AGC/AKT	4.1	3.83
WDR20_HUMAN	s434	AGC/AKT	5.13	3.83
YAP1_HUMAN	s109	AGC/AKT	5.91	3.83
ABLM3_HUMAN	s373	AGC/AKT	6.21	3.83
ABLM3_HUMAN	s503	AGC/AKT	8.85	3.83
AF1L2_HUMAN	s484	AGC/AKT	4	3.83
AHNK_HUMAN	s5780	AGC/AKT	5.74	3.83
AHNK_HUMAN	s5782	AGC/AKT	10.46	3.83
AKA11_HUMAN	s1242	AGC/AKT	4.15	3.83
ARHG2_HUMAN	s886	AGC/AKT	4.94	3.83
BI2L1_HUMAN	s331	AGC/AKT	4.39	3.83
BIG2_HUMAN	s277	AGC/AKT	10.58	3.83
CA226_HUMAN	s222	AGC/AKT	5.02	3.83
CA226_HUMAN	s223	AGC/AKT	3.85	3.83
CAMP2_HUMAN	s416	AGC/AKT	5.66	3.83
CNNM4_HUMAN	s664	AGC/AKT	5.01	3.83
CP250_HUMAN	s2229	AGC/AKT	4.32	3.83
CUL4A_HUMAN	s10	AGC/AKT	4.6	3.83
DEN4C_HUMAN	s1042	AGC/AKT	5.92	3.83
DEN4C_HUMAN	s1089	AGC/AKT	7.27	3.83
DNJC5_HUMAN	s8	AGC/AKT	4.65	3.83
DOCK7_HUMAN	s888	AGC/AKT	3.95	3.83
DOCK7_HUMAN	s896	AGC/AKT	4.37	3.83
DOCK7_HUMAN	s898	AGC/AKT	9.37	3.83
DTD1_HUMAN	s196	AGC/AKT	5.24	3.83
DYST_HUMAN	s3970	AGC/AKT	5.76	3.83
EDC3_HUMAN	s161	AGC/AKT	9.67	3.83
F262_HUMAN	s466	AGC/AKT	10.3	3.83
STRP1_HUMAN	s59	AGC/AKT	4.56	3.83
FA64A_HUMAN	s16	AGC/AKT	4.67	3.83
FKB15_HUMAN	s956	AGC/AKT	9.87	3.83
GLCI1_HUMAN	s223	AGC/AKT	5.68	3.83
GOGA4_HUMAN	s41	AGC/AKT	11.1	3.83
HDAC4_HUMAN	s632	AGC/AKT	4.49	3.83
HN1_HUMAN	s88	AGC/AKT	5.91	3.83
IF4B_HUMAN	s445	AGC/AKT	4.07	3.83
IQGA2_HUMAN	s16	AGC/AKT	7.76	3.83
K2C6A_HUMAN	s237	AGC/AKT	5.28	3.83
K6PP_HUMAN	s386	AGC/AKT	8.07	3.83
KI13B_HUMAN	s1381	AGC/AKT	4.92	3.83
KPCD2_HUMAN	s197	AGC/AKT	10.94	3.83
LIMD1_HUMAN	s233	AGC/AKT	4.14	3.83
LIPA1_HUMAN	s275	AGC/AKT	6.61	3.83
LIPB1_HUMAN	s1003	AGC/AKT	4.58	3.83
LUZP1_HUMAN	s905	AGC/AKT	4.58	3.83
LYST_HUMAN	s2105	AGC/AKT	4.01	3.83
M3K1_HUMAN	s292	AGC/AKT	4.07	3.83
MELPH_HUMAN	s337	AGC/AKT	9.83	3.83
KMT2A_HUMAN	s3659	AGC/AKT	6.55	3.83
MTFR1_HUMAN	s119	AGC/AKT	4.13	3.83
MYCPP_HUMAN	s1015	AGC/AKT	8.76	3.83
MYO10_HUMAN	s1883	AGC/AKT	4.43	3.83
MYPT1_HUMAN	s507	AGC/AKT	3.96	3.83
OSB11_HUMAN	s189	AGC/AKT	4.52	3.83
PLEC_HUMAN	s4642	AGC/AKT	4.34	3.83
PSME3_HUMAN	s24	AGC/AKT	8.18	3.83
RFIP5_HUMAN	s395	AGC/AKT	4.34	3.83
RL34_HUMAN	s12	AGC/AKT	5.06	3.83
S38A1_HUMAN	s52	AGC/AKT	4.42	3.83
SAC2_HUMAN	s909	AGC/AKT	5.65	3.83
SAP30_HUMAN	s131	AGC/AKT	9.52	3.83
SGPP1_HUMAN	s112	AGC/AKT	4.58	3.83
SIPA1_HUMAN	s74	AGC/AKT	8.97	3.83
SPTB2_HUMAN	s2102	AGC/AKT	5.38	3.83
SPTB2_HUMAN	s2161	AGC/AKT	5.41	3.83
SSH1_HUMAN	s937	AGC/AKT	4.09	3.83
SYNRG_HUMAN	s1075	AGC/AKT	5.24	3.83
TBCD4_HUMAN	s341	AGC/AKT	11.03	3.83
TMCC3_HUMAN	s216	AGC/AKT	4.44	3.83
TPC10_HUMAN	s709	AGC/AKT	6.03	3.83
UB2J1_HUMAN	s266	AGC/AKT	5.06	3.83
WDTC1_HUMAN	s511	AGC/AKT	4.86	3.83
SRC8_HUMAN	t401	AGC/AKT/AKT2	6.75	5.75
NEST_HUMAN	t839	AGC/AKT/AKT2	8.5	5.75
PHLB1_HUMAN	t52	AGC/AKT/AKT2	9	5.75
TENS3_HUMAN	t586	AGC/AKT/AKT2	6	5.75
AAK1_HUMAN	s637	AGC/AKT/AKT2	6.75	5.75
BCL9_HUMAN	s104	AGC/AKT/AKT2	9.75	5.75
DAAM2_HUMAN	s1052	AGC/AKT/AKT2	8.25	5.75
FKB15_HUMAN	s962	AGC/AKT/AKT2	6.25	5.75
H1BP3_HUMAN	s249	AGC/AKT/AKT2	9	5.75
IRS2_HUMAN	s1176	AGC/AKT/AKT2	8.5	5.75
KI13B_HUMAN	s1410	AGC/AKT/AKT2	6.5	5.75
KLC4_HUMAN	s590	AGC/AKT/AKT2	6	5.75
LFG3_HUMAN	s81	AGC/AKT/AKT2	9.5	5.75
LIPB1_HUMAN	s540	AGC/AKT/AKT2	6.5	5.75
MYCB2_HUMAN	s2833	AGC/AKT/AKT2	9.25	5.75
NDRG1_HUMAN	s330	AGC/AKT/AKT2	7	5.75
PAXI_HUMAN	s322	AGC/AKT/AKT2	5.75	5.75
PHLB1_HUMAN	s578	AGC/AKT/AKT2	12.5	5.75
PHLB1_HUMAN	s520	AGC/AKT/AKT2	7.5	5.75
PHLB2_HUMAN	s415	AGC/AKT/AKT2	11.25	5.75
RHG35_HUMAN	s589	AGC/AKT/AKT2	7.75	5.75
SCRIB_HUMAN	s1448	AGC/AKT/AKT2	7	5.75
SCRIB_HUMAN	s1475	AGC/AKT/AKT2	6	5.75
TENS3_HUMAN	s776	AGC/AKT/AKT2	12	5.75
YAP1_HUMAN	s109	AGC/AKT/AKT2	8.25	5.75
ABLM3_HUMAN	s373	AGC/AKT/AKT2	7	5.75
ABLM3_HUMAN	s503	AGC/AKT/AKT2	6.25	5.75
AHNK_HUMAN	s5782	AGC/AKT/AKT2	8.25	5.75
AKA11_HUMAN	s1242	AGC/AKT/AKT2	5.75	5.75
BI2L1_HUMAN	s331	AGC/AKT/AKT2	6	5.75
BIG2_HUMAN	s277	AGC/AKT/AKT2	12.25	5.75
CAMP2_HUMAN	s416	AGC/AKT/AKT2	7.25	5.75
CD2B2_HUMAN	s49	AGC/AKT/AKT2	6.75	5.75
CP250_HUMAN	s2229	AGC/AKT/AKT2	6.75	5.75
DEN4C_HUMAN	s1042	AGC/AKT/AKT2	6.75	5.75
DEN4C_HUMAN	s1089	AGC/AKT/AKT2	8	5.75
DOCK7_HUMAN	s898	AGC/AKT/AKT2	8.25	5.75
DOCK7_HUMAN	s929	AGC/AKT/AKT2	6.25	5.75
DTD1_HUMAN	s196	AGC/AKT/AKT2	6.25	5.75
EHBP1_HUMAN	s428	AGC/AKT/AKT2	8	5.75
GOGA4_HUMAN	s41	AGC/AKT/AKT2	7.25	5.75
H1BP3_HUMAN	s194	AGC/AKT/AKT2	6.25	5.75
IF4B_HUMAN	s445	AGC/AKT/AKT2	6.25	5.75
IQGA2_HUMAN	s16	AGC/AKT/AKT2	8.5	5.75
K2C6A_HUMAN	s237	AGC/AKT/AKT2	7	5.75
KPCD2_HUMAN	s197	AGC/AKT/AKT2	8.75	5.75
LIMA1_HUMAN	s225	AGC/AKT/AKT2	5.75	5.75
LIPA1_HUMAN	s275	AGC/AKT/AKT2	8.75	5.75
LIPB1_HUMAN	s1003	AGC/AKT/AKT2	6.5	5.75
MAP4_HUMAN	s787	AGC/AKT/AKT2	5.75	5.75
MELPH_HUMAN	s337	AGC/AKT/AKT2	9	5.75
MICA3_HUMAN	s1310	AGC/AKT/AKT2	9	5.75
MOT1_HUMAN	s467	AGC/AKT/AKT2	5.75	5.75
MYCPP_HUMAN	s1015	AGC/AKT/AKT2	6.25	5.75
PSME3_HUMAN	s24	AGC/AKT/AKT2	7.75	5.75
S38A1_HUMAN	s52	AGC/AKT/AKT2	6.25	5.75
SAC2_HUMAN	s909	AGC/AKT/AKT2	6.25	5.75
SAP30_HUMAN	s131	AGC/AKT/AKT2	7	5.75
SPTB2_HUMAN	s2161	AGC/AKT/AKT2	5.75	5.75
SRRM1_HUMAN	s707	AGC/AKT/AKT2	6.5	5.75
TBCD4_HUMAN	s341	AGC/AKT/AKT2	9.25	5.75
TMCC3_HUMAN	s216	AGC/AKT/AKT2	5.75	5.75
LUZP1_HUMAN	t958	AGC/DMPK	2.38	1.79
MYPT1_HUMAN	t696	AGC/DMPK	10.38	1.79
PTRF_HUMAN	t302	AGC/DMPK	2.35	1.79
SPTB2_HUMAN	t2328	AGC/DMPK	3.12	1.79
SRC8_HUMAN	t401	AGC/DMPK	2.61	1.79
SVIL_HUMAN	t657	AGC/DMPK	3.2	1.79
FXR2_HUMAN	t558	AGC/DMPK	5.87	1.79
NEST_HUMAN	t839	AGC/DMPK	2.28	1.79
PHLB1_HUMAN	t52	AGC/DMPK	1.84	1.79
PHLB1_HUMAN	t970	AGC/DMPK	2	1.79
RBCC1_HUMAN	t238	AGC/DMPK	3.51	1.79
SCRIB_HUMAN	t689	AGC/DMPK	3.07	1.79
SLAI2_HUMAN	t313	AGC/DMPK	4.07	1.79
SYMC_HUMAN	t824	AGC/DMPK	2	1.79
TENS3_HUMAN	t586	AGC/DMPK	3.97	1.79
TFP11_HUMAN	t50	AGC/DMPK	1.84	1.79
UBR4_HUMAN	t363	AGC/DMPK	1.84	1.79
VIME_HUMAN	t202	AGC/DMPK	2.61	1.79
ACLY_HUMAN	s455	AGC/DMPK	1.92	1.79
ADDA_HUMAN	s726	AGC/DMPK	2.43	1.79
BCL9_HUMAN	s104	AGC/DMPK	1.82	1.79
BIG2_HUMAN	s276	AGC/DMPK	2.07	1.79
DAAM2_HUMAN	s1052	AGC/DMPK	2.38	1.79
FKB15_HUMAN	s960	AGC/DMPK	3.61	1.79
FKB15_HUMAN	s962	AGC/DMPK	2.07	1.79
GIT1_HUMAN	s592	AGC/DMPK	2.1	1.79
GOGA4_HUMAN	s40	AGC/DMPK	3.28	1.79
KI13B_HUMAN	s1410	AGC/DMPK	1.82	1.79
LIPB1_HUMAN	s630	AGC/DMPK	1.84	1.79
LMO7_HUMAN	s342	AGC/DMPK	2	1.79
LRRF2_HUMAN	s328	AGC/DMPK	2.1	1.79
MAP1B_HUMAN	s832	AGC/DMPK	1.82	1.79
NDRG1_HUMAN	s330	AGC/DMPK	2.38	1.79
NEST_HUMAN	s548	AGC/DMPK	2.02	1.79
NF1_HUMAN	s2543	AGC/DMPK	1.89	1.79
NRDC_HUMAN	s94	AGC/DMPK	2.38	1.79
PARVA_HUMAN	s14	AGC/DMPK	2	1.79
PAXI_HUMAN	s84	AGC/DMPK	2.15	1.79
PLEC_HUMAN	s4389	AGC/DMPK	1.92	1.79
PRIC2_HUMAN	s695	AGC/DMPK	2.35	1.79
RL23A_HUMAN	s43	AGC/DMPK	2.02	1.79
SCRIB_HUMAN	s1475	AGC/DMPK	2.3	1.79
SPAG1_HUMAN	s423	AGC/DMPK	2.71	1.79
SPTN1_HUMAN	s1217	AGC/DMPK	1.87	1.79
ABLM3_HUMAN	s503	AGC/DMPK	1.82	1.79
AF1L2_HUMAN	s484	AGC/DMPK	2	1.79
AHNK_HUMAN	s5780	AGC/DMPK	2.46	1.79
ARHG2_HUMAN	s886	AGC/DMPK	2.28	1.79
ASPP2_HUMAN	s737	AGC/DMPK	3.43	1.79
BCAR3_HUMAN	s290	AGC/DMPK	2.12	1.79
BIG2_HUMAN	s277	AGC/DMPK	3.07	1.79
CA226_HUMAN	s222	AGC/DMPK	2.35	1.79
CAMP2_HUMAN	s416	AGC/DMPK	2.02	1.79
CDK12_HUMAN	s382	AGC/DMPK	4.79	1.79
DEN4C_HUMAN	s1089	AGC/DMPK	2.17	1.79
DNJC5_HUMAN	s8	AGC/DMPK	3.2	1.79
DOCK7_HUMAN	s898	AGC/DMPK	2.38	1.79
DTD1_HUMAN	s196	AGC/DMPK	4.66	1.79
E41L2_HUMAN	s39	AGC/DMPK	2.38	1.79
EHBP1_HUMAN	s428	AGC/DMPK	1.84	1.79
FA83H_HUMAN	s914	AGC/DMPK	2.12	1.79
FKB15_HUMAN	s1162	AGC/DMPK	2.43	1.79
FKB15_HUMAN	s956	AGC/DMPK	3.61	1.79
GOGA4_HUMAN	s41	AGC/DMPK	2.51	1.79
HN1_HUMAN	s88	AGC/DMPK	2.51	1.79
IF4B_HUMAN	s445	AGC/DMPK	2.74	1.79
IQGA2_HUMAN	s16	AGC/DMPK	2.97	1.79
KPCD2_HUMAN	s197	AGC/DMPK	2.23	1.79
LIPA1_HUMAN	s275	AGC/DMPK	3.35	1.79
LRRF2_HUMAN	s333	AGC/DMPK	2.41	1.79
MELPH_HUMAN	s337	AGC/DMPK	2.07	1.79
MOT1_HUMAN	s461	AGC/DMPK	3.66	1.79
MOT1_HUMAN	s467	AGC/DMPK	3.1	1.79
MYO10_HUMAN	s1883	AGC/DMPK	3.17	1.79
MYPT1_HUMAN	s995	AGC/DMPK	2.25	1.79
NDRG1_HUMAN	s367	AGC/DMPK	1.97	1.79
OSB11_HUMAN	s189	AGC/DMPK	2.74	1.79
PLEC_HUMAN	s4390	AGC/DMPK	2.07	1.79
PLEC_HUMAN	s4391	AGC/DMPK	1.84	1.79
PLEC_HUMAN	s4642	AGC/DMPK	3.02	1.79
PPR18_HUMAN	s224	AGC/DMPK	2.59	1.79
PTRF_HUMAN	s300	AGC/DMPK	3.46	1.79
RFIP5_HUMAN	s395	AGC/DMPK	2.05	1.79
RHG05_HUMAN	s1195	AGC/DMPK	2.1	1.79
RL34_HUMAN	s12	AGC/DMPK	2.33	1.79
S38A1_HUMAN	s52	AGC/DMPK	2.2	1.79
SAP30_HUMAN	s131	AGC/DMPK	2.3	1.79
SGPP1_HUMAN	s112	AGC/DMPK	3.87	1.79
SPTB2_HUMAN	s2102	AGC/DMPK	2.84	1.79
SPTB2_HUMAN	s2165	AGC/DMPK	1.92	1.79
SSH1_HUMAN	s937	AGC/DMPK	2.38	1.79
SZRD1_HUMAN	s39	AGC/DMPK	2.89	1.79
TBCD4_HUMAN	s341	AGC/DMPK	2.53	1.79
UB2J1_HUMAN	s266	AGC/DMPK	4.25	1.79
UBP8_HUMAN	s716	AGC/DMPK	2.35	1.79
WDTC1_HUMAN	s511	AGC/DMPK	1.84	1.79
LUZP1_HUMAN	t958	AGC/DMPK/ROCK	2.63	2.15
MYPT1_HUMAN	t696	AGC/DMPK/ROCK	11.42	2.15
PTRF_HUMAN	t302	AGC/DMPK/ROCK	2.68	2.15
SPTB2_HUMAN	t2328	AGC/DMPK/ROCK	3.55	2.15
SRC8_HUMAN	t401	AGC/DMPK/ROCK	2.73	2.15
SVIL_HUMAN	t657	AGC/DMPK/ROCK	3.76	2.15
FXR2_HUMAN	t558	AGC/DMPK/ROCK	6.52	2.15
MAGA4_HUMAN	t98	AGC/DMPK/ROCK	2.18	2.15
NEST_HUMAN	t839	AGC/DMPK/ROCK	2.5	2.15
PHLB1_HUMAN	t970	AGC/DMPK/ROCK	2.31	2.15
RBCC1_HUMAN	t238	AGC/DMPK/ROCK	3.86	2.15
SCRIB_HUMAN	t689	AGC/DMPK/ROCK	3.31	2.15
SLAI2_HUMAN	t313	AGC/DMPK/ROCK	4.76	2.15
SYMC_HUMAN	t824	AGC/DMPK/ROCK	2.31	2.15
TENS3_HUMAN	t586	AGC/DMPK/ROCK	4.23	2.15
VIME_HUMAN	t202	AGC/DMPK/ROCK	2.6	2.15
ACLY_HUMAN	s455	AGC/DMPK/ROCK	2.73	2.15
ADDA_HUMAN	s726	AGC/DMPK/ROCK	2.89	2.15
BCL9_HUMAN	s104	AGC/DMPK/ROCK	2.44	2.15
DAAM2_HUMAN	s1052	AGC/DMPK/ROCK	2.71	2.15
FKB15_HUMAN	s960	AGC/DMPK/ROCK	4	2.15
FKB15_HUMAN	s962	AGC/DMPK/ROCK	2.44	2.15
GIT1_HUMAN	s592	AGC/DMPK/ROCK	2.57	2.15
GOGA4_HUMAN	s40	AGC/DMPK/ROCK	4.26	2.15
KI13B_HUMAN	s1410	AGC/DMPK/ROCK	2.26	2.15
LMO7_HUMAN	s342	AGC/DMPK/ROCK	2.36	2.15
LRRF2_HUMAN	s328	AGC/DMPK/ROCK	2.63	2.15
NDRG1_HUMAN	s330	AGC/DMPK/ROCK	2.86	2.15
NEST_HUMAN	s548	AGC/DMPK/ROCK	2.21	2.15
NRDC_HUMAN	s94	AGC/DMPK/ROCK	2.89	2.15
PARVA_HUMAN	s14	AGC/DMPK/ROCK	2.26	2.15
PAXI_HUMAN	s84	AGC/DMPK/ROCK	2.55	2.15
PHLB2_HUMAN	s415	AGC/DMPK/ROCK	2.18	2.15
PLEC_HUMAN	s4389	AGC/DMPK/ROCK	2.42	2.15
PRIC2_HUMAN	s695	AGC/DMPK/ROCK	2.71	2.15
RL23A_HUMAN	s43	AGC/DMPK/ROCK	2.6	2.15
SCRIB_HUMAN	s1475	AGC/DMPK/ROCK	2.65	2.15
SPAG1_HUMAN	s423	AGC/DMPK/ROCK	3.13	2.15
ABLM3_HUMAN	s503	AGC/DMPK/ROCK	2.26	2.15
AF1L2_HUMAN	s484	AGC/DMPK/ROCK	2.23	2.15
AHNK_HUMAN	s5780	AGC/DMPK/ROCK	3.1	2.15
ARHG2_HUMAN	s886	AGC/DMPK/ROCK	2.57	2.15
ASPP2_HUMAN	s737	AGC/DMPK/ROCK	3.92	2.15
BCAR3_HUMAN	s290	AGC/DMPK/ROCK	2.5	2.15
BIG2_HUMAN	s277	AGC/DMPK/ROCK	3.68	2.15
CA226_HUMAN	s222	AGC/DMPK/ROCK	2.71	2.15
CAMP2_HUMAN	s416	AGC/DMPK/ROCK	2.57	2.15
CDK12_HUMAN	s382	AGC/DMPK/ROCK	5.63	2.15
DEN4C_HUMAN	s1089	AGC/DMPK/ROCK	2.73	2.15
DNJC5_HUMAN	s8	AGC/DMPK/ROCK	3.76	2.15
DOCK7_HUMAN	s898	AGC/DMPK/ROCK	2.78	2.15
DTD1_HUMAN	s196	AGC/DMPK/ROCK	5.21	2.15
E41L2_HUMAN	s39	AGC/DMPK/ROCK	2.57	2.15
EDC3_HUMAN	s161	AGC/DMPK/ROCK	2.18	2.15
FA83H_HUMAN	s914	AGC/DMPK/ROCK	2.65	2.15
FKB15_HUMAN	s1162	AGC/DMPK/ROCK	2.86	2.15
FKB15_HUMAN	s956	AGC/DMPK/ROCK	3.86	2.15
GFPT1_HUMAN	s261	AGC/DMPK/ROCK	2.23	2.15
GOGA4_HUMAN	s41	AGC/DMPK/ROCK	3.13	2.15
HN1_HUMAN	s88	AGC/DMPK/ROCK	3.07	2.15
IF4B_HUMAN	s445	AGC/DMPK/ROCK	3.39	2.15
IQGA2_HUMAN	s16	AGC/DMPK/ROCK	3.36	2.15
KPCD2_HUMAN	s197	AGC/DMPK/ROCK	2.44	2.15
LIPA1_HUMAN	s275	AGC/DMPK/ROCK	3.84	2.15
LRRF2_HUMAN	s333	AGC/DMPK/ROCK	2.97	2.15
MELPH_HUMAN	s337	AGC/DMPK/ROCK	2.65	2.15
MOT1_HUMAN	s461	AGC/DMPK/ROCK	4.1	2.15
MOT1_HUMAN	s467	AGC/DMPK/ROCK	3.68	2.15
MYO10_HUMAN	s1883	AGC/DMPK/ROCK	3.73	2.15
MYPT1_HUMAN	s995	AGC/DMPK/ROCK	2.6	2.15
NDRG1_HUMAN	s367	AGC/DMPK/ROCK	2.71	2.15
OSB11_HUMAN	s189	AGC/DMPK/ROCK	3.21	2.15
PLEC_HUMAN	s4390	AGC/DMPK/ROCK	2.84	2.15
PLEC_HUMAN	s4391	AGC/DMPK/ROCK	2.21	2.15
PLEC_HUMAN	s4642	AGC/DMPK/ROCK	4.05	2.15
PPR18_HUMAN	s224	AGC/DMPK/ROCK	3.05	2.15
PTRF_HUMAN	s300	AGC/DMPK/ROCK	3.94	2.15
RFIP5_HUMAN	s395	AGC/DMPK/ROCK	2.68	2.15
RHG05_HUMAN	s1195	AGC/DMPK/ROCK	2.68	2.15
RL34_HUMAN	s12	AGC/DMPK/ROCK	2.63	2.15
SAP30_HUMAN	s131	AGC/DMPK/ROCK	2.65	2.15
SGPP1_HUMAN	s112	AGC/DMPK/ROCK	4.52	2.15
SPTB2_HUMAN	s2102	AGC/DMPK/ROCK	3.1	2.15
SPTB2_HUMAN	s2165	AGC/DMPK/ROCK	2.6	2.15
SSH1_HUMAN	s937	AGC/DMPK/ROCK	3.1	2.15
SZRD1_HUMAN	s39	AGC/DMPK/ROCK	3.39	2.15
TBCD4_HUMAN	s341	AGC/DMPK/ROCK	3.13	2.15
UB2J1_HUMAN	s266	AGC/DMPK/ROCK	4.71	2.15
UBP8_HUMAN	s716	AGC/DMPK/ROCK	2.65	2.15
WDTC1_HUMAN	s511	AGC/DMPK/ROCK	2.44	2.15
LUZP1_HUMAN	t958	AGC/DMPK/ROCK/ROCK1	3.4	3.4
MYPT1_HUMAN	t696	AGC/DMPK/ROCK/ROCK1	10.53	3.4
SRC8_HUMAN	t401	AGC/DMPK/ROCK/ROCK1	3.6	3.4
SVIL_HUMAN	t657	AGC/DMPK/ROCK/ROCK1	6.86	3.4
FRYL_HUMAN	t1915	AGC/DMPK/ROCK/ROCK1	4.6	3.4
PHLB1_HUMAN	t970	AGC/DMPK/ROCK/ROCK1	3.6	3.4
RBCC1_HUMAN	t238	AGC/DMPK/ROCK/ROCK1	6.53	3.4
SCRIB_HUMAN	t689	AGC/DMPK/ROCK/ROCK1	4.93	3.4
SLAI2_HUMAN	t313	AGC/DMPK/ROCK/ROCK1	3.4	3.4
TENS3_HUMAN	t586	AGC/DMPK/ROCK/ROCK1	4.26	3.4
ADDA_HUMAN	s726	AGC/DMPK/ROCK/ROCK1	3.86	3.4
AKAP6_HUMAN	s1655	AGC/DMPK/ROCK/ROCK1	3.46	3.4
ANS1A_HUMAN	s663	AGC/DMPK/ROCK/ROCK1	3.73	3.4
ARHG6_HUMAN	s640	AGC/DMPK/ROCK/ROCK1	6	3.4
BCAR3_HUMAN	s83	AGC/DMPK/ROCK/ROCK1	4.4	3.4
BCL9_HUMAN	s104	AGC/DMPK/ROCK/ROCK1	5.06	3.4
CA226_HUMAN	s257	AGC/DMPK/ROCK/ROCK1	3.53	3.4
DAAM2_HUMAN	s1052	AGC/DMPK/ROCK/ROCK1	5.33	3.4
DYHC1_HUMAN	s4368	AGC/DMPK/ROCK/ROCK1	4.2	3.4
FKB15_HUMAN	s960	AGC/DMPK/ROCK/ROCK1	3.66	3.4
FKB15_HUMAN	s962	AGC/DMPK/ROCK/ROCK1	3.93	3.4
GOGA4_HUMAN	s40	AGC/DMPK/ROCK/ROCK1	4.66	3.4
KPCD2_HUMAN	s200	AGC/DMPK/ROCK/ROCK1	3.73	3.4
NDRG1_HUMAN	s330	AGC/DMPK/ROCK/ROCK1	4	3.4
NRDC_HUMAN	s94	AGC/DMPK/ROCK/ROCK1	4	3.4
PHLB1_HUMAN	s520	AGC/DMPK/ROCK/ROCK1	4.26	3.4
PHLB2_HUMAN	s468	AGC/DMPK/ROCK/ROCK1	3.4	3.4
PHLB2_HUMAN	s415	AGC/DMPK/ROCK/ROCK1	3.93	3.4
PLEC_HUMAN	s4389	AGC/DMPK/ROCK/ROCK1	3.6	3.4
PRIC2_HUMAN	s695	AGC/DMPK/ROCK/ROCK1	4.73	3.4
PYR1_HUMAN	s1406	AGC/DMPK/ROCK/ROCK1	5.06	3.4
RL23A_HUMAN	s43	AGC/DMPK/ROCK/ROCK1	4.53	3.4
SPAG1_HUMAN	s423	AGC/DMPK/ROCK/ROCK1	6.6	3.4
SYNEM_HUMAN	s1044	AGC/DMPK/ROCK/ROCK1	5.13	3.4
TB182_HUMAN	s429	AGC/DMPK/ROCK/ROCK1	3.46	3.4
YAP1_HUMAN	s109	AGC/DMPK/ROCK/ROCK1	4.86	3.4
ABLM3_HUMAN	s373	AGC/DMPK/ROCK/ROCK1	4.06	3.4
ABLM3_HUMAN	s503	AGC/DMPK/ROCK/ROCK1	6.66	3.4
AHNK_HUMAN	s5780	AGC/DMPK/ROCK/ROCK1	7.6	3.4
AHNK_HUMAN	s5782	AGC/DMPK/ROCK/ROCK1	4.6	3.4
ARHG2_HUMAN	s886	AGC/DMPK/ROCK/ROCK1	4.4	3.4
ASPP2_HUMAN	s737	AGC/DMPK/ROCK/ROCK1	3.6	3.4
BCAR3_HUMAN	s290	AGC/DMPK/ROCK/ROCK1	3.4	3.4
CA226_HUMAN	s222	AGC/DMPK/ROCK/ROCK1	6.13	3.4
CDK12_HUMAN	s382	AGC/DMPK/ROCK/ROCK1	6.2	3.4
DEN4C_HUMAN	s1089	AGC/DMPK/ROCK/ROCK1	4.4	3.4
DNJC5_HUMAN	s8	AGC/DMPK/ROCK/ROCK1	4.2	3.4
DTD1_HUMAN	s196	AGC/DMPK/ROCK/ROCK1	5.93	3.4
DYST_HUMAN	s3970	AGC/DMPK/ROCK/ROCK1	4.86	3.4
STRP1_HUMAN	s59	AGC/DMPK/ROCK/ROCK1	4	3.4
FA64A_HUMAN	s16	AGC/DMPK/ROCK/ROCK1	3.53	3.4
FKB15_HUMAN	s1162	AGC/DMPK/ROCK/ROCK1	3.4	3.4
FKB15_HUMAN	s956	AGC/DMPK/ROCK/ROCK1	5.4	3.4
GLCI1_HUMAN	s223	AGC/DMPK/ROCK/ROCK1	3.4	3.4
GOGA4_HUMAN	s41	AGC/DMPK/ROCK/ROCK1	4	3.4
HN1_HUMAN	s88	AGC/DMPK/ROCK/ROCK1	3.4	3.4
IF4B_HUMAN	s445	AGC/DMPK/ROCK/ROCK1	4.2	3.4
KPCD2_HUMAN	s197	AGC/DMPK/ROCK/ROCK1	5.53	3.4
LIMA1_HUMAN	s225	AGC/DMPK/ROCK/ROCK1	5.2	3.4
LIPA1_HUMAN	s275	AGC/DMPK/ROCK/ROCK1	3.66	3.4
M3K7_HUMAN	s389	AGC/DMPK/ROCK/ROCK1	5.2	3.4
M4K4_HUMAN	s900	AGC/DMPK/ROCK/ROCK1	3.4	3.4
MAP4_HUMAN	s787	AGC/DMPK/ROCK/ROCK1	4.8	3.4
MELPH_HUMAN	s337	AGC/DMPK/ROCK/ROCK1	5.53	3.4
KMT2A_HUMAN	s3659	AGC/DMPK/ROCK/ROCK1	5.86	3.4
MOT1_HUMAN	s461	AGC/DMPK/ROCK/ROCK1	5.93	3.4
MTFR1_HUMAN	s119	AGC/DMPK/ROCK/ROCK1	4.13	3.4
MYCB2_HUMAN	s2831	AGC/DMPK/ROCK/ROCK1	3.8	3.4
MYO10_HUMAN	s1883	AGC/DMPK/ROCK/ROCK1	5.86	3.4
MYPT1_HUMAN	s995	AGC/DMPK/ROCK/ROCK1	5.2	3.4
NEST_HUMAN	s1175	AGC/DMPK/ROCK/ROCK1	3.86	3.4
NFAC2_HUMAN	s856	AGC/DMPK/ROCK/ROCK1	4.33	3.4
OSB11_HUMAN	s189	AGC/DMPK/ROCK/ROCK1	3.6	3.4
PHLB2_HUMAN	s157	AGC/DMPK/ROCK/ROCK1	3.46	3.4
PPR18_HUMAN	s224	AGC/DMPK/ROCK/ROCK1	3.73	3.4
PUM2_HUMAN	s182	AGC/DMPK/ROCK/ROCK1	3.6	3.4
RHG01_HUMAN	s51	AGC/DMPK/ROCK/ROCK1	3.4	3.4
RHG05_HUMAN	s1195	AGC/DMPK/ROCK/ROCK1	3.6	3.4
RL34_HUMAN	s12	AGC/DMPK/ROCK/ROCK1	5.2	3.4
ROCK2_HUMAN	s1134	AGC/DMPK/ROCK/ROCK1	4	3.4
SAP30_HUMAN	s131	AGC/DMPK/ROCK/ROCK1	5.93	3.4
SGPP1_HUMAN	s112	AGC/DMPK/ROCK/ROCK1	5.33	3.4
SPTB2_HUMAN	s2102	AGC/DMPK/ROCK/ROCK1	3.6	3.4
SPTB2_HUMAN	s2161	AGC/DMPK/ROCK/ROCK1	3.86	3.4
SPTB2_HUMAN	s2164	AGC/DMPK/ROCK/ROCK1	3.86	3.4
SPTB2_HUMAN	s2165	AGC/DMPK/ROCK/ROCK1	4.13	3.4
SVIL_HUMAN	s63	AGC/DMPK/ROCK/ROCK1	4.13	3.4
SZRD1_HUMAN	s39	AGC/DMPK/ROCK/ROCK1	3.86	3.4
TBCD4_HUMAN	s341	AGC/DMPK/ROCK/ROCK1	4.46	3.4
TPC10_HUMAN	s711	AGC/DMPK/ROCK/ROCK1	3.4	3.4
UB2J1_HUMAN	s266	AGC/DMPK/ROCK/ROCK1	7.66	3.4
UBP8_HUMAN	s716	AGC/DMPK/ROCK/ROCK1	3.6	3.4
KCC2D_HUMAN	t337	AGC/GRK	1.29	0.79
LRCH1_HUMAN	t568	AGC/GRK	0.86	0.79
PAXI_HUMAN	t132	AGC/GRK	0.97	0.79
APC_HUMAN	t2676	AGC/GRK	0.83	0.79
CASC3_HUMAN	t143	AGC/GRK	1.19	0.79
CKAP5_HUMAN	t832	AGC/GRK	1.27	0.79
DC1L1_HUMAN	t518	AGC/GRK	1.21	0.79
FXR2_HUMAN	t558	AGC/GRK	0.84	0.79
PHLB1_HUMAN	t580	AGC/GRK	0.89	0.79
SCRIB_HUMAN	t689	AGC/GRK	2.07	0.79
SMC4_HUMAN	t39	AGC/GRK	1	0.79
SVIL_HUMAN	t62	AGC/GRK	1.4	0.79
UBP24_HUMAN	t2565	AGC/GRK	1.09	0.79
VIME_HUMAN	t202	AGC/GRK	1.21	0.79
AHNK_HUMAN	s5749	AGC/GRK	0.94	0.79
ARHGB_HUMAN	s635	AGC/GRK	0.89	0.79
ASAP2_HUMAN	s701	AGC/GRK	1.1	0.79
BIG2_HUMAN	s276	AGC/GRK	0.95	0.79
DOCK7_HUMAN	s900	AGC/GRK	0.86	0.79
DYHC1_HUMAN	s4368	AGC/GRK	0.95	0.79
FKB15_HUMAN	s962	AGC/GRK	0.91	0.79
LIMA1_HUMAN	s686	AGC/GRK	0.98	0.79
LIPA1_HUMAN	s238	AGC/GRK	1.35	0.79
LPXN_HUMAN	s19	AGC/GRK	0.91	0.79
LUZP1_HUMAN	s995	AGC/GRK	0.9	0.79
MAGA4_HUMAN	s99	AGC/GRK	0.81	0.79
MELPH_HUMAN	s463	AGC/GRK	0.98	0.79
NRDC_HUMAN	s94	AGC/GRK	0.85	0.79
PAXI_HUMAN	s91	AGC/GRK	0.92	0.79
PDCD5_HUMAN	s119	AGC/GRK	1.03	0.79
RHG12_HUMAN	s215	AGC/GRK	0.82	0.79
SMC4_HUMAN	s41	AGC/GRK	0.9	0.79
SPAG1_HUMAN	s423	AGC/GRK	0.83	0.79
YAP1_HUMAN	s109	AGC/GRK	0.82	0.79
ADIP_HUMAN	s312	AGC/GRK	0.82	0.79
AHNK_HUMAN	s5790	AGC/GRK	0.95	0.79
AKA11_HUMAN	s1240	AGC/GRK	1.03	0.79
ARI1A_HUMAN	s363	AGC/GRK	0.97	0.79
B3A2_HUMAN	s132	AGC/GRK	2.29	0.79
B3A2_HUMAN	s144	AGC/GRK	0.82	0.79
BI2L1_HUMAN	s331	AGC/GRK	1.01	0.79
DMXL1_HUMAN	s436	AGC/GRK	1.02	0.79
DTD1_HUMAN	s196	AGC/GRK	1.09	0.79
DTD1_HUMAN	s197	AGC/GRK	0.91	0.79
E41L2_HUMAN	s39	AGC/GRK	0.83	0.79
E41L2_HUMAN	s715	AGC/GRK	1.07	0.79
F91A1_HUMAN	s355	AGC/GRK	1.66	0.79
FARP1_HUMAN	s894	AGC/GRK	1.25	0.79
FKB15_HUMAN	s956	AGC/GRK	1.08	0.79
FLCN_HUMAN	s302	AGC/GRK	1.36	0.79
GAK_HUMAN	s826	AGC/GRK	1.19	0.79
GAK_HUMAN	s829	AGC/GRK	1.03	0.79
GIT1_HUMAN	s385	AGC/GRK	1.03	0.79
GPTC2_HUMAN	s284	AGC/GRK	0.92	0.79
H1BP3_HUMAN	s194	AGC/GRK	0.85	0.79
IF4B_HUMAN	s445	AGC/GRK	0.94	0.79
ITAV_HUMAN	s1046	AGC/GRK	1.58	0.79
KIF1C_HUMAN	s676	AGC/GRK	0.9	0.79
LAP2_HUMAN	s602	AGC/GRK	1.07	0.79
LIMA1_HUMAN	s225	AGC/GRK	1.1	0.79
LRCH1_HUMAN	s532	AGC/GRK	0.98	0.79
LRCH1_HUMAN	s536	AGC/GRK	0.88	0.79
LRRF2_HUMAN	s314	AGC/GRK	1.5	0.79
M4K4_HUMAN	s900	AGC/GRK	0.96	0.79
MAP1B_HUMAN	s1016	AGC/GRK	2.06	0.79
MAP4_HUMAN	s787	AGC/GRK	1.11	0.79
MOT1_HUMAN	s461	AGC/GRK	1.31	0.79
MOT1_HUMAN	s467	AGC/GRK	1.44	0.79
MY18A_HUMAN	s1942	AGC/GRK	0.84	0.79
NADAP_HUMAN	s466	AGC/GRK	0.89	0.79
NDRG1_HUMAN	s367	AGC/GRK	0.82	0.79
NEST_HUMAN	s1175	AGC/GRK	0.92	0.79
PA24A_HUMAN	s437	AGC/GRK	1.33	0.79
PCM1_HUMAN	s537	AGC/GRK	1.71	0.79
PCM1_HUMAN	s533	AGC/GRK	2.04	0.79
PURB_HUMAN	s304	AGC/GRK	1.04	0.79
RABE1_HUMAN	s410	AGC/GRK	1.15	0.79
S26A2_HUMAN	s16	AGC/GRK	1.13	0.79
SAP30_HUMAN	s131	AGC/GRK	1.1	0.79
SASH1_HUMAN	s248	AGC/GRK	0.92	0.79
SCRIB_HUMAN	s688	AGC/GRK	1.98	0.79
SPTB2_HUMAN	s2102	AGC/GRK	0.84	0.79
SPTB2_HUMAN	s2164	AGC/GRK	1.09	0.79
SPTB2_HUMAN	s2165	AGC/GRK	1.59	0.79
SVIL_HUMAN	s1422	AGC/GRK	0.82	0.79
SVIL_HUMAN	s63	AGC/GRK	1.2	0.79
TLN1_HUMAN	s425	AGC/GRK	0.97	0.79
UBP2L_HUMAN	s471	AGC/GRK	1.04	0.79
ZO1_HUMAN	s294	AGC/GRK	0.98	0.79
ZO1_HUMAN	s297	AGC/GRK	0.95	0.79
ZO2_HUMAN	s1068	AGC/GRK	0.89	0.79
DREB_HUMAN	t335	AGC/GRK/BARK	2.54	1.78
FXR2_HUMAN	t411	AGC/GRK/BARK	2	1.78
MAP1B_HUMAN	t1949	AGC/GRK/BARK	1.93	1.78
PAXI_HUMAN	t132	AGC/GRK/BARK	2.42	1.78
SMC4_HUMAN	t44	AGC/GRK/BARK	2.15	1.78
DC1L1_HUMAN	t518	AGC/GRK/BARK	5.39	1.78
DDX24_HUMAN	t302	AGC/GRK/BARK	1.81	1.78
KLC4_HUMAN	t612	AGC/GRK/BARK	2.87	1.78
RABE1_HUMAN	t408	AGC/GRK/BARK	2.51	1.78
RBGP1_HUMAN	t996	AGC/GRK/BARK	1.81	1.78
SCRIB_HUMAN	t689	AGC/GRK/BARK	3.57	1.78
SMC4_HUMAN	t39	AGC/GRK/BARK	1.97	1.78
SVIL_HUMAN	t62	AGC/GRK/BARK	2.42	1.78
UBP24_HUMAN	t2565	AGC/GRK/BARK	1.97	1.78
ASAP2_HUMAN	s701	AGC/GRK/BARK	2.75	1.78
CSRP1_HUMAN	s192	AGC/GRK/BARK	3.36	1.78
DREB_HUMAN	s337	AGC/GRK/BARK	2.75	1.78
DREB_HUMAN	s339	AGC/GRK/BARK	2.33	1.78
DREB_HUMAN	s341	AGC/GRK/BARK	2.6	1.78
DYHC1_HUMAN	s4368	AGC/GRK/BARK	2	1.78
MAP1B_HUMAN	s1793	AGC/GRK/BARK	1.81	1.78
MAP1B_HUMAN	s1797	AGC/GRK/BARK	1.87	1.78
MELPH_HUMAN	s463	AGC/GRK/BARK	3.21	1.78
MPRIP_HUMAN	s220	AGC/GRK/BARK	2.06	1.78
MYO5A_HUMAN	s600	AGC/GRK/BARK	1.9	1.78
NHSL1_HUMAN	s1382	AGC/GRK/BARK	2.03	1.78
PAXI_HUMAN	s85	AGC/GRK/BARK	1.81	1.78
PDCD5_HUMAN	s119	AGC/GRK/BARK	3.6	1.78
PTN12_HUMAN	s673	AGC/GRK/BARK	2.12	1.78
RHG12_HUMAN	s215	AGC/GRK/BARK	2.09	1.78
RIOK1_HUMAN	s22	AGC/GRK/BARK	2.57	1.78
SCRIB_HUMAN	s1448	AGC/GRK/BARK	1.97	1.78
SIPA1_HUMAN	s839	AGC/GRK/BARK	1.81	1.78
SMC4_HUMAN	s41	AGC/GRK/BARK	2.15	1.78
SMN_HUMAN	s31	AGC/GRK/BARK	2.48	1.78
SYNEM_HUMAN	s1049	AGC/GRK/BARK	1.97	1.78
VIME_HUMAN	s26	AGC/GRK/BARK	1.87	1.78
AFAD_HUMAN	s1696	AGC/GRK/BARK	2.09	1.78
AHNK_HUMAN	s5790	AGC/GRK/BARK	2.3	1.78
ANK3_HUMAN	s867	AGC/GRK/BARK	1.97	1.78
ASML_HUMAN	s239	AGC/GRK/BARK	1.87	1.78
B3A2_HUMAN	s132	AGC/GRK/BARK	2.72	1.78
CD2B2_HUMAN	s49	AGC/GRK/BARK	1.84	1.78
CE170_HUMAN	s379	AGC/GRK/BARK	2.66	1.78
CNN3_HUMAN	s323	AGC/GRK/BARK	2.21	1.78
DMXL1_HUMAN	s436	AGC/GRK/BARK	2.36	1.78
DOCK7_HUMAN	s862	AGC/GRK/BARK	1.9	1.78
DREB_HUMAN	s342	AGC/GRK/BARK	2.9	1.78
DTD1_HUMAN	s196	AGC/GRK/BARK	2.54	1.78
DTD1_HUMAN	s197	AGC/GRK/BARK	1.97	1.78
E41L2_HUMAN	s39	AGC/GRK/BARK	2.12	1.78
F91A1_HUMAN	s355	AGC/GRK/BARK	2.48	1.78
STRP1_HUMAN	s59	AGC/GRK/BARK	2.03	1.78
FKB15_HUMAN	s956	AGC/GRK/BARK	2	1.78
FLCN_HUMAN	s302	AGC/GRK/BARK	2.93	1.78
FXR2_HUMAN	s410	AGC/GRK/BARK	2.3	1.78
GAK_HUMAN	s826	AGC/GRK/BARK	3.48	1.78
GAK_HUMAN	s829	AGC/GRK/BARK	2.51	1.78
ITAV_HUMAN	s1046	AGC/GRK/BARK	3.72	1.78
K2C5_HUMAN	s21	AGC/GRK/BARK	1.81	1.78
LIMD1_HUMAN	s240	AGC/GRK/BARK	2.42	1.78
LIPB1_HUMAN	s1003	AGC/GRK/BARK	2.51	1.78
LR16A_HUMAN	s1360	AGC/GRK/BARK	2.09	1.78
LRCH1_HUMAN	s532	AGC/GRK/BARK	2.75	1.78
LRRF2_HUMAN	s314	AGC/GRK/BARK	2.36	1.78
MAP1B_HUMAN	s1915	AGC/GRK/BARK	1.9	1.78
MAP1B_HUMAN	s1016	AGC/GRK/BARK	2.75	1.78
MAP1B_HUMAN	s936	AGC/GRK/BARK	1.93	1.78
MOT1_HUMAN	s461	AGC/GRK/BARK	2.06	1.78
MPDZ_HUMAN	s354	AGC/GRK/BARK	1.97	1.78
MPRIP_HUMAN	s980	AGC/GRK/BARK	1.93	1.78
MRCKA_HUMAN	s1706	AGC/GRK/BARK	1.9	1.78
NEST_HUMAN	s1175	AGC/GRK/BARK	2.93	1.78
NEST_HUMAN	s814	AGC/GRK/BARK	2.3	1.78
NEST_HUMAN	s891	AGC/GRK/BARK	2	1.78
PA24A_HUMAN	s437	AGC/GRK/BARK	3.24	1.78
PCM1_HUMAN	s537	AGC/GRK/BARK	2.45	1.78
PCM1_HUMAN	s533	AGC/GRK/BARK	4.03	1.78
PHAG1_HUMAN	s419	AGC/GRK/BARK	2.15	1.78
PKN1_HUMAN	s561	AGC/GRK/BARK	2.03	1.78
PURB_HUMAN	s304	AGC/GRK/BARK	2.69	1.78
RABE1_HUMAN	s410	AGC/GRK/BARK	2.51	1.78
RFC1_HUMAN	s73	AGC/GRK/BARK	2.24	1.78
RFIP5_HUMAN	s395	AGC/GRK/BARK	2.36	1.78
RPGF6_HUMAN	s1590	AGC/GRK/BARK	3.9	1.78
SAC2_HUMAN	s909	AGC/GRK/BARK	2.18	1.78
SAP30_HUMAN	s131	AGC/GRK/BARK	1.97	1.78
SASH1_HUMAN	s248	AGC/GRK/BARK	2.12	1.78
SCRIB_HUMAN	s688	AGC/GRK/BARK	3.03	1.78
SPTB2_HUMAN	s2161	AGC/GRK/BARK	3.03	1.78
SPTB2_HUMAN	s2164	AGC/GRK/BARK	2.51	1.78
SPTB2_HUMAN	s2165	AGC/GRK/BARK	3.18	1.78
SPTB2_HUMAN	s2169	AGC/GRK/BARK	2.3	1.78
SVIL_HUMAN	s50	AGC/GRK/BARK	2.09	1.78
SVIL_HUMAN	s63	AGC/GRK/BARK	2.93	1.78
TANC1_HUMAN	s465	AGC/GRK/BARK	1.84	1.78
TRIM9_HUMAN	s46	AGC/GRK/BARK	1.97	1.78
UBP2L_HUMAN	s470	AGC/GRK/BARK	2.03	1.78
UBP2L_HUMAN	s471	AGC/GRK/BARK	2.24	1.78
ZO1_HUMAN	s837	AGC/GRK/BARK	1.93	1.78
ZO2_HUMAN	s1067	AGC/GRK/BARK	2.06	1.78
ZO2_HUMAN	s430	AGC/GRK/BARK	2.06	1.78
DREB_HUMAN	t335	AGC/GRK/BARK/GRK-2	2.06	1.62
PAXI_HUMAN	t132	AGC/GRK/BARK/GRK-2	2	1.62
DC1L1_HUMAN	t518	AGC/GRK/BARK/GRK-2	4.75	1.62
DDX24_HUMAN	t302	AGC/GRK/BARK/GRK-2	1.96	1.62
H15_HUMAN	t11	AGC/GRK/BARK/GRK-2	1.82	1.62
KLC4_HUMAN	t612	AGC/GRK/BARK/GRK-2	2.03	1.62
MYCB2_HUMAN	t2645	AGC/GRK/BARK/GRK-2	1.65	1.62
RABE1_HUMAN	t408	AGC/GRK/BARK/GRK-2	2.24	1.62
SCRIB_HUMAN	t689	AGC/GRK/BARK/GRK-2	3.62	1.62
SMC4_HUMAN	t39	AGC/GRK/BARK/GRK-2	1.96	1.62
SVIL_HUMAN	t62	AGC/GRK/BARK/GRK-2	2.34	1.62
UBP24_HUMAN	t2565	AGC/GRK/BARK/GRK-2	1.82	1.62
ARHG6_HUMAN	s640	AGC/GRK/BARK/GRK-2	1.72	1.62
ASAP2_HUMAN	s701	AGC/GRK/BARK/GRK-2	2.89	1.62
CSRP1_HUMAN	s192	AGC/GRK/BARK/GRK-2	3.51	1.62
DREB_HUMAN	s337	AGC/GRK/BARK/GRK-2	1.93	1.62
DREB_HUMAN	s339	AGC/GRK/BARK/GRK-2	1.89	1.62
DREB_HUMAN	s341	AGC/GRK/BARK/GRK-2	2.41	1.62
DYHC1_HUMAN	s4368	AGC/GRK/BARK/GRK-2	1.93	1.62
LIMA1_HUMAN	s686	AGC/GRK/BARK/GRK-2	1.69	1.62
MELPH_HUMAN	s463	AGC/GRK/BARK/GRK-2	3.17	1.62
MPRIP_HUMAN	s220	AGC/GRK/BARK/GRK-2	1.82	1.62
NHSL1_HUMAN	s1382	AGC/GRK/BARK/GRK-2	1.86	1.62
PAXI_HUMAN	s130	AGC/GRK/BARK/GRK-2	1.86	1.62
PDCD5_HUMAN	s119	AGC/GRK/BARK/GRK-2	3.72	1.62
PTN12_HUMAN	s673	AGC/GRK/BARK/GRK-2	2.13	1.62
RIOK1_HUMAN	s22	AGC/GRK/BARK/GRK-2	2.48	1.62
SMC4_HUMAN	s41	AGC/GRK/BARK/GRK-2	1.96	1.62
SMN_HUMAN	s31	AGC/GRK/BARK/GRK-2	2.44	1.62
SVIL_HUMAN	s920	AGC/GRK/BARK/GRK-2	1.79	1.62
1433E_HUMAN	s210	AGC/GRK/BARK/GRK-2	1.65	1.62
1433Z_HUMAN	s207	AGC/GRK/BARK/GRK-2	1.65	1.62
AFAD_HUMAN	s1696	AGC/GRK/BARK/GRK-2	1.93	1.62
AHNK_HUMAN	s5790	AGC/GRK/BARK/GRK-2	1.75	1.62
ANK3_HUMAN	s867	AGC/GRK/BARK/GRK-2	2.03	1.62
ASML_HUMAN	s239	AGC/GRK/BARK/GRK-2	1.69	1.62
B3A2_HUMAN	s132	AGC/GRK/BARK/GRK-2	2.86	1.62
CD2B2_HUMAN	s49	AGC/GRK/BARK/GRK-2	1.69	1.62
CE170_HUMAN	s379	AGC/GRK/BARK/GRK-2	2.72	1.62
CNN3_HUMAN	s323	AGC/GRK/BARK/GRK-2	2.24	1.62
DMXL1_HUMAN	s436	AGC/GRK/BARK/GRK-2	2.2	1.62
DOCK7_HUMAN	s862	AGC/GRK/BARK/GRK-2	1.75	1.62
DREB_HUMAN	s342	AGC/GRK/BARK/GRK-2	2.03	1.62
DTD1_HUMAN	s196	AGC/GRK/BARK/GRK-2	2.34	1.62
E41L2_HUMAN	s39	AGC/GRK/BARK/GRK-2	2	1.62
F91A1_HUMAN	s355	AGC/GRK/BARK/GRK-2	2.1	1.62
STRP1_HUMAN	s59	AGC/GRK/BARK/GRK-2	2.17	1.62
FKB15_HUMAN	s956	AGC/GRK/BARK/GRK-2	1.65	1.62
FLCN_HUMAN	s302	AGC/GRK/BARK/GRK-2	2.69	1.62
FXR2_HUMAN	s410	AGC/GRK/BARK/GRK-2	2.2	1.62
GAK_HUMAN	s826	AGC/GRK/BARK/GRK-2	3.31	1.62
GAK_HUMAN	s829	AGC/GRK/BARK/GRK-2	2.62	1.62
ITAV_HUMAN	s1046	AGC/GRK/BARK/GRK-2	3.96	1.62
K2C5_HUMAN	s36	AGC/GRK/BARK/GRK-2	1.72	1.62
LAP2_HUMAN	s603	AGC/GRK/BARK/GRK-2	1.72	1.62
LIMD1_HUMAN	s240	AGC/GRK/BARK/GRK-2	1.89	1.62
LIPB1_HUMAN	s1003	AGC/GRK/BARK/GRK-2	1.72	1.62
LR16A_HUMAN	s1360	AGC/GRK/BARK/GRK-2	2	1.62
LRCH1_HUMAN	s532	AGC/GRK/BARK/GRK-2	2.55	1.62
LRRF2_HUMAN	s314	AGC/GRK/BARK/GRK-2	1.86	1.62
MAP1B_HUMAN	s1016	AGC/GRK/BARK/GRK-2	3	1.62
MAP1B_HUMAN	s936	AGC/GRK/BARK/GRK-2	2	1.62
MOT1_HUMAN	s461	AGC/GRK/BARK/GRK-2	1.96	1.62
MPRIP_HUMAN	s980	AGC/GRK/BARK/GRK-2	1.75	1.62
MRCKA_HUMAN	s1706	AGC/GRK/BARK/GRK-2	1.69	1.62
NADAP_HUMAN	s466	AGC/GRK/BARK/GRK-2	1.65	1.62
NEST_HUMAN	s1175	AGC/GRK/BARK/GRK-2	3.24	1.62
NEST_HUMAN	s814	AGC/GRK/BARK/GRK-2	2.06	1.62
OSBP1_HUMAN	s351	AGC/GRK/BARK/GRK-2	1.79	1.62
PA24A_HUMAN	s437	AGC/GRK/BARK/GRK-2	2.89	1.62
PCM1_HUMAN	s537	AGC/GRK/BARK/GRK-2	2.44	1.62
PCM1_HUMAN	s533	AGC/GRK/BARK/GRK-2	3.89	1.62
PHAG1_HUMAN	s419	AGC/GRK/BARK/GRK-2	2.13	1.62
PURB_HUMAN	s304	AGC/GRK/BARK/GRK-2	2.82	1.62
RABE1_HUMAN	s410	AGC/GRK/BARK/GRK-2	2.27	1.62
RFC1_HUMAN	s73	AGC/GRK/BARK/GRK-2	1.86	1.62
RFIP5_HUMAN	s395	AGC/GRK/BARK/GRK-2	1.75	1.62
RPGF6_HUMAN	s1590	AGC/GRK/BARK/GRK-2	3.31	1.62
SAP30_HUMAN	s131	AGC/GRK/BARK/GRK-2	2.03	1.62
SASH1_HUMAN	s248	AGC/GRK/BARK/GRK-2	1.69	1.62
SCRIB_HUMAN	s688	AGC/GRK/BARK/GRK-2	2.69	1.62
SPTB2_HUMAN	s2161	AGC/GRK/BARK/GRK-2	2.75	1.62
SPTB2_HUMAN	s2164	AGC/GRK/BARK/GRK-2	1.79	1.62
SPTB2_HUMAN	s2165	AGC/GRK/BARK/GRK-2	2.51	1.62
SPTB2_HUMAN	s2169	AGC/GRK/BARK/GRK-2	2.17	1.62
SVIL_HUMAN	s63	AGC/GRK/BARK/GRK-2	2.72	1.62
UBP2L_HUMAN	s471	AGC/GRK/BARK/GRK-2	2.24	1.62
ZO1_HUMAN	s837	AGC/GRK/BARK/GRK-2	1.75	1.62
ZO2_HUMAN	s1067	AGC/GRK/BARK/GRK-2	2.1	1.62
ZO2_HUMAN	s1068	AGC/GRK/BARK/GRK-2	1.79	1.62
ZO2_HUMAN	s430	AGC/GRK/BARK/GRK-2	2.03	1.62
SCRIB_HUMAN	t689	AGC/GRK/BARK/GRK-3	6.5	5.75
BAIP2_HUMAN	s366	AGC/GRK/BARK/GRK-3	8.25	5.75
BIG2_HUMAN	s276	AGC/GRK/BARK/GRK-3	6.25	5.75
FKB15_HUMAN	s962	AGC/GRK/BARK/GRK-3	9.75	5.75
KLC4_HUMAN	s590	AGC/GRK/BARK/GRK-3	6	5.75
LUZP1_HUMAN	s995	AGC/GRK/BARK/GRK-3	6.75	5.75
NEST_HUMAN	s578	AGC/GRK/BARK/GRK-3	7.5	5.75
PARVA_HUMAN	s14	AGC/GRK/BARK/GRK-3	5.75	5.75
PAXI_HUMAN	s91	AGC/GRK/BARK/GRK-3	6.75	5.75
RFIP5_HUMAN	s357	AGC/GRK/BARK/GRK-3	6.5	5.75
SPAG1_HUMAN	s423	AGC/GRK/BARK/GRK-3	7.5	5.75
SYNEM_HUMAN	s1049	AGC/GRK/BARK/GRK-3	6.25	5.75
SYNEM_HUMAN	s1044	AGC/GRK/BARK/GRK-3	6.75	5.75
TENC1_HUMAN	s120	AGC/GRK/BARK/GRK-3	6.25	5.75
VIME_HUMAN	s26	AGC/GRK/BARK/GRK-3	6	5.75
B3A2_HUMAN	s132	AGC/GRK/BARK/GRK-3	6.25	5.75
CDK12_HUMAN	s382	AGC/GRK/BARK/GRK-3	7.25	5.75
CUL4A_HUMAN	s10	AGC/GRK/BARK/GRK-3	6	5.75
DEN4C_HUMAN	s1089	AGC/GRK/BARK/GRK-3	5.75	5.75
DOCK7_HUMAN	s888	AGC/GRK/BARK/GRK-3	8	5.75
FKB15_HUMAN	s956	AGC/GRK/BARK/GRK-3	6.25	5.75
FLNB_HUMAN	s2487	AGC/GRK/BARK/GRK-3	6.25	5.75
GLCI1_HUMAN	s223	AGC/GRK/BARK/GRK-3	6	5.75
JPH1_HUMAN	s475	AGC/GRK/BARK/GRK-3	5.75	5.75
LIPA1_HUMAN	s275	AGC/GRK/BARK/GRK-3	5.75	5.75
LRRF2_HUMAN	s314	AGC/GRK/BARK/GRK-3	8.5	5.75
LRRF2_HUMAN	s333	AGC/GRK/BARK/GRK-3	7	5.75
M4K4_HUMAN	s900	AGC/GRK/BARK/GRK-3	8.5	5.75
MAP4_HUMAN	s787	AGC/GRK/BARK/GRK-3	8	5.75
KMT2A_HUMAN	s3659	AGC/GRK/BARK/GRK-3	8.25	5.75
MOT1_HUMAN	s467	AGC/GRK/BARK/GRK-3	9.25	5.75
MTFR1_HUMAN	s119	AGC/GRK/BARK/GRK-3	5.75	5.75
MYPT1_HUMAN	s995	AGC/GRK/BARK/GRK-3	5.75	5.75
PLEC_HUMAN	s4391	AGC/GRK/BARK/GRK-3	8.75	5.75
PPR18_HUMAN	s224	AGC/GRK/BARK/GRK-3	6	5.75
RGPA1_HUMAN	s796	AGC/GRK/BARK/GRK-3	7	5.75
RIPK2_HUMAN	s363	AGC/GRK/BARK/GRK-3	6.25	5.75
SCRIB_HUMAN	s688	AGC/GRK/BARK/GRK-3	8.75	5.75
SPTB2_HUMAN	s2165	AGC/GRK/BARK/GRK-3	7	5.75
SVIL_HUMAN	s50	AGC/GRK/BARK/GRK-3	5.75	5.75
SVIL_HUMAN	s63	AGC/GRK/BARK/GRK-3	6	5.75
SZRD1_HUMAN	s39	AGC/GRK/BARK/GRK-3	6.5	5.75
UB2J1_HUMAN	s266	AGC/GRK/BARK/GRK-3	10.25	5.75
AAK1_HUMAN	t653	AGC/GRK/GRK	2.12	2
CCD43_HUMAN	t139	AGC/GRK/GRK	2	2
CKAP5_HUMAN	t832	AGC/GRK/GRK	2.7	2
DC1L1_HUMAN	t518	AGC/GRK/GRK	4.12	2
KLC4_HUMAN	t612	AGC/GRK/GRK	3.37	2
CSRP1_HUMAN	s192	AGC/GRK/GRK	3.87	2
DREB_HUMAN	s341	AGC/GRK/GRK	3.41	2
FAK1_HUMAN	s910	AGC/GRK/GRK	3.41	2
LRRF2_HUMAN	s328	AGC/GRK/GRK	2.37	2
MYPT1_HUMAN	s509	AGC/GRK/GRK	2.08	2
PAXI_HUMAN	s91	AGC/GRK/GRK	3.08	2
PDCD5_HUMAN	s119	AGC/GRK/GRK	2.62	2
SVIL_HUMAN	s920	AGC/GRK/GRK	2.08	2
SYEP_HUMAN	s886	AGC/GRK/GRK	2.45	2
ASML_HUMAN	s239	AGC/GRK/GRK	2.2	2
B3A2_HUMAN	s132	AGC/GRK/GRK	2.62	2
BAIP2_HUMAN	s338	AGC/GRK/GRK	2	2
BORG4_HUMAN	s295	AGC/GRK/GRK	2.08	2
CSN1_HUMAN	s474	AGC/GRK/GRK	2.66	2
DTD1_HUMAN	s196	AGC/GRK/GRK	2.95	2
EH1L1_HUMAN	s285	AGC/GRK/GRK	2.04	2
F91A1_HUMAN	s355	AGC/GRK/GRK	2.58	2
FKB15_HUMAN	s956	AGC/GRK/GRK	2.16	2
GAK_HUMAN	s829	AGC/GRK/GRK	2.04	2
ITA5_HUMAN	s124	AGC/GRK/GRK	2.33	2
ITAV_HUMAN	s1046	AGC/GRK/GRK	4.33	2
K22E_HUMAN	s26	AGC/GRK/GRK	2.16	2
K2C5_HUMAN	s21	AGC/GRK/GRK	2.08	2
LIPB1_HUMAN	s1003	AGC/GRK/GRK	3.08	2
LRRF2_HUMAN	s314	AGC/GRK/GRK	2.41	2
LRRF2_HUMAN	s333	AGC/GRK/GRK	2	2
M3K1_HUMAN	s292	AGC/GRK/GRK	2.2	2
MAGA4_HUMAN	s90	AGC/GRK/GRK	2.12	2
MAP1B_HUMAN	s1785	AGC/GRK/GRK	2	2
MOT1_HUMAN	s467	AGC/GRK/GRK	2.08	2
NEK1_HUMAN	s1126	AGC/GRK/GRK	2.33	2
NSRP1_HUMAN	s33	AGC/GRK/GRK	2	2
PA24A_HUMAN	s437	AGC/GRK/GRK	2.12	2
PCM1_HUMAN	s533	AGC/GRK/GRK	2.12	2
PURB_HUMAN	s304	AGC/GRK/GRK	3.83	2
RPGF6_HUMAN	s1590	AGC/GRK/GRK	2.12	2
SAC2_HUMAN	s905	AGC/GRK/GRK	2.83	2
SAC2_HUMAN	s909	AGC/GRK/GRK	2.29	2
SNTB2_HUMAN	s228	AGC/GRK/GRK	2.54	2
SRRM1_HUMAN	s707	AGC/GRK/GRK	2.08	2
SVIL_HUMAN	s1422	AGC/GRK/GRK	2.08	2
SYEP_HUMAN	s882	AGC/GRK/GRK	2.16	2
UBP2L_HUMAN	s471	AGC/GRK/GRK	2.37	2
AAK1_HUMAN	t653	AGC/GRK/GRK/GRK-1	4.75	3.75
DC1L1_HUMAN	t518	AGC/GRK/GRK/GRK-1	4.87	3.75
KLC4_HUMAN	t612	AGC/GRK/GRK/GRK-1	5.12	3.75
CSRP1_HUMAN	s192	AGC/GRK/GRK/GRK-1	6.37	3.75
DREB_HUMAN	s341	AGC/GRK/GRK/GRK-1	7.37	3.75
SYEP_HUMAN	s886	AGC/GRK/GRK/GRK-1	5.12	3.75
SYNRG_HUMAN	s580	AGC/GRK/GRK/GRK-1	4	3.75
APC_HUMAN	s1774	AGC/GRK/GRK/GRK-1	4.25	3.75
ASPP2_HUMAN	s737	AGC/GRK/GRK/GRK-1	3.75	3.75
B3A2_HUMAN	s132	AGC/GRK/GRK/GRK-1	4.25	3.75
CT2NL_HUMAN	s568	AGC/GRK/GRK/GRK-1	4.75	3.75
DTD1_HUMAN	s196	AGC/GRK/GRK/GRK-1	4.25	3.75
F91A1_HUMAN	s355	AGC/GRK/GRK/GRK-1	5.37	3.75
FKB15_HUMAN	s956	AGC/GRK/GRK/GRK-1	3.75	3.75
FLCN_HUMAN	s302	AGC/GRK/GRK/GRK-1	3.87	3.75
ITAV_HUMAN	s1046	AGC/GRK/GRK/GRK-1	8.62	3.75
K22E_HUMAN	s26	AGC/GRK/GRK/GRK-1	4	3.75
K2C5_HUMAN	s21	AGC/GRK/GRK/GRK-1	4.5	3.75
KPCA_HUMAN	s226	AGC/GRK/GRK/GRK-1	4	3.75
LIPB1_HUMAN	s1003	AGC/GRK/GRK/GRK-1	4	3.75
LRRF2_HUMAN	s314	AGC/GRK/GRK/GRK-1	4	3.75
MAP1B_HUMAN	s1785	AGC/GRK/GRK/GRK-1	4.12	3.75
PURB_HUMAN	s304	AGC/GRK/GRK/GRK-1	3.87	3.75
RPGF6_HUMAN	s1590	AGC/GRK/GRK/GRK-1	4	3.75
RPTOR_HUMAN	s877	AGC/GRK/GRK/GRK-1	3.87	3.75
SAC2_HUMAN	s905	AGC/GRK/GRK/GRK-1	5	3.75
SAC2_HUMAN	s909	AGC/GRK/GRK/GRK-1	4.37	3.75
SIPA1_HUMAN	s74	AGC/GRK/GRK/GRK-1	4.25	3.75
SPTB2_HUMAN	s2161	AGC/GRK/GRK/GRK-1	3.87	3.75
SRA1_HUMAN	s87	AGC/GRK/GRK/GRK-1	4	3.75
TPC10_HUMAN	s711	AGC/GRK/GRK/GRK-1	4.25	3.75
UBE2O_HUMAN	s839	AGC/GRK/GRK/GRK-1	4.12	3.75
UBP2L_HUMAN	s471	AGC/GRK/GRK/GRK-1	5.25	3.75
VIME_HUMAN	s42	AGC/GRK/GRK/GRK-1	3.75	3.75
CASC3_HUMAN	t143	AGC/GRK/GRK/GRK-4	5	5
VIME_HUMAN	t202	AGC/GRK/GRK/GRK-4	5.66	5
AHNK_HUMAN	s5749	AGC/GRK/GRK/GRK-4	5.66	5
NEST_HUMAN	s945	AGC/GRK/GRK/GRK-4	7.66	5
SVIL_HUMAN	s920	AGC/GRK/GRK/GRK-4	8	5
ARHG2_HUMAN	s177	AGC/GRK/GRK/GRK-4	8.33	5
BI2L1_HUMAN	s331	AGC/GRK/GRK/GRK-4	8.33	5
CE170_HUMAN	s1280	AGC/GRK/GRK/GRK-4	7.33	5
CLIP1_HUMAN	s195	AGC/GRK/GRK/GRK-4	6.33	5
F262_HUMAN	s466	AGC/GRK/GRK/GRK-4	5.66	5
FIL1L_HUMAN	s1047	AGC/GRK/GRK/GRK-4	5	5
ITA5_HUMAN	s124	AGC/GRK/GRK/GRK-4	7.66	5
NEST_HUMAN	s323	AGC/GRK/GRK/GRK-4	7.33	5
NIPA_HUMAN	s344	AGC/GRK/GRK/GRK-4	5.33	5
RFIP1_HUMAN	s234	AGC/GRK/GRK/GRK-4	6	5
TENS3_HUMAN	s573	AGC/GRK/GRK/GRK-4	5.66	5
TOIP1_HUMAN	s154	AGC/GRK/GRK/GRK-4	5	5
SCRIB_HUMAN	t689	AGC/GRK/GRK/GRK-5	2.9	2.27
ASAP2_HUMAN	s701	AGC/GRK/GRK/GRK-5	3.18	2.27
DLG5_HUMAN	s1263	AGC/GRK/GRK/GRK-5	2.36	2.27
EHBP1_HUMAN	s426	AGC/GRK/GRK/GRK-5	2.36	2.27
FAK1_HUMAN	s890	AGC/GRK/GRK/GRK-5	2.36	2.27
FKB15_HUMAN	s956	AGC/GRK/GRK/GRK-5	2.54	2.27
K2C6A_HUMAN	s237	AGC/GRK/GRK/GRK-5	2.72	2.27
KPCD_HUMAN	s664	AGC/GRK/GRK/GRK-5	2.63	2.27
LAP2_HUMAN	s603	AGC/GRK/GRK/GRK-5	2.54	2.27
PA24A_HUMAN	s437	AGC/GRK/GRK/GRK-5	3.27	2.27
TPMT_HUMAN	s14	AGC/GRK/GRK/GRK-5	3.45	2.27
VIME_HUMAN	s420	AGC/GRK/GRK/GRK-5	2.54	2.27
ZO1_HUMAN	s297	AGC/GRK/GRK/GRK-5	3.54	2.27
ARHG6_HUMAN	t650	AGC/PKA	3.04	2.77
MYPT1_HUMAN	t696	AGC/PKA	7.33	2.77
SPTB2_HUMAN	t2328	AGC/PKA	3.27	2.77
FRYL_HUMAN	t1915	AGC/PKA	3.52	2.77
RBCC1_HUMAN	t238	AGC/PKA	3.27	2.77
SLAI2_HUMAN	t313	AGC/PKA	5.88	2.77
ACLY_HUMAN	s455	AGC/PKA	3.43	2.77
ADDA_HUMAN	s726	AGC/PKA	3.11	2.77
AKAP6_HUMAN	s1655	AGC/PKA	3.04	2.77
ARHG6_HUMAN	s640	AGC/PKA	4.82	2.77
ARHG6_HUMAN	s684	AGC/PKA	3.77	2.77
BAIP2_HUMAN	s366	AGC/PKA	3.58	2.77
BCAR3_HUMAN	s83	AGC/PKA	2.98	2.77
BCL9_HUMAN	s104	AGC/PKA	3.87	2.77
CYTSA_HUMAN	s887	AGC/PKA	3.29	2.77
DAAM2_HUMAN	s1052	AGC/PKA	4.68	2.77
DOCK7_HUMAN	s180	AGC/PKA	3.54	2.77
DYHC1_HUMAN	s4368	AGC/PKA	3.67	2.77
F117B_HUMAN	s273	AGC/PKA	2.93	2.77
GIT1_HUMAN	s592	AGC/PKA	3.3	2.77
GOGA4_HUMAN	s40	AGC/PKA	3.32	2.77
K1468_HUMAN	s180	AGC/PKA	2.8	2.77
KLC4_HUMAN	s590	AGC/PKA	3.4	2.77
LIPB1_HUMAN	s540	AGC/PKA	3.38	2.77
LRRF2_HUMAN	s328	AGC/PKA	6.03	2.77
LUZP1_HUMAN	s995	AGC/PKA	3.61	2.77
MYCB2_HUMAN	s2833	AGC/PKA	3.2	2.77
NCK1_HUMAN	s85	AGC/PKA	3.98	2.77
NDRG1_HUMAN	s330	AGC/PKA	3.78	2.77
NRDC_HUMAN	s94	AGC/PKA	7.22	2.77
PDLI4_HUMAN	s120	AGC/PKA	6.66	2.77
PHLB1_HUMAN	s578	AGC/PKA	4.98	2.77
PHLB1_HUMAN	s518	AGC/PKA	2.96	2.77
PHLB1_HUMAN	s520	AGC/PKA	4.19	2.77
PHLB2_HUMAN	s415	AGC/PKA	5.38	2.77
PRIC2_HUMAN	s695	AGC/PKA	4.8	2.77
PYR1_HUMAN	s1406	AGC/PKA	5.25	2.77
RFIP5_HUMAN	s357	AGC/PKA	4.13	2.77
RPGP1_HUMAN	s499	AGC/PKA	5.56	2.77
SCRIB_HUMAN	s1508	AGC/PKA	2.87	2.77
SI1L1_HUMAN	s1585	AGC/PKA	3.31	2.77
SIPA1_HUMAN	s55	AGC/PKA	2.95	2.77
SPAG1_HUMAN	s423	AGC/PKA	8.21	2.77
SYNEM_HUMAN	s1044	AGC/PKA	3.85	2.77
SYNRG_HUMAN	s752	AGC/PKA	3	2.77
TB182_HUMAN	s429	AGC/PKA	5.1	2.77
TENC1_HUMAN	s120	AGC/PKA	2.83	2.77
TENS3_HUMAN	s776	AGC/PKA	4.63	2.77
TISB_HUMAN	s54	AGC/PKA	5.32	2.77
YAP1_HUMAN	s109	AGC/PKA	4.2	2.77
ABLM3_HUMAN	s373	AGC/PKA	2.89	2.77
ABLM3_HUMAN	s503	AGC/PKA	6.51	2.77
AF1L2_HUMAN	s484	AGC/PKA	3.01	2.77
AHNK_HUMAN	s5780	AGC/PKA	3.09	2.77
AHNK_HUMAN	s5782	AGC/PKA	4.12	2.77
ARHG2_HUMAN	s886	AGC/PKA	7.21	2.77
ASPP2_HUMAN	s737	AGC/PKA	4.95	2.77
BCAR3_HUMAN	s290	AGC/PKA	4.17	2.77
BI2L1_HUMAN	s331	AGC/PKA	3.45	2.77
BICC1_HUMAN	s803	AGC/PKA	2.97	2.77
BIG2_HUMAN	s277	AGC/PKA	3.68	2.77
CA226_HUMAN	s222	AGC/PKA	5.55	2.77
CAMP2_HUMAN	s416	AGC/PKA	3.38	2.77
CDK12_HUMAN	s382	AGC/PKA	3.31	2.77
CNNM4_HUMAN	s664	AGC/PKA	2.95	2.77
CUL4A_HUMAN	s10	AGC/PKA	4.1	2.77
DEN4C_HUMAN	s1042	AGC/PKA	5.32	2.77
DEN4C_HUMAN	s1089	AGC/PKA	4.2	2.77
DNJC5_HUMAN	s8	AGC/PKA	5.21	2.77
DOCK7_HUMAN	s896	AGC/PKA	3.53	2.77
DOCK7_HUMAN	s898	AGC/PKA	3.07	2.77
DTD1_HUMAN	s196	AGC/PKA	3.23	2.77
EDC3_HUMAN	s161	AGC/PKA	4.04	2.77
F262_HUMAN	s466	AGC/PKA	7.24	2.77
STRP1_HUMAN	s59	AGC/PKA	3.38	2.77
FA64A_HUMAN	s16	AGC/PKA	6.74	2.77
FA83H_HUMAN	s914	AGC/PKA	5.37	2.77
FKB15_HUMAN	s1162	AGC/PKA	3.83	2.77
FKB15_HUMAN	s956	AGC/PKA	8.05	2.77
GLCI1_HUMAN	s223	AGC/PKA	3.08	2.77
GOGA4_HUMAN	s41	AGC/PKA	4.82	2.77
HDAC4_HUMAN	s632	AGC/PKA	2.97	2.77
HN1_HUMAN	s88	AGC/PKA	3.95	2.77
IQGA2_HUMAN	s16	AGC/PKA	3.28	2.77
ITPR3_HUMAN	s934	AGC/PKA	3.76	2.77
K6PP_HUMAN	s386	AGC/PKA	3.26	2.77
KI13B_HUMAN	s1381	AGC/PKA	3.08	2.77
KPCD2_HUMAN	s197	AGC/PKA	7.65	2.77
LIMA1_HUMAN	s225	AGC/PKA	3.97	2.77
LIMD1_HUMAN	s233	AGC/PKA	3	2.77
LIPA1_HUMAN	s275	AGC/PKA	3.77	2.77
LYST_HUMAN	s2105	AGC/PKA	3.24	2.77
M3K7_HUMAN	s389	AGC/PKA	3.41	2.77
M4K4_HUMAN	s900	AGC/PKA	4.14	2.77
MAP4_HUMAN	s787	AGC/PKA	3.91	2.77
MAST2_HUMAN	s74	AGC/PKA	2.95	2.77
MELPH_HUMAN	s337	AGC/PKA	4.2	2.77
KMT2A_HUMAN	s3659	AGC/PKA	5.53	2.77
MTFR1_HUMAN	s119	AGC/PKA	3.24	2.77
MYCPP_HUMAN	s1015	AGC/PKA	3.57	2.77
MYO10_HUMAN	s1883	AGC/PKA	6.21	2.77
MYPT1_HUMAN	s507	AGC/PKA	2.97	2.77
MYPT1_HUMAN	s995	AGC/PKA	6.94	2.77
NEST_HUMAN	s1175	AGC/PKA	2.78	2.77
OSB11_HUMAN	s189	AGC/PKA	6.46	2.77
PARD3_HUMAN	s221	AGC/PKA	3.15	2.77
PDE8A_HUMAN	s457	AGC/PKA	4.85	2.77
PHLB2_HUMAN	s157	AGC/PKA	2.94	2.77
PLEC_HUMAN	s4642	AGC/PKA	7.1	2.77
PPR18_HUMAN	s224	AGC/PKA	2.79	2.77
PTN12_HUMAN	s435	AGC/PKA	2.87	2.77
PTRF_HUMAN	s300	AGC/PKA	3.11	2.77
PUM2_HUMAN	s182	AGC/PKA	3.41	2.77
RHG05_HUMAN	s1195	AGC/PKA	4.24	2.77
RL34_HUMAN	s12	AGC/PKA	7.17	2.77
S38A1_HUMAN	s52	AGC/PKA	3.41	2.77
SAP30_HUMAN	s131	AGC/PKA	6.12	2.77
SGPP1_HUMAN	s112	AGC/PKA	7.97	2.77
SIPA1_HUMAN	s74	AGC/PKA	3.41	2.77
SPTB2_HUMAN	s2102	AGC/PKA	3.38	2.77
SSH1_HUMAN	s937	AGC/PKA	3.08	2.77
SYNRG_HUMAN	s1075	AGC/PKA	3.15	2.77
TBCD4_HUMAN	s341	AGC/PKA	5.55	2.77
TJAP1_HUMAN	s545	AGC/PKA	3.57	2.77
TOIP1_HUMAN	s154	AGC/PKA	2.87	2.77
UB2J1_HUMAN	s266	AGC/PKA	8.26	2.77
WDTC1_HUMAN	s511	AGC/PKA	4.87	2.77
AHNK_HUMAN	t5824	AGC/PKB	2.85	1.88
CKAP5_HUMAN	t832	AGC/PKB	5.11	1.88
EMAL4_HUMAN	t897	AGC/PKB	1.88	1.88
GIT1_HUMAN	t601	AGC/PKB	3.05	1.88
ACLY_HUMAN	s455	AGC/PKB	2.82	1.88
AHNK_HUMAN	s220	AGC/PKB	2.32	1.88
AHNK_HUMAN	s5735	AGC/PKB	3.61	1.88
F117B_HUMAN	s273	AGC/PKB	2	1.88
PDLI4_HUMAN	s120	AGC/PKB	3.94	1.88
PLEC_HUMAN	s4626	AGC/PKB	3.5	1.88
RFIP5_HUMAN	s357	AGC/PKB	2.14	1.88
RHG07_HUMAN	s842	AGC/PKB	2.85	1.88
RPGP1_HUMAN	s499	AGC/PKB	2.67	1.88
SG223_HUMAN	s745	AGC/PKB	2.94	1.88
AHNK_HUMAN	s5782	AGC/PKB	2.67	1.88
BIG2_HUMAN	s277	AGC/PKB	6.67	1.88
DOCK7_HUMAN	s929	AGC/PKB	2.61	1.88
FA65B_HUMAN	s21	AGC/PKB	2.91	1.88
FKB15_HUMAN	s1162	AGC/PKB	2.17	1.88
GOGA4_HUMAN	s41	AGC/PKB	3.14	1.88
K6PP_HUMAN	s386	AGC/PKB	1.94	1.88
KPCD_HUMAN	s664	AGC/PKB	2.73	1.88
MAP1B_HUMAN	s1917	AGC/PKB	1.91	1.88
PLEC_HUMAN	s4642	AGC/PKB	5.29	1.88
PRC2A_HUMAN	s363	AGC/PKB	3.17	1.88
R3HD1_HUMAN	s381	AGC/PKB	3.02	1.88
RABE1_HUMAN	s410	AGC/PKB	2.05	1.88
RB6I2_HUMAN	s252	AGC/PKB	2.58	1.88
RIPK2_HUMAN	s363	AGC/PKB	1.97	1.88
S38A1_HUMAN	s52	AGC/PKB	1.94	1.88
SCRIB_HUMAN	s1223	AGC/PKB	2.7	1.88
SHC1_HUMAN	s139	AGC/PKB	2.2	1.88
SPTB2_HUMAN	s2161	AGC/PKB	2.02	1.88
SPTB2_HUMAN	s2165	AGC/PKB	2.14	1.88
SVIL_HUMAN	s238	AGC/PKB	4.29	1.88
GIT1_HUMAN	t601	AGC/PKB/PDK1	2.44	1.85
UBR4_HUMAN	t363	AGC/PKB/PDK1	2.41	1.85
F117B_HUMAN	s273	AGC/PKB/PDK1	2.05	1.85
PLEC_HUMAN	s4626	AGC/PKB/PDK1	2.85	1.85
RHG07_HUMAN	s842	AGC/PKB/PDK1	2	1.85
RPGP1_HUMAN	s499	AGC/PKB/PDK1	2.14	1.85
SG223_HUMAN	s745	AGC/PKB/PDK1	1.88	1.85
ADA17_HUMAN	s791	AGC/PKB/PDK1	2.91	1.85
AHNK_HUMAN	s5782	AGC/PKB/PDK1	5	1.85
BIG2_HUMAN	s277	AGC/PKB/PDK1	4.29	1.85
FKB15_HUMAN	s1162	AGC/PKB/PDK1	2.85	1.85
GOGA4_HUMAN	s41	AGC/PKB/PDK1	3.11	1.85
HN1_HUMAN	s88	AGC/PKB/PDK1	2.05	1.85
K6PP_HUMAN	s386	AGC/PKB/PDK1	2.17	1.85
MPDZ_HUMAN	s354	AGC/PKB/PDK1	2.44	1.85
PHLB2_HUMAN	s418	AGC/PKB/PDK1	2.32	1.85
PLEC_HUMAN	s4642	AGC/PKB/PDK1	3.05	1.85
R3HD1_HUMAN	s381	AGC/PKB/PDK1	2.94	1.85
SRC8_HUMAN	s426	AGC/PKB/PDK1	2.17	1.85
SVIL_HUMAN	s238	AGC/PKB/PDK1	3.67	1.85
MYPT1_HUMAN	t696	AGC/PKC	3.02	2.2
ACLY_HUMAN	s455	AGC/PKC	2.89	2.2
ADDA_HUMAN	s726	AGC/PKC	5.17	2.2
ARHG6_HUMAN	s640	AGC/PKC	2.72	2.2
BCL9_HUMAN	s104	AGC/PKC	3.02	2.2
DAAM2_HUMAN	s1052	AGC/PKC	3.63	2.2
DYHC1_HUMAN	s4368	AGC/PKC	2.24	2.2
GOGA4_HUMAN	s40	AGC/PKC	2.49	2.2
KPCD2_HUMAN	s200	AGC/PKC	2.23	2.2
LRRF2_HUMAN	s324	AGC/PKC	2.55	2.2
MARCS_HUMAN	s170	AGC/PKC	2.98	2.2
NDRG1_HUMAN	s330	AGC/PKC	2.27	2.2
NRDC_HUMAN	s94	AGC/PKC	2.36	2.2
PHLB1_HUMAN	s578	AGC/PKC	2.24	2.2
PHLB1_HUMAN	s518	AGC/PKC	2.31	2.2
PHLB1_HUMAN	s520	AGC/PKC	2.49	2.2
PHLB2_HUMAN	s415	AGC/PKC	3	2.2
PRIC2_HUMAN	s695	AGC/PKC	3.77	2.2
PYR1_HUMAN	s1406	AGC/PKC	2.83	2.2
RL23A_HUMAN	s43	AGC/PKC	2.77	2.2
SCRIB_HUMAN	s1508	AGC/PKC	2.43	2.2
SPAG1_HUMAN	s423	AGC/PKC	3.64	2.2
TENC1_HUMAN	s120	AGC/PKC	2.74	2.2
VIME_HUMAN	s26	AGC/PKC	2.73	2.2
AHNK_HUMAN	s5780	AGC/PKC	2.78	2.2
AHNK_HUMAN	s5782	AGC/PKC	3.79	2.2
ARHG2_HUMAN	s886	AGC/PKC	2.72	2.2
CA226_HUMAN	s222	AGC/PKC	2.5	2.2
CDK12_HUMAN	s382	AGC/PKC	2.96	2.2
CUL4A_HUMAN	s10	AGC/PKC	2.22	2.2
DEN4C_HUMAN	s1089	AGC/PKC	3.17	2.2
DNJC5_HUMAN	s8	AGC/PKC	2.64	2.2
DOCK7_HUMAN	s1383	AGC/PKC	2.4	2.2
DOCK7_HUMAN	s888	AGC/PKC	3.02	2.2
EDC3_HUMAN	s161	AGC/PKC	3.92	2.2
F262_HUMAN	s466	AGC/PKC	3.52	2.2
FA64A_HUMAN	s16	AGC/PKC	3.27	2.2
FARP1_HUMAN	s899	AGC/PKC	2.76	2.2
FKB15_HUMAN	s956	AGC/PKC	4.64	2.2
GOGA4_HUMAN	s41	AGC/PKC	3.22	2.2
IF4B_HUMAN	s445	AGC/PKC	2.37	2.2
K2C5_HUMAN	s82	AGC/PKC	2.94	2.2
K2C6A_HUMAN	s22	AGC/PKC	2.94	2.2
KI13B_HUMAN	s1381	AGC/PKC	2.69	2.2
KPCD2_HUMAN	s197	AGC/PKC	3.06	2.2
LRRF2_HUMAN	s323	AGC/PKC	2.93	2.2
MELPH_HUMAN	s337	AGC/PKC	2.78	2.2
KMT2A_HUMAN	s3659	AGC/PKC	2.62	2.2
MYCPP_HUMAN	s1015	AGC/PKC	2.32	2.2
MYO10_HUMAN	s1883	AGC/PKC	3.65	2.2
MYPT1_HUMAN	s995	AGC/PKC	2.88	2.2
OSB11_HUMAN	s189	AGC/PKC	2.38	2.2
PARD3_HUMAN	s221	AGC/PKC	2.28	2.2
PLEC_HUMAN	s4642	AGC/PKC	3.08	2.2
RHG05_HUMAN	s1195	AGC/PKC	2.44	2.2
RL34_HUMAN	s12	AGC/PKC	4.28	2.2
S38A1_HUMAN	s52	AGC/PKC	2.55	2.2
SAP30_HUMAN	s131	AGC/PKC	3.08	2.2
SGPP1_HUMAN	s112	AGC/PKC	2.76	2.2
SH3G1_HUMAN	s288	AGC/PKC	2.69	2.2
SI1L2_HUMAN	s1478	AGC/PKC	2.77	2.2
SIPA1_HUMAN	s74	AGC/PKC	2.65	2.2
SPTB2_HUMAN	s2102	AGC/PKC	3.03	2.2
SRBS2_HUMAN	s436	AGC/PKC	2.71	2.2
SRRM1_HUMAN	s707	AGC/PKC	3.16	2.2
SRRM2_HUMAN	s300	AGC/PKC	2.37	2.2
TBCD4_HUMAN	s341	AGC/PKC	3.12	2.2
UB2J1_HUMAN	s266	AGC/PKC	2.46	2.2
VIME_HUMAN	s34	AGC/PKC	2.42	2.2
VIME_HUMAN	s42	AGC/PKC	2.31	2.2
SLAI2_HUMAN	t313	AGC/PKC/Alpha	4.6	4.59
ACLY_HUMAN	s455	AGC/PKC/Alpha	6.34	4.59
LRRF2_HUMAN	s324	AGC/PKC/Alpha	4.95	4.59
LRRF2_HUMAN	s328	AGC/PKC/Alpha	5.11	4.59
NRDC_HUMAN	s94	AGC/PKC/Alpha	4.97	4.59
RFIP5_HUMAN	s357	AGC/PKC/Alpha	4.83	4.59
TISB_HUMAN	s54	AGC/PKC/Alpha	4.88	4.59
VIME_HUMAN	s26	AGC/PKC/Alpha	6	4.59
AHNK_HUMAN	s5782	AGC/PKC/Alpha	5.16	4.59
ARHG2_HUMAN	s886	AGC/PKC/Alpha	4.93	4.59
DEN4C_HUMAN	s1042	AGC/PKC/Alpha	5.04	4.59
DNJC5_HUMAN	s8	AGC/PKC/Alpha	4.92	4.59
DOCK7_HUMAN	s896	AGC/PKC/Alpha	5.92	4.59
F262_HUMAN	s466	AGC/PKC/Alpha	4.99	4.59
FA64A_HUMAN	s16	AGC/PKC/Alpha	6.89	4.59
FARP1_HUMAN	s899	AGC/PKC/Alpha	6.56	4.59
FKB15_HUMAN	s1162	AGC/PKC/Alpha	4.59	4.59
FKB15_HUMAN	s956	AGC/PKC/Alpha	5.81	4.59
GOGA4_HUMAN	s41	AGC/PKC/Alpha	4.87	4.59
K2C5_HUMAN	s82	AGC/PKC/Alpha	5.07	4.59
K2C6C_HUMAN	s37	AGC/PKC/Alpha	5.05	4.59
KPCD2_HUMAN	s197	AGC/PKC/Alpha	4.72	4.59
LIMD1_HUMAN	s233	AGC/PKC/Alpha	5.27	4.59
LRRF2_HUMAN	s323	AGC/PKC/Alpha	6.04	4.59
KMT2A_HUMAN	s3659	AGC/PKC/Alpha	5.5	4.59
MYO10_HUMAN	s1883	AGC/PKC/Alpha	4.85	4.59
OSB11_HUMAN	s189	AGC/PKC/Alpha	5.09	4.59
PLEC_HUMAN	s4642	AGC/PKC/Alpha	4.94	4.59
RFIP5_HUMAN	s395	AGC/PKC/Alpha	4.93	4.59
RL34_HUMAN	s12	AGC/PKC/Alpha	5.91	4.59
S38A1_HUMAN	s52	AGC/PKC/Alpha	5.06	4.59
SGPP1_HUMAN	s112	AGC/PKC/Alpha	5.47	4.59
SH3G1_HUMAN	s288	AGC/PKC/Alpha	5.79	4.59
SRRM1_HUMAN	s707	AGC/PKC/Alpha	5.14	4.59
SRRM2_HUMAN	s300	AGC/PKC/Alpha	4.61	4.59
LRCH1_HUMAN	t568	AGC/PKC/Alpha/PKCa	4.54	3.97
MYPT1_HUMAN	t696	AGC/PKC/Alpha/PKCa	5.83	3.97
SLAI2_HUMAN	t313	AGC/PKC/Alpha/PKCa	4.41	3.97
ACLY_HUMAN	s455	AGC/PKC/Alpha/PKCa	5.29	3.97
ADDA_HUMAN	s726	AGC/PKC/Alpha/PKCa	5.3	3.97
DAAM2_HUMAN	s1052	AGC/PKC/Alpha/PKCa	4.4	3.97
DYHC1_HUMAN	s4368	AGC/PKC/Alpha/PKCa	5.2	3.97
GOGA4_HUMAN	s40	AGC/PKC/Alpha/PKCa	4.17	3.97
LRRF2_HUMAN	s324	AGC/PKC/Alpha/PKCa	4.26	3.97
LRRF2_HUMAN	s328	AGC/PKC/Alpha/PKCa	4.51	3.97
NRDC_HUMAN	s94	AGC/PKC/Alpha/PKCa	5.37	3.97
PDLI4_HUMAN	s120	AGC/PKC/Alpha/PKCa	4.09	3.97
PHLB1_HUMAN	s578	AGC/PKC/Alpha/PKCa	4.02	3.97
PHLB1_HUMAN	s520	AGC/PKC/Alpha/PKCa	4.01	3.97
PHLB2_HUMAN	s415	AGC/PKC/Alpha/PKCa	4.22	3.97
PRIC2_HUMAN	s695	AGC/PKC/Alpha/PKCa	5.72	3.97
RL23A_HUMAN	s43	AGC/PKC/Alpha/PKCa	4.35	3.97
SCRIB_HUMAN	s1508	AGC/PKC/Alpha/PKCa	4.38	3.97
SPAG1_HUMAN	s423	AGC/PKC/Alpha/PKCa	5.82	3.97
SYNEM_HUMAN	s1044	AGC/PKC/Alpha/PKCa	4.09	3.97
ABLM3_HUMAN	s503	AGC/PKC/Alpha/PKCa	4.2	3.97
AHNK_HUMAN	s5782	AGC/PKC/Alpha/PKCa	6.23	3.97
AHNK_HUMAN	s5784	AGC/PKC/Alpha/PKCa	4.04	3.97
ARHG2_HUMAN	s886	AGC/PKC/Alpha/PKCa	4.87	3.97
CDK12_HUMAN	s382	AGC/PKC/Alpha/PKCa	4.18	3.97
DNJC5_HUMAN	s8	AGC/PKC/Alpha/PKCa	4.82	3.97
DOCK7_HUMAN	s888	AGC/PKC/Alpha/PKCa	4.67	3.97
DOCK7_HUMAN	s896	AGC/PKC/Alpha/PKCa	4.56	3.97
EDC3_HUMAN	s161	AGC/PKC/Alpha/PKCa	5.45	3.97
EIF3A_HUMAN	s882	AGC/PKC/Alpha/PKCa	5.44	3.97
F262_HUMAN	s466	AGC/PKC/Alpha/PKCa	5.58	3.97
FA64A_HUMAN	s16	AGC/PKC/Alpha/PKCa	5.76	3.97
FARP1_HUMAN	s899	AGC/PKC/Alpha/PKCa	5.94	3.97
FKB15_HUMAN	s956	AGC/PKC/Alpha/PKCa	7.97	3.97
GOGA4_HUMAN	s41	AGC/PKC/Alpha/PKCa	5.82	3.97
IF4B_HUMAN	s445	AGC/PKC/Alpha/PKCa	4.67	3.97
K2C5_HUMAN	s82	AGC/PKC/Alpha/PKCa	4.91	3.97
K2C6C_HUMAN	s37	AGC/PKC/Alpha/PKCa	4.44	3.97
KPCD2_HUMAN	s197	AGC/PKC/Alpha/PKCa	4.95	3.97
LIPA1_HUMAN	s275	AGC/PKC/Alpha/PKCa	3.97	3.97
LRRF2_HUMAN	s323	AGC/PKC/Alpha/PKCa	6.17	3.97
MELPH_HUMAN	s337	AGC/PKC/Alpha/PKCa	4.24	3.97
KMT2A_HUMAN	s3659	AGC/PKC/Alpha/PKCa	4.12	3.97
MYO10_HUMAN	s1883	AGC/PKC/Alpha/PKCa	4.41	3.97
MYPT1_HUMAN	s995	AGC/PKC/Alpha/PKCa	5.41	3.97
OSB11_HUMAN	s189	AGC/PKC/Alpha/PKCa	4.66	3.97
PARD3_HUMAN	s221	AGC/PKC/Alpha/PKCa	4.21	3.97
PLEC_HUMAN	s4642	AGC/PKC/Alpha/PKCa	5.23	3.97
RHG05_HUMAN	s1195	AGC/PKC/Alpha/PKCa	4.01	3.97
RL34_HUMAN	s12	AGC/PKC/Alpha/PKCa	5.37	3.97
S38A1_HUMAN	s52	AGC/PKC/Alpha/PKCa	5.26	3.97
SAP30_HUMAN	s131	AGC/PKC/Alpha/PKCa	4.79	3.97
SGPP1_HUMAN	s112	AGC/PKC/Alpha/PKCa	6.12	3.97
SIPA1_HUMAN	s74	AGC/PKC/Alpha/PKCa	4.18	3.97
SPTB2_HUMAN	s2102	AGC/PKC/Alpha/PKCa	5.01	3.97
SRBS2_HUMAN	s436	AGC/PKC/Alpha/PKCa	4.54	3.97
SRRM1_HUMAN	s707	AGC/PKC/Alpha/PKCa	5.5	3.97
SRRM2_HUMAN	s300	AGC/PKC/Alpha/PKCa	4.86	3.97
TBCD4_HUMAN	s341	AGC/PKC/Alpha/PKCa	4.97	3.97
UB2J1_HUMAN	s266	AGC/PKC/Alpha/PKCa	5.34	3.97
VIME_HUMAN	s34	AGC/PKC/Alpha/PKCa	4.31	3.97
WDTC1_HUMAN	s511	AGC/PKC/Alpha/PKCa	4.54	3.97
LRRF2_HUMAN	s324	AGC/PKC/Alpha/PKCb	6.75	5.93
NF1_HUMAN	s2515	AGC/PKC/Alpha/PKCb	6.37	5.93
TRAD1_HUMAN	s327	AGC/PKC/Alpha/PKCb	6.56	5.93
VIME_HUMAN	s26	AGC/PKC/Alpha/PKCb	7.12	5.93
VINEX_HUMAN	s563	AGC/PKC/Alpha/PKCb	6.37	5.93
APC_HUMAN	s2671	AGC/PKC/Alpha/PKCb	6.43	5.93
CAPON_HUMAN	s266	AGC/PKC/Alpha/PKCb	6.37	5.93
CCDC6_HUMAN	s244	AGC/PKC/Alpha/PKCb	6.43	5.93
LIMD1_HUMAN	s424	AGC/PKC/Alpha/PKCb	6.56	5.93
LRRF2_HUMAN	s323	AGC/PKC/Alpha/PKCb	6.37	5.93
NEST_HUMAN	s913	AGC/PKC/Alpha/PKCb	6	5.93
PHLB2_HUMAN	s334	AGC/PKC/Alpha/PKCb	6.37	5.93
RB6I2_HUMAN	s251	AGC/PKC/Alpha/PKCb	7.12	5.93
SI1L1_HUMAN	s162	AGC/PKC/Alpha/PKCb	6.56	5.93
SRRM2_HUMAN	s300	AGC/PKC/Alpha/PKCb	6.62	5.93
DC1L1_HUMAN	t518	AGC/PKC/Alpha/PKCg	3.4	2.6
RHG17_HUMAN	t682	AGC/PKC/Alpha/PKCg	3	2.6
AHNK_HUMAN	s5735	AGC/PKC/Alpha/PKCg	3	2.6
ANS1A_HUMAN	s663	AGC/PKC/Alpha/PKCg	3	2.6
APC_HUMAN	s1360	AGC/PKC/Alpha/PKCg	2.6	2.6
CYTSA_HUMAN	s887	AGC/PKC/Alpha/PKCg	2.6	2.6
LRRF2_HUMAN	s324	AGC/PKC/Alpha/PKCg	3.8	2.6
MYO5A_HUMAN	s600	AGC/PKC/Alpha/PKCg	2.6	2.6
NF1_HUMAN	s2515	AGC/PKC/Alpha/PKCg	3	2.6
PARVA_HUMAN	s14	AGC/PKC/Alpha/PKCg	3.6	2.6
PLEC_HUMAN	s4620	AGC/PKC/Alpha/PKCg	2.6	2.6
PLEC_HUMAN	s4626	AGC/PKC/Alpha/PKCg	8.2	2.6
SIPA1_HUMAN	s55	AGC/PKC/Alpha/PKCg	6.6	2.6
SMC4_HUMAN	s41	AGC/PKC/Alpha/PKCg	2.8	2.6
SQSTM_HUMAN	s272	AGC/PKC/Alpha/PKCg	2.6	2.6
TARA_HUMAN	s1955	AGC/PKC/Alpha/PKCg	3.6	2.6
TENS3_HUMAN	s874	AGC/PKC/Alpha/PKCg	7.4	2.6
CD44_HUMAN	s686	AGC/PKC/Alpha/PKCg	3	2.6
DOCK7_HUMAN	s1383	AGC/PKC/Alpha/PKCg	4.4	2.6
E41L2_HUMAN	s39	AGC/PKC/Alpha/PKCg	2.6	2.6
GFPT1_HUMAN	s261	AGC/PKC/Alpha/PKCg	3.2	2.6
H1X_HUMAN	s31	AGC/PKC/Alpha/PKCg	3.2	2.6
K2C5_HUMAN	s36	AGC/PKC/Alpha/PKCg	3.4	2.6
LRCH3_HUMAN	s324	AGC/PKC/Alpha/PKCg	3.4	2.6
PUM2_HUMAN	s182	AGC/PKC/Alpha/PKCg	2.6	2.6
RL34_HUMAN	s12	AGC/PKC/Alpha/PKCg	5	2.6
SH3G1_HUMAN	s288	AGC/PKC/Alpha/PKCg	6	2.6
SLAI2_HUMAN	s315	AGC/PKC/Alpha/PKCg	3	2.6
SPTB2_HUMAN	s2332	AGC/PKC/Alpha/PKCg	2.6	2.6
SRBS2_HUMAN	s436	AGC/PKC/Alpha/PKCg	3.2	2.6
SVIL_HUMAN	s50	AGC/PKC/Alpha/PKCg	2.6	2.6
SVIL_HUMAN	s63	AGC/PKC/Alpha/PKCg	3	2.6
TENS3_HUMAN	s877	AGC/PKC/Alpha/PKCg	4.8	2.6
ZO1_HUMAN	s297	AGC/PKC/Alpha/PKCg	5.4	2.6
ACLY_HUMAN	s455	AGC/PKC/Delta	4.54	3.8
BAIP2_HUMAN	s366	AGC/PKC/Delta	4.87	3.8
BORG2_HUMAN	s89	AGC/PKC/Delta	3.8	3.8
DAAM2_HUMAN	s1052	AGC/PKC/Delta	4.48	3.8
DOCK7_HUMAN	s180	AGC/PKC/Delta	3.96	3.8
K1468_HUMAN	s180	AGC/PKC/Delta	3.83	3.8
KANK1_HUMAN	s323	AGC/PKC/Delta	4.32	3.8
KLC4_HUMAN	s590	AGC/PKC/Delta	4.61	3.8
MYCB2_HUMAN	s2833	AGC/PKC/Delta	4.09	3.8
MYPT1_HUMAN	s910	AGC/PKC/Delta	4.77	3.8
NAV1_HUMAN	s90	AGC/PKC/Delta	4.09	3.8
NRDC_HUMAN	s94	AGC/PKC/Delta	4.48	3.8
PHLB1_HUMAN	s578	AGC/PKC/Delta	4.29	3.8
PHLB2_HUMAN	s415	AGC/PKC/Delta	4.35	3.8
PRIC2_HUMAN	s695	AGC/PKC/Delta	4.22	3.8
RHG07_HUMAN	s842	AGC/PKC/Delta	4.48	3.8
RPGP1_HUMAN	s499	AGC/PKC/Delta	3.83	3.8
SCRIB_HUMAN	s1508	AGC/PKC/Delta	4.03	3.8
SIPA1_HUMAN	s55	AGC/PKC/Delta	3.93	3.8
SPAG1_HUMAN	s423	AGC/PKC/Delta	4.45	3.8
TISB_HUMAN	s54	AGC/PKC/Delta	4.19	3.8
VIME_HUMAN	s26	AGC/PKC/Delta	5.58	3.8
AHNK_HUMAN	s5782	AGC/PKC/Delta	4.87	3.8
ASPP2_HUMAN	s737	AGC/PKC/Delta	4	3.8
BICC1_HUMAN	s803	AGC/PKC/Delta	4.12	3.8
BIG2_HUMAN	s277	AGC/PKC/Delta	3.8	3.8
CA226_HUMAN	s222	AGC/PKC/Delta	3.96	3.8
CAMP2_HUMAN	s416	AGC/PKC/Delta	5.06	3.8
CNNM4_HUMAN	s664	AGC/PKC/Delta	4.61	3.8
CUL4A_HUMAN	s10	AGC/PKC/Delta	4.51	3.8
DEN4C_HUMAN	s1042	AGC/PKC/Delta	4	3.8
DEN4C_HUMAN	s1089	AGC/PKC/Delta	4.16	3.8
DNJC5_HUMAN	s8	AGC/PKC/Delta	4.12	3.8
DOCK7_HUMAN	s1383	AGC/PKC/Delta	3.93	3.8
DOCK7_HUMAN	s896	AGC/PKC/Delta	4.41	3.8
DTD1_HUMAN	s196	AGC/PKC/Delta	4.03	3.8
F262_HUMAN	s466	AGC/PKC/Delta	5.09	3.8
FA64A_HUMAN	s16	AGC/PKC/Delta	4.93	3.8
FA65B_HUMAN	s21	AGC/PKC/Delta	4.58	3.8
FKB15_HUMAN	s956	AGC/PKC/Delta	4	3.8
GOGA4_HUMAN	s41	AGC/PKC/Delta	4.87	3.8
HN1_HUMAN	s88	AGC/PKC/Delta	4.12	3.8
K2C5_HUMAN	s82	AGC/PKC/Delta	3.87	3.8
KPCD2_HUMAN	s197	AGC/PKC/Delta	3.96	3.8
MELPH_HUMAN	s337	AGC/PKC/Delta	4.03	3.8
KMT2A_HUMAN	s3659	AGC/PKC/Delta	4.38	3.8
MYCPP_HUMAN	s1015	AGC/PKC/Delta	3.9	3.8
MYO10_HUMAN	s1883	AGC/PKC/Delta	3.87	3.8
MYPT1_HUMAN	s507	AGC/PKC/Delta	3.9	3.8
NEST_HUMAN	s891	AGC/PKC/Delta	4.71	3.8
OSB11_HUMAN	s189	AGC/PKC/Delta	4.45	3.8
PLEC_HUMAN	s4384	AGC/PKC/Delta	4.29	3.8
PLEC_HUMAN	s4642	AGC/PKC/Delta	3.9	3.8
PUM2_HUMAN	s182	AGC/PKC/Delta	3.8	3.8
R3HD1_HUMAN	s381	AGC/PKC/Delta	3.9	3.8
RB6I2_HUMAN	s251	AGC/PKC/Delta	4.67	3.8
RFIP5_HUMAN	s395	AGC/PKC/Delta	4.54	3.8
RL34_HUMAN	s12	AGC/PKC/Delta	4.09	3.8
SGPP1_HUMAN	s112	AGC/PKC/Delta	4.8	3.8
SH3G1_HUMAN	s288	AGC/PKC/Delta	4.96	3.8
SPTB2_HUMAN	s2161	AGC/PKC/Delta	4.25	3.8
SSH1_HUMAN	s937	AGC/PKC/Delta	4.12	3.8
SVIL_HUMAN	s238	AGC/PKC/Delta	4.58	3.8
TJAP1_HUMAN	s545	AGC/PKC/Delta	3.9	3.8
ACLY_HUMAN	s455	AGC/PKC/Delta/PKCd	4.6	3.47
ADDA_HUMAN	s726	AGC/PKC/Delta/PKCd	3.65	3.47
ANS1A_HUMAN	s663	AGC/PKC/Delta/PKCd	3.47	3.47
BAIP2_HUMAN	s366	AGC/PKC/Delta/PKCd	4.73	3.47
DLG5_HUMAN	s1263	AGC/PKC/Delta/PKCd	3.69	3.47
F117B_HUMAN	s273	AGC/PKC/Delta/PKCd	3.52	3.47
K1468_HUMAN	s180	AGC/PKC/Delta/PKCd	3.56	3.47
KANK1_HUMAN	s323	AGC/PKC/Delta/PKCd	4.21	3.47
LIPB1_HUMAN	s540	AGC/PKC/Delta/PKCd	3.69	3.47
NAV1_HUMAN	s90	AGC/PKC/Delta/PKCd	4.26	3.47
NEST_HUMAN	s931	AGC/PKC/Delta/PKCd	3.6	3.47
NRDC_HUMAN	s94	AGC/PKC/Delta/PKCd	4.21	3.47
PHLB1_HUMAN	s578	AGC/PKC/Delta/PKCd	3.95	3.47
PHLB2_HUMAN	s415	AGC/PKC/Delta/PKCd	4.52	3.47
RHG07_HUMAN	s842	AGC/PKC/Delta/PKCd	3.47	3.47
RPGP1_HUMAN	s499	AGC/PKC/Delta/PKCd	3.87	3.47
SCRIB_HUMAN	s1508	AGC/PKC/Delta/PKCd	4.3	3.47
SPAG1_HUMAN	s423	AGC/PKC/Delta/PKCd	4.73	3.47
TISB_HUMAN	s54	AGC/PKC/Delta/PKCd	4.08	3.47
VIME_HUMAN	s26	AGC/PKC/Delta/PKCd	5.21	3.47
YAP1_HUMAN	s109	AGC/PKC/Delta/PKCd	3.47	3.47
AHNK_HUMAN	s5782	AGC/PKC/Delta/PKCd	4.08	3.47
ARHG2_HUMAN	s886	AGC/PKC/Delta/PKCd	4.13	3.47
ASPP2_HUMAN	s737	AGC/PKC/Delta/PKCd	3.65	3.47
CA226_HUMAN	s222	AGC/PKC/Delta/PKCd	3.95	3.47
CAMP2_HUMAN	s416	AGC/PKC/Delta/PKCd	3.69	3.47
CNNM4_HUMAN	s664	AGC/PKC/Delta/PKCd	3.78	3.47
CUL4A_HUMAN	s10	AGC/PKC/Delta/PKCd	4.43	3.47
DEN4C_HUMAN	s1042	AGC/PKC/Delta/PKCd	3.69	3.47
DEN4C_HUMAN	s1089	AGC/PKC/Delta/PKCd	4.34	3.47
DNJC5_HUMAN	s8	AGC/PKC/Delta/PKCd	4.08	3.47
DOCK7_HUMAN	s896	AGC/PKC/Delta/PKCd	4.69	3.47
DTD1_HUMAN	s196	AGC/PKC/Delta/PKCd	3.95	3.47
F262_HUMAN	s466	AGC/PKC/Delta/PKCd	4	3.47
FA64A_HUMAN	s16	AGC/PKC/Delta/PKCd	4.34	3.47
FA65B_HUMAN	s21	AGC/PKC/Delta/PKCd	4.17	3.47
GLCI1_HUMAN	s223	AGC/PKC/Delta/PKCd	3.52	3.47
GOGA4_HUMAN	s41	AGC/PKC/Delta/PKCd	4.82	3.47
ITPR3_HUMAN	s934	AGC/PKC/Delta/PKCd	3.47	3.47
KPCD2_HUMAN	s197	AGC/PKC/Delta/PKCd	4	3.47
LIPA1_HUMAN	s275	AGC/PKC/Delta/PKCd	4.26	3.47
LRRF2_HUMAN	s323	AGC/PKC/Delta/PKCd	3.78	3.47
LYST_HUMAN	s2105	AGC/PKC/Delta/PKCd	3.91	3.47
MELPH_HUMAN	s337	AGC/PKC/Delta/PKCd	3.47	3.47
KMT2A_HUMAN	s3659	AGC/PKC/Delta/PKCd	4.08	3.47
MY18A_HUMAN	s2007	AGC/PKC/Delta/PKCd	3.65	3.47
MYO10_HUMAN	s1883	AGC/PKC/Delta/PKCd	3.87	3.47
MYPT1_HUMAN	s507	AGC/PKC/Delta/PKCd	3.73	3.47
NEST_HUMAN	s891	AGC/PKC/Delta/PKCd	4.34	3.47
OSB11_HUMAN	s189	AGC/PKC/Delta/PKCd	3.56	3.47
PLEC_HUMAN	s4384	AGC/PKC/Delta/PKCd	3.73	3.47
PLEC_HUMAN	s4642	AGC/PKC/Delta/PKCd	3.73	3.47
PUM2_HUMAN	s182	AGC/PKC/Delta/PKCd	3.47	3.47
RB6I2_HUMAN	s251	AGC/PKC/Delta/PKCd	3.91	3.47
RFIP5_HUMAN	s395	AGC/PKC/Delta/PKCd	3.91	3.47
SGPP1_HUMAN	s112	AGC/PKC/Delta/PKCd	4.39	3.47
SH3G1_HUMAN	s288	AGC/PKC/Delta/PKCd	5	3.47
SPTB2_HUMAN	s2161	AGC/PKC/Delta/PKCd	4	3.47
SSH1_HUMAN	s937	AGC/PKC/Delta/PKCd	4	3.47
SVIL_HUMAN	s238	AGC/PKC/Delta/PKCd	4.17	3.47
TJAP1_HUMAN	s545	AGC/PKC/Delta/PKCd	3.82	3.47
TLN1_HUMAN	t144	AGC/PKC/Delta/PKCt	6.12	4.12
NEST_HUMAN	s931	AGC/PKC/Delta/PKCt	4.37	4.12
VIME_HUMAN	s26	AGC/PKC/Delta/PKCt	4.5	4.12
BORG4_HUMAN	s295	AGC/PKC/Delta/PKCt	4.12	4.12
K2C5_HUMAN	s82	AGC/PKC/Delta/PKCt	5.12	4.12
LRRF2_HUMAN	s323	AGC/PKC/Delta/PKCt	5	4.12
NEST_HUMAN	s891	AGC/PKC/Delta/PKCt	4.37	4.12
NEST_HUMAN	s913	AGC/PKC/Delta/PKCt	5.12	4.12
RB6I2_HUMAN	s251	AGC/PKC/Delta/PKCt	4.37	4.12
SH3G1_HUMAN	s288	AGC/PKC/Delta/PKCt	4.75	4.12
SI1L1_HUMAN	s162	AGC/PKC/Delta/PKCt	5	4.12
SRRM2_HUMAN	s300	AGC/PKC/Delta/PKCt	4.12	4.12
TENS3_HUMAN	s877	AGC/PKC/Delta/PKCt	4.5	4.12
TLN1_HUMAN	s2040	AGC/PKC/Delta/PKCt	4.37	4.12
FKB15_HUMAN	s962	AGC/PKC/Eta	5.69	5.3
IRS2_HUMAN	s1176	AGC/PKC/Eta	5.53	5.3
LRRF2_HUMAN	s324	AGC/PKC/Eta	6.38	5.3
NEST_HUMAN	s931	AGC/PKC/Eta	5.53	5.3
SG223_HUMAN	s745	AGC/PKC/Eta	7.23	5.3
SIPA1_HUMAN	s839	AGC/PKC/Eta	5.53	5.3
TRAD1_HUMAN	s327	AGC/PKC/Eta	6.84	5.3
CE170_HUMAN	s1280	AGC/PKC/Eta	5.61	5.3
FA65B_HUMAN	s21	AGC/PKC/Eta	5.38	5.3
NEST_HUMAN	s891	AGC/PKC/Eta	5.53	5.3
NEST_HUMAN	s913	AGC/PKC/Eta	6.3	5.3
PRC2A_HUMAN	s363	AGC/PKC/Eta	5.61	5.3
RB6I2_HUMAN	s252	AGC/PKC/Eta	5.69	5.3
SH3G1_HUMAN	s288	AGC/PKC/Eta	7.61	5.3
SRC8_HUMAN	s426	AGC/PKC/Eta	5.46	5.3
SVIL_HUMAN	s1422	AGC/PKC/Eta	5.61	5.3
ACLY_HUMAN	s455	AGC/PKC/Eta/PKCe	8.44	7.11
AKAP6_HUMAN	s1655	AGC/PKC/Eta/PKCe	9.44	7.11
ANS1A_HUMAN	s663	AGC/PKC/Eta/PKCe	7.22	7.11
ARHG6_HUMAN	s640	AGC/PKC/Eta/PKCe	7.77	7.11
BCL9_HUMAN	s104	AGC/PKC/Eta/PKCe	7.77	7.11
FKB15_HUMAN	s962	AGC/PKC/Eta/PKCe	7.55	7.11
IRS2_HUMAN	s1176	AGC/PKC/Eta/PKCe	9.44	7.11
KLC4_HUMAN	s590	AGC/PKC/Eta/PKCe	7.33	7.11
LRRF2_HUMAN	s324	AGC/PKC/Eta/PKCe	8.33	7.11
MYCB2_HUMAN	s2833	AGC/PKC/Eta/PKCe	7.66	7.11
PRIC2_HUMAN	s695	AGC/PKC/Eta/PKCe	8.22	7.11
SG223_HUMAN	s745	AGC/PKC/Eta/PKCe	8.55	7.11
SIPA1_HUMAN	s839	AGC/PKC/Eta/PKCe	8.11	7.11
SPAG1_HUMAN	s423	AGC/PKC/Eta/PKCe	8.22	7.11
VIME_HUMAN	s26	AGC/PKC/Eta/PKCe	9.44	7.11
BI2L1_HUMAN	s331	AGC/PKC/Eta/PKCe	9	7.11
BICC1_HUMAN	s803	AGC/PKC/Eta/PKCe	9.33	7.11
CAPON_HUMAN	s266	AGC/PKC/Eta/PKCe	7.55	7.11
CCDC6_HUMAN	s244	AGC/PKC/Eta/PKCe	7.11	7.11
CNNM4_HUMAN	s664	AGC/PKC/Eta/PKCe	8.66	7.11
DTD1_HUMAN	s196	AGC/PKC/Eta/PKCe	9.22	7.11
LRRF2_HUMAN	s314	AGC/PKC/Eta/PKCe	7.77	7.11
KMT2A_HUMAN	s3659	AGC/PKC/Eta/PKCe	7.44	7.11
PTN12_HUMAN	s435	AGC/PKC/Eta/PKCe	8.66	7.11
RFIP5_HUMAN	s395	AGC/PKC/Eta/PKCe	10	7.11
SH3G1_HUMAN	s288	AGC/PKC/Eta/PKCe	12	7.11
SNTB2_HUMAN	s228	AGC/PKC/Eta/PKCe	7.11	7.11
SPTB2_HUMAN	s2164	AGC/PKC/Eta/PKCe	7.66	7.11
SSH1_HUMAN	s937	AGC/PKC/Eta/PKCe	7.22	7.11
SVIL_HUMAN	s1422	AGC/PKC/Eta/PKCe	8	7.11
TPC10_HUMAN	s711	AGC/PKC/Eta/PKCe	7.22	7.11
UB2J1_HUMAN	s266	AGC/PKC/Eta/PKCe	8.55	7.11
UBP2L_HUMAN	s462	AGC/PKC/Eta/PKCe	8.11	7.11
VIME_HUMAN	s34	AGC/PKC/Eta/PKCe	7.66	7.11
STAU1_HUMAN	t277	AGC/PKC/Eta/PKCh	4.75	4.75
ANS1A_HUMAN	s661	AGC/PKC/Eta/PKCh	5	4.75
ANS1A_HUMAN	s663	AGC/PKC/Eta/PKCh	5.75	4.75
AZI1_HUMAN	s47	AGC/PKC/Eta/PKCh	4.75	4.75
DOCK7_HUMAN	s180	AGC/PKC/Eta/PKCh	4.75	4.75
MAP1B_HUMAN	s832	AGC/PKC/Eta/PKCh	5.25	4.75
MYCB2_HUMAN	s2833	AGC/PKC/Eta/PKCh	5.5	4.75
NAV1_HUMAN	s90	AGC/PKC/Eta/PKCh	5.25	4.75
NEST_HUMAN	s548	AGC/PKC/Eta/PKCh	9.5	4.75
SCRIB_HUMAN	s1508	AGC/PKC/Eta/PKCh	5	4.75
SKT_HUMAN	s1044	AGC/PKC/Eta/PKCh	6	4.75
AHNK_HUMAN	s5745	AGC/PKC/Eta/PKCh	4.75	4.75
AKA11_HUMAN	s1240	AGC/PKC/Eta/PKCh	4.75	4.75
ARHG6_HUMAN	s649	AGC/PKC/Eta/PKCh	5.25	4.75
ASPP2_HUMAN	s737	AGC/PKC/Eta/PKCh	5	4.75
BICD2_HUMAN	s582	AGC/PKC/Eta/PKCh	5.25	4.75
CNNM4_HUMAN	s664	AGC/PKC/Eta/PKCh	5	4.75
CP250_HUMAN	s2229	AGC/PKC/Eta/PKCh	7.5	4.75
FA65B_HUMAN	s21	AGC/PKC/Eta/PKCh	4.75	4.75
FKB15_HUMAN	s956	AGC/PKC/Eta/PKCh	5.5	4.75
IF4B_HUMAN	s445	AGC/PKC/Eta/PKCh	7.75	4.75
LAP2_HUMAN	s603	AGC/PKC/Eta/PKCh	4.75	4.75
KMT2A_HUMAN	s3659	AGC/PKC/Eta/PKCh	5.25	4.75
MPRIP_HUMAN	s993	AGC/PKC/Eta/PKCh	6.5	4.75
NEST_HUMAN	s713	AGC/PKC/Eta/PKCh	5.75	4.75
NEST_HUMAN	s891	AGC/PKC/Eta/PKCh	5.5	4.75
PHLB2_HUMAN	s418	AGC/PKC/Eta/PKCh	4.75	4.75
PTRF_HUMAN	s300	AGC/PKC/Eta/PKCh	5.25	4.75
ROCK2_HUMAN	s1134	AGC/PKC/Eta/PKCh	5	4.75
S38A1_HUMAN	s52	AGC/PKC/Eta/PKCh	7	4.75
SAC2_HUMAN	s905	AGC/PKC/Eta/PKCh	4.75	4.75
SZRD1_HUMAN	s39	AGC/PKC/Eta/PKCh	5.5	4.75
ZO2_HUMAN	s1068	AGC/PKC/Eta/PKCh	4.75	4.75
PAXI_HUMAN	t132	AGC/PKC/Iota	3.84	3.69
ACLY_HUMAN	s455	AGC/PKC/Iota	4.07	3.69
ADDA_HUMAN	s726	AGC/PKC/Iota	11.61	3.69
NAV1_HUMAN	s90	AGC/PKC/Iota	4.38	3.69
NCK1_HUMAN	s85	AGC/PKC/Iota	4.61	3.69
NEST_HUMAN	s548	AGC/PKC/Iota	3.76	3.69
NEST_HUMAN	s934	AGC/PKC/Iota	3.84	3.69
NRDC_HUMAN	s94	AGC/PKC/Iota	4.38	3.69
PHLB1_HUMAN	s578	AGC/PKC/Iota	3.76	3.69
PHLB2_HUMAN	s415	AGC/PKC/Iota	3.76	3.69
RHG07_HUMAN	s842	AGC/PKC/Iota	4	3.69
SCRIB_HUMAN	s1508	AGC/PKC/Iota	4.3	3.69
SYNRG_HUMAN	s752	AGC/PKC/Iota	5.07	3.69
BCAR3_HUMAN	s370	AGC/PKC/Iota	4.23	3.69
DNJC5_HUMAN	s8	AGC/PKC/Iota	4.15	3.69
DOCK7_HUMAN	s1383	AGC/PKC/Iota	3.92	3.69
DOCK7_HUMAN	s896	AGC/PKC/Iota	4.46	3.69
FLNB_HUMAN	s2487	AGC/PKC/Iota	4.46	3.69
GOGA4_HUMAN	s41	AGC/PKC/Iota	4	3.69
IF4B_HUMAN	s445	AGC/PKC/Iota	4.61	3.69
LIMD1_HUMAN	s233	AGC/PKC/Iota	3.76	3.69
KMT2A_HUMAN	s3659	AGC/PKC/Iota	6.53	3.69
MYO10_HUMAN	s1883	AGC/PKC/Iota	3.92	3.69
MYPT1_HUMAN	s995	AGC/PKC/Iota	3.69	3.69
NEST_HUMAN	s713	AGC/PKC/Iota	4.46	3.69
NEST_HUMAN	s842	AGC/PKC/Iota	4.38	3.69
NEST_HUMAN	s891	AGC/PKC/Iota	3.92	3.69
SHC1_HUMAN	s139	AGC/PKC/Iota	4.61	3.69
SIPA1_HUMAN	s837	AGC/PKC/Iota	3.76	3.69
TB182_HUMAN	s893	AGC/PKC/Iota	3.84	3.69
PAXI_HUMAN	t132	AGC/PKC/Iota/PKCz	3.84	3.61
ACLY_HUMAN	s455	AGC/PKC/Iota/PKCz	3.69	3.61
ADDA_HUMAN	s726	AGC/PKC/Iota/PKCz	11.53	3.61
NAV1_HUMAN	s90	AGC/PKC/Iota/PKCz	3.76	3.61
NCK1_HUMAN	s85	AGC/PKC/Iota/PKCz	4.69	3.61
NEST_HUMAN	s934	AGC/PKC/Iota/PKCz	3.61	3.61
NRDC_HUMAN	s94	AGC/PKC/Iota/PKCz	4.3	3.61
PHLB1_HUMAN	s578	AGC/PKC/Iota/PKCz	3.76	3.61
PHLB2_HUMAN	s415	AGC/PKC/Iota/PKCz	3.69	3.61
RHG07_HUMAN	s842	AGC/PKC/Iota/PKCz	4.38	3.61
SCRIB_HUMAN	s1508	AGC/PKC/Iota/PKCz	4	3.61
SMC4_HUMAN	s41	AGC/PKC/Iota/PKCz	3.69	3.61
SYNRG_HUMAN	s752	AGC/PKC/Iota/PKCz	5.15	3.61
BCAR3_HUMAN	s370	AGC/PKC/Iota/PKCz	4.15	3.61
DNJC5_HUMAN	s8	AGC/PKC/Iota/PKCz	3.61	3.61
DOCK7_HUMAN	s1383	AGC/PKC/Iota/PKCz	3.92	3.61
DOCK7_HUMAN	s896	AGC/PKC/Iota/PKCz	3.92	3.61
FLNB_HUMAN	s2487	AGC/PKC/Iota/PKCz	4.38	3.61
GOGA4_HUMAN	s41	AGC/PKC/Iota/PKCz	3.76	3.61
H1BP3_HUMAN	s194	AGC/PKC/Iota/PKCz	3.61	3.61
IF4B_HUMAN	s445	AGC/PKC/Iota/PKCz	4.3	3.61
KMT2A_HUMAN	s3659	AGC/PKC/Iota/PKCz	6.38	3.61
MYO10_HUMAN	s1883	AGC/PKC/Iota/PKCz	3.76	3.61
NEST_HUMAN	s713	AGC/PKC/Iota/PKCz	4.53	3.61
NEST_HUMAN	s842	AGC/PKC/Iota/PKCz	4	3.61
SHC1_HUMAN	s139	AGC/PKC/Iota/PKCz	4.53	3.61
TB182_HUMAN	s893	AGC/PKC/Iota/PKCz	4	3.61
ARHG6_HUMAN	t650	AGC/PKG	5.73	5.09
MYPT1_HUMAN	t696	AGC/PKG	6.81	5.09
ARHG6_HUMAN	s640	AGC/PKG	6.61	5.09
ARHG6_HUMAN	s684	AGC/PKG	5.64	5.09
BCL9_HUMAN	s104	AGC/PKG	5.26	5.09
CA226_HUMAN	s257	AGC/PKG	5.14	5.09
DOCK7_HUMAN	s180	AGC/PKG	5.76	5.09
H1BP3_HUMAN	s249	AGC/PKG	6.47	5.09
KANK1_HUMAN	s323	AGC/PKG	6.73	5.09
LRRF2_HUMAN	s328	AGC/PKG	6	5.09
NCK1_HUMAN	s85	AGC/PKG	5.97	5.09
NRDC_HUMAN	s94	AGC/PKG	6.14	5.09
PDLI4_HUMAN	s120	AGC/PKG	6.02	5.09
PHLB1_HUMAN	s578	AGC/PKG	6.28	5.09
PHLB2_HUMAN	s415	AGC/PKG	6.4	5.09
PYR1_HUMAN	s1406	AGC/PKG	8.09	5.09
RPGP1_HUMAN	s499	AGC/PKG	7.85	5.09
SPAG1_HUMAN	s423	AGC/PKG	7.95	5.09
SYNRG_HUMAN	s752	AGC/PKG	5.4	5.09
TB182_HUMAN	s429	AGC/PKG	7.02	5.09
TENS3_HUMAN	s776	AGC/PKG	6.95	5.09
TISB_HUMAN	s54	AGC/PKG	6.59	5.09
YAP1_HUMAN	s109	AGC/PKG	5.61	5.09
ABLM3_HUMAN	s503	AGC/PKG	7.28	5.09
AF1L2_HUMAN	s484	AGC/PKG	6.69	5.09
ARHG2_HUMAN	s886	AGC/PKG	7.14	5.09
BCAR3_HUMAN	s290	AGC/PKG	5.4	5.09
BICC1_HUMAN	s803	AGC/PKG	5.31	5.09
CA226_HUMAN	s222	AGC/PKG	8.11	5.09
CSN1_HUMAN	s474	AGC/PKG	5.4	5.09
CUL4A_HUMAN	s10	AGC/PKG	5.38	5.09
DEN4C_HUMAN	s1042	AGC/PKG	7.04	5.09
DNJC5_HUMAN	s8	AGC/PKG	5.26	5.09
DTD1_HUMAN	s196	AGC/PKG	5.31	5.09
F262_HUMAN	s466	AGC/PKG	6.31	5.09
STRP1_HUMAN	s59	AGC/PKG	6.64	5.09
FA64A_HUMAN	s16	AGC/PKG	7.14	5.09
FA83H_HUMAN	s914	AGC/PKG	5.9	5.09
FKB15_HUMAN	s956	AGC/PKG	7.64	5.09
HN1_HUMAN	s88	AGC/PKG	5.16	5.09
ITPR3_HUMAN	s934	AGC/PKG	6.66	5.09
KI13B_HUMAN	s1381	AGC/PKG	5.31	5.09
KPCD2_HUMAN	s197	AGC/PKG	8.09	5.09
LIMA1_HUMAN	s225	AGC/PKG	7.42	5.09
LIMD1_HUMAN	s233	AGC/PKG	5.4	5.09
M3K7_HUMAN	s389	AGC/PKG	6.21	5.09
M4K4_HUMAN	s900	AGC/PKG	5.9	5.09
MAST2_HUMAN	s74	AGC/PKG	7.33	5.09
KMT2A_HUMAN	s3659	AGC/PKG	6.21	5.09
MOT1_HUMAN	s461	AGC/PKG	5.92	5.09
MTFR1_HUMAN	s119	AGC/PKG	5.5	5.09
MYCB2_HUMAN	s2831	AGC/PKG	5.9	5.09
MYO10_HUMAN	s1883	AGC/PKG	6.54	5.09
MYPT1_HUMAN	s995	AGC/PKG	7.78	5.09
NEST_HUMAN	s1175	AGC/PKG	5.21	5.09
OSB11_HUMAN	s189	AGC/PKG	7.64	5.09
PDE8A_HUMAN	s457	AGC/PKG	6.97	5.09
PLEC_HUMAN	s4384	AGC/PKG	5.16	5.09
PLEC_HUMAN	s4642	AGC/PKG	5.57	5.09
RL34_HUMAN	s12	AGC/PKG	6.95	5.09
SAP30_HUMAN	s131	AGC/PKG	5.88	5.09
SGPP1_HUMAN	s112	AGC/PKG	6.88	5.09
SSH1_HUMAN	s937	AGC/PKG	5.19	5.09
TBCD4_HUMAN	s341	AGC/PKG	5.16	5.09
TJAP1_HUMAN	s545	AGC/PKG	5.9	5.09
UB2J1_HUMAN	s266	AGC/PKG	7.47	5.09
WDTC1_HUMAN	s511	AGC/PKG	5.64	5.09
ARHG6_HUMAN	s640	AGC/PKG/PKG1	8.43	4.06
ARHG6_HUMAN	s684	AGC/PKG/PKG1	5.5	4.06
BCL9_HUMAN	s104	AGC/PKG/PKG1	5.43	4.06
DAAM2_HUMAN	s1052	AGC/PKG/PKG1	5.12	4.06
DREB_HUMAN	s339	AGC/PKG/PKG1	4.18	4.06
DYHC1_HUMAN	s4368	AGC/PKG/PKG1	4.18	4.06
H1BP3_HUMAN	s249	AGC/PKG/PKG1	4.62	4.06
KANK1_HUMAN	s323	AGC/PKG/PKG1	4.68	4.06
KI13B_HUMAN	s1410	AGC/PKG/PKG1	4.62	4.06
LFG3_HUMAN	s81	AGC/PKG/PKG1	4.5	4.06
LRRF2_HUMAN	s328	AGC/PKG/PKG1	4.5	4.06
MYCB2_HUMAN	s2833	AGC/PKG/PKG1	6.25	4.06
NCK1_HUMAN	s85	AGC/PKG/PKG1	5.25	4.06
NDRG1_HUMAN	s330	AGC/PKG/PKG1	4.56	4.06
NRDC_HUMAN	s94	AGC/PKG/PKG1	4.06	4.06
PDLI4_HUMAN	s120	AGC/PKG/PKG1	5.5	4.06
PHLB1_HUMAN	s578	AGC/PKG/PKG1	6.31	4.06
PHLB2_HUMAN	s415	AGC/PKG/PKG1	7	4.06
SPAG1_HUMAN	s423	AGC/PKG/PKG1	6	4.06
SYNEM_HUMAN	s1044	AGC/PKG/PKG1	4.06	4.06
TENS3_HUMAN	s776	AGC/PKG/PKG1	5.56	4.06
ABLM3_HUMAN	s503	AGC/PKG/PKG1	6.56	4.06
AF1L2_HUMAN	s484	AGC/PKG/PKG1	7.25	4.06
AHNK_HUMAN	s5780	AGC/PKG/PKG1	4.93	4.06
BICC1_HUMAN	s803	AGC/PKG/PKG1	4.18	4.06
BIG2_HUMAN	s277	AGC/PKG/PKG1	4.06	4.06
CA226_HUMAN	s222	AGC/PKG/PKG1	5.25	4.06
CSN1_HUMAN	s474	AGC/PKG/PKG1	4.12	4.06
DEN4C_HUMAN	s1089	AGC/PKG/PKG1	4.56	4.06
DNJC5_HUMAN	s8	AGC/PKG/PKG1	4.25	4.06
DOCK7_HUMAN	s896	AGC/PKG/PKG1	4.12	4.06
DOCK7_HUMAN	s898	AGC/PKG/PKG1	6.5	4.06
DTD1_HUMAN	s196	AGC/PKG/PKG1	4.68	4.06
STRP1_HUMAN	s59	AGC/PKG/PKG1	6.56	4.06
FA64A_HUMAN	s16	AGC/PKG/PKG1	7	4.06
FA83H_HUMAN	s914	AGC/PKG/PKG1	4.43	4.06
FIL1L_HUMAN	s1047	AGC/PKG/PKG1	4.12	4.06
FKB15_HUMAN	s956	AGC/PKG/PKG1	8.87	4.06
HN1_HUMAN	s88	AGC/PKG/PKG1	6.5	4.06
ITPR3_HUMAN	s934	AGC/PKG/PKG1	4.31	4.06
KI13B_HUMAN	s1381	AGC/PKG/PKG1	5	4.06
KPCD2_HUMAN	s197	AGC/PKG/PKG1	7.68	4.06
LIMA1_HUMAN	s225	AGC/PKG/PKG1	5.31	4.06
LIPA1_HUMAN	s275	AGC/PKG/PKG1	4.75	4.06
M4K4_HUMAN	s900	AGC/PKG/PKG1	4.5	4.06
MAP4_HUMAN	s787	AGC/PKG/PKG1	5.93	4.06
MAST2_HUMAN	s74	AGC/PKG/PKG1	4.87	4.06
MELPH_HUMAN	s337	AGC/PKG/PKG1	4.81	4.06
KMT2A_HUMAN	s3659	AGC/PKG/PKG1	6.87	4.06
MOT1_HUMAN	s461	AGC/PKG/PKG1	8.06	4.06
MYCB2_HUMAN	s2831	AGC/PKG/PKG1	6.43	4.06
MYCPP_HUMAN	s1015	AGC/PKG/PKG1	5.62	4.06
MYO10_HUMAN	s1883	AGC/PKG/PKG1	5.62	4.06
MYPT1_HUMAN	s995	AGC/PKG/PKG1	9.18	4.06
NEST_HUMAN	s1175	AGC/PKG/PKG1	5.5	4.06
OSB11_HUMAN	s189	AGC/PKG/PKG1	6.56	4.06
PHLB2_HUMAN	s157	AGC/PKG/PKG1	5.12	4.06
PSME3_HUMAN	s24	AGC/PKG/PKG1	5.37	4.06
RFIP5_HUMAN	s395	AGC/PKG/PKG1	5.31	4.06
RL34_HUMAN	s12	AGC/PKG/PKG1	4.81	4.06
S38A1_HUMAN	s52	AGC/PKG/PKG1	4.37	4.06
SAP30_HUMAN	s131	AGC/PKG/PKG1	6.5	4.06
SASH1_HUMAN	s248	AGC/PKG/PKG1	4.43	4.06
SIPA1_HUMAN	s74	AGC/PKG/PKG1	5.56	4.06
SPTB2_HUMAN	s2161	AGC/PKG/PKG1	6.12	4.06
TBCD4_HUMAN	s341	AGC/PKG/PKG1	4.06	4.06
TJAP1_HUMAN	s545	AGC/PKG/PKG1	4.87	4.06
UB2J1_HUMAN	s266	AGC/PKG/PKG1	6.75	4.06
WDTC1_HUMAN	s511	AGC/PKG/PKG1	4.62	4.06
ZDHC5_HUMAN	s376	AGC/PKG/PKG1	4.12	4.06
AHNK_HUMAN	s41	AGC/PKG/PKG2	3.8	3.5
ARHG6_HUMAN	s640	AGC/PKG/PKG2	4.7	3.5
ARHGB_HUMAN	s1295	AGC/PKG/PKG2	3.8	3.5
CA226_HUMAN	s257	AGC/PKG/PKG2	3.8	3.5
CYTSA_HUMAN	s887	AGC/PKG/PKG2	3.9	3.5
DAAM2_HUMAN	s1052	AGC/PKG/PKG2	4.4	3.5
DOCK7_HUMAN	s180	AGC/PKG/PKG2	4.2	3.5
KS6A3_HUMAN	s415	AGC/PKG/PKG2	4.9	3.5
NRDC_HUMAN	s94	AGC/PKG/PKG2	4.3	3.5
PDLI4_HUMAN	s120	AGC/PKG/PKG2	3.6	3.5
PHLB1_HUMAN	s578	AGC/PKG/PKG2	5.1	3.5
RHG35_HUMAN	s589	AGC/PKG/PKG2	3.6	3.5
SPAG1_HUMAN	s423	AGC/PKG/PKG2	3.9	3.5
ZO2_HUMAN	s986	AGC/PKG/PKG2	4	3.5
ABLM3_HUMAN	s373	AGC/PKG/PKG2	3.7	3.5
ABLM3_HUMAN	s503	AGC/PKG/PKG2	4.9	3.5
AKA11_HUMAN	s1242	AGC/PKG/PKG2	3.6	3.5
BICC1_HUMAN	s803	AGC/PKG/PKG2	4.8	3.5
CA226_HUMAN	s222	AGC/PKG/PKG2	4.9	3.5
CDK12_HUMAN	s382	AGC/PKG/PKG2	3.6	3.5
CP250_HUMAN	s2229	AGC/PKG/PKG2	5.3	3.5
F262_HUMAN	s466	AGC/PKG/PKG2	4	3.5
FA83H_HUMAN	s914	AGC/PKG/PKG2	4.7	3.5
FKB15_HUMAN	s956	AGC/PKG/PKG2	4.9	3.5
IQGA2_HUMAN	s16	AGC/PKG/PKG2	3.7	3.5
LRCH1_HUMAN	s532	AGC/PKG/PKG2	3.7	3.5
M4K4_HUMAN	s900	AGC/PKG/PKG2	5.2	3.5
KMT2A_HUMAN	s3659	AGC/PKG/PKG2	5.2	3.5
MYCB2_HUMAN	s2831	AGC/PKG/PKG2	5.5	3.5
MYPT1_HUMAN	s995	AGC/PKG/PKG2	3.7	3.5
NEST_HUMAN	s891	AGC/PKG/PKG2	3.8	3.5
NEST_HUMAN	s913	AGC/PKG/PKG2	4.1	3.5
PDE8A_HUMAN	s457	AGC/PKG/PKG2	3.9	3.5
PPR18_HUMAN	s224	AGC/PKG/PKG2	4.1	3.5
RGPA1_HUMAN	s796	AGC/PKG/PKG2	3.9	3.5
SGPP1_HUMAN	s112	AGC/PKG/PKG2	4.5	3.5
TB182_HUMAN	s919	AGC/PKG/PKG2	4	3.5
UB2J1_HUMAN	s266	AGC/PKG/PKG2	4.3	3.5
WDTC1_HUMAN	s511	AGC/PKG/PKG2	5	3.5
MYPT1_HUMAN	t696	AGC/RSK	2.96	1.89
SPTB2_HUMAN	t2328	AGC/RSK	2.29	1.89
SRC8_HUMAN	t401	AGC/RSK	2.2	1.89
AAK1_HUMAN	s637	AGC/RSK	1.96	1.89
ACLY_HUMAN	s455	AGC/RSK	2.98	1.89
ADDA_HUMAN	s726	AGC/RSK	3.39	1.89
AKAP6_HUMAN	s1655	AGC/RSK	2.05	1.89
ANS1A_HUMAN	s663	AGC/RSK	2.53	1.89
ARHG6_HUMAN	s640	AGC/RSK	4.46	1.89
ARHG6_HUMAN	s684	AGC/RSK	2.1	1.89
BAIP2_HUMAN	s366	AGC/RSK	2.62	1.89
BCL9_HUMAN	s104	AGC/RSK	3.96	1.89
DAAM2_HUMAN	s1052	AGC/RSK	4.32	1.89
DLG5_HUMAN	s1263	AGC/RSK	2.56	1.89
DOCK7_HUMAN	s900	AGC/RSK	2.06	1.89
DREB_HUMAN	s339	AGC/RSK	2.29	1.89
DYHC1_HUMAN	s4368	AGC/RSK	3.84	1.89
F117B_HUMAN	s273	AGC/RSK	2.03	1.89
FKB15_HUMAN	s962	AGC/RSK	2.29	1.89
IRS2_HUMAN	s1176	AGC/RSK	2.13	1.89
KLC4_HUMAN	s590	AGC/RSK	2.17	1.89
KPCD2_HUMAN	s200	AGC/RSK	1.93	1.89
LFG3_HUMAN	s81	AGC/RSK	2.25	1.89
LIPB1_HUMAN	s540	AGC/RSK	3.87	1.89
LRRF2_HUMAN	s328	AGC/RSK	2.27	1.89
LUZP1_HUMAN	s995	AGC/RSK	2.79	1.89
MYCB2_HUMAN	s2833	AGC/RSK	3.55	1.89
MYPT1_HUMAN	s910	AGC/RSK	2	1.89
NAV1_HUMAN	s90	AGC/RSK	2.32	1.89
NCK1_HUMAN	s85	AGC/RSK	2.87	1.89
NDRG1_HUMAN	s330	AGC/RSK	3.46	1.89
NRDC_HUMAN	s94	AGC/RSK	2.51	1.89
PDLI4_HUMAN	s120	AGC/RSK	2.98	1.89
PHLB1_HUMAN	s578	AGC/RSK	3.51	1.89
PHLB1_HUMAN	s518	AGC/RSK	3.01	1.89
PHLB1_HUMAN	s520	AGC/RSK	3.32	1.89
PHLB2_HUMAN	s415	AGC/RSK	4.17	1.89
PRIC2_HUMAN	s695	AGC/RSK	4.25	1.89
RHG35_HUMAN	s589	AGC/RSK	2.15	1.89
SCRIB_HUMAN	s1475	AGC/RSK	2.31	1.89
SI1L1_HUMAN	s1585	AGC/RSK	3.41	1.89
SPAG1_HUMAN	s423	AGC/RSK	3.27	1.89
SYNEM_HUMAN	s1044	AGC/RSK	3.1	1.89
TENS3_HUMAN	s776	AGC/RSK	3.17	1.89
VIME_HUMAN	s26	AGC/RSK	2.15	1.89
YAP1_HUMAN	s109	AGC/RSK	3.22	1.89
ABLM3_HUMAN	s373	AGC/RSK	1.93	1.89
AHNK_HUMAN	s5780	AGC/RSK	2.74	1.89
AHNK_HUMAN	s5782	AGC/RSK	3.6	1.89
AHNK_HUMAN	s5784	AGC/RSK	1.98	1.89
APC_HUMAN	s1774	AGC/RSK	1.91	1.89
ASPP2_HUMAN	s737	AGC/RSK	2.2	1.89
BI2L1_HUMAN	s331	AGC/RSK	2.65	1.89
BICC1_HUMAN	s803	AGC/RSK	2.34	1.89
BIG2_HUMAN	s277	AGC/RSK	2.69	1.89
CA226_HUMAN	s222	AGC/RSK	2.19	1.89
CSN1_HUMAN	s474	AGC/RSK	2.2	1.89
CUL4A_HUMAN	s10	AGC/RSK	2.56	1.89
DEN4C_HUMAN	s1042	AGC/RSK	2.5	1.89
DEN4C_HUMAN	s1089	AGC/RSK	3.48	1.89
DNJC5_HUMAN	s8	AGC/RSK	2.22	1.89
DOCK7_HUMAN	s896	AGC/RSK	2.32	1.89
DOCK7_HUMAN	s898	AGC/RSK	3.86	1.89
DTD1_HUMAN	s196	AGC/RSK	2.79	1.89
EDC3_HUMAN	s161	AGC/RSK	2.81	1.89
F262_HUMAN	s466	AGC/RSK	2.89	1.89
STRP1_HUMAN	s59	AGC/RSK	2.55	1.89
FA64A_HUMAN	s16	AGC/RSK	2.32	1.89
FA65B_HUMAN	s21	AGC/RSK	2.1	1.89
FKB15_HUMAN	s956	AGC/RSK	4.36	1.89
GLCI1_HUMAN	s223	AGC/RSK	2.56	1.89
GOGA4_HUMAN	s41	AGC/RSK	4.96	1.89
GOGA4_HUMAN	s71	AGC/RSK	2.1	1.89
HDAC4_HUMAN	s632	AGC/RSK	2.91	1.89
HN1_HUMAN	s88	AGC/RSK	3.27	1.89
IF4B_HUMAN	s445	AGC/RSK	2.25	1.89
K2C6A_HUMAN	s237	AGC/RSK	2.17	1.89
K6PP_HUMAN	s386	AGC/RSK	2.29	1.89
KI13B_HUMAN	s1381	AGC/RSK	2.44	1.89
KPCD2_HUMAN	s197	AGC/RSK	5.56	1.89
LIMA1_HUMAN	s225	AGC/RSK	2.84	1.89
LIPA1_HUMAN	s275	AGC/RSK	3.01	1.89
MAP4_HUMAN	s787	AGC/RSK	2.48	1.89
MAST2_HUMAN	s74	AGC/RSK	2.32	1.89
MELPH_HUMAN	s337	AGC/RSK	4.46	1.89
KMT2A_HUMAN	s3659	AGC/RSK	4.03	1.89
MOT1_HUMAN	s461	AGC/RSK	2.79	1.89
MYCPP_HUMAN	s1015	AGC/RSK	2.56	1.89
MYO10_HUMAN	s1883	AGC/RSK	3.22	1.89
MYPT1_HUMAN	s995	AGC/RSK	4	1.89
NEST_HUMAN	s1175	AGC/RSK	2.43	1.89
OSB11_HUMAN	s189	AGC/RSK	3.36	1.89
PDE8A_HUMAN	s457	AGC/RSK	2.53	1.89
PHLB2_HUMAN	s157	AGC/RSK	2.17	1.89
PLEC_HUMAN	s4642	AGC/RSK	2.63	1.89
PSME3_HUMAN	s24	AGC/RSK	3.39	1.89
PTN12_HUMAN	s435	AGC/RSK	2.27	1.89
PUM2_HUMAN	s182	AGC/RSK	2.15	1.89
R3HD1_HUMAN	s381	AGC/RSK	2.05	1.89
RFIP5_HUMAN	s395	AGC/RSK	2.69	1.89
RL34_HUMAN	s12	AGC/RSK	2.53	1.89
S38A1_HUMAN	s52	AGC/RSK	2.2	1.89
SAC2_HUMAN	s909	AGC/RSK	2.56	1.89
SAP30_HUMAN	s131	AGC/RSK	4.84	1.89
SASH1_HUMAN	s248	AGC/RSK	2.01	1.89
SGPP1_HUMAN	s112	AGC/RSK	1.98	1.89
SIPA1_HUMAN	s74	AGC/RSK	3.69	1.89
SPTB2_HUMAN	s2102	AGC/RSK	2.62	1.89
SPTB2_HUMAN	s2161	AGC/RSK	3.46	1.89
SSH1_HUMAN	s937	AGC/RSK	2.63	1.89
SYNRG_HUMAN	s1075	AGC/RSK	2.08	1.89
SZRD1_HUMAN	s39	AGC/RSK	2.15	1.89
TBCD4_HUMAN	s341	AGC/RSK	3.79	1.89
UB2J1_HUMAN	s266	AGC/RSK	3.36	1.89
WDTC1_HUMAN	s511	AGC/RSK	3.72	1.89
ADDA_HUMAN	s726	AGC/RSK/MSK/RSK5	5	5
ANS1A_HUMAN	s663	AGC/RSK/MSK/RSK5	5.88	5
ARHG6_HUMAN	s640	AGC/RSK/MSK/RSK5	5.22	5
CA226_HUMAN	s257	AGC/RSK/MSK/RSK5	6.44	5
GOGA4_HUMAN	s40	AGC/RSK/MSK/RSK5	6.44	5
NCK1_HUMAN	s85	AGC/RSK/MSK/RSK5	5.44	5
NF1_HUMAN	s2543	AGC/RSK/MSK/RSK5	5.22	5
PDLI4_HUMAN	s120	AGC/RSK/MSK/RSK5	6.55	5
RFIP5_HUMAN	s357	AGC/RSK/MSK/RSK5	5	5
RL23A_HUMAN	s43	AGC/RSK/MSK/RSK5	5	5
RPGP1_HUMAN	s499	AGC/RSK/MSK/RSK5	5.22	5
SG223_HUMAN	s745	AGC/RSK/MSK/RSK5	5.88	5
ANR17_HUMAN	s2044	AGC/RSK/MSK/RSK5	5.33	5
ARHG6_HUMAN	s649	AGC/RSK/MSK/RSK5	5.33	5
ASPP2_HUMAN	s737	AGC/RSK/MSK/RSK5	5	5
[truncated: 9,731 more rows]
