# Supplementary material for: Defining the phospho-adhesome through the phosphoproteomic analysis of integrin signalling
Source: Nat Commun. 2015 Feb 13;6:6265. doi: 10.1038/ncomms7265 (PMC4338609; doi:10.1038/ncomms7265)
Supplement: Supplementary Data 10 — Phosphorylation sites identified from isolated adhesion complexes that are known substrates for protein kinases. All 31 phosphorylation sites that have previously been reported as substrates for a specific protein kinase (as listed in Uniprot) are displayed. The final column provides information on whether the known upstream kinase was correctly identified as a potential upstream kinase for each phosphorylation site. [file ncomms7265-s11.xlsx]

## Sheet: Supplementary Data 10
Supplementary Data 10: Phosphorylation sites identified from isolated adhesion complexes that are known substrates for protein kinases. All 31 phosphorylation sites that have previously been reported as substrates for a specific protein kinase (as listed in Uniprot) are displayed. The final column provides information on whether the known upstream kinase was correctly identified as a potential up…
Uniprot ID	Phosphosite	Gene names	Reported sites (Uniprot)	Correct prediction
HDAC4_HUMAN	s632	HDAC4 KIAA0288	632 pS; by CaMK4	yes
JUN_HUMAN	s63	JUN	63 pS; by MAPK8 and PLK3.	yes
EI2BE_HUMAN	s544	EIF2B5 EIF2BE	544 pS; by DYRK2	yes
F262_HUMAN	s466	PFKFB2	466 pS; by AMPK	yes
ACLY_HUMAN	s455	ACLY	455 pS; by PKA and PKB/AKT1 or PKB/AKT2.	yes
VIME_HUMAN	s42	VIM	42 pS; by PKC.	yes
VIME_HUMAN	s26	VIM	26 pS; by PKC (By similarity)	yes
MARCS_HUMAN	s170	MARCKS MACS PRKCSL	170 pS; by PKC.	yes
H15_HUMAN	t11	HIST1H1B H1F5	11 pT; by GSK3	yes
ARHG2_HUMAN	s886	ARHGEF2 KIAA0651 LFP40	886 pS; by PAK1 and AURKA.	yes
SYEP_HUMAN	s886	EPRS GLNS PARS QARS QPRS PIG32	886 pS; by CDK5.	yes
ADDA_HUMAN	s726	ADD1 ADDA	726 pS; by PKA and PKC.	yes
MYPT1_HUMAN	t696	PPP1R12A MBS MYPT1	696 pT; by ROCK1; ROCK2; CDC42BP; ZIPK/DAPK3 and RAF1.	yes
PHAG1_HUMAN	s318	PAG1 CBP PAG	317 pY; by FYN and LYN	yes
STMN1_HUMAN	s25	STMN1 C1orf215 LAP18 OP18	25 pS; by CDK1, MAPK1 and MAPK3.	yes
BCAR1_HUMAN	y249	BCAR1 CAS CASS1 CRKAS	249 pY; by ABL1	yes
BCAR1_HUMAN	y128	BCAR1 CAS CASS1 CRKAS	128 pY; by SRC.	yes
FAK1_HUMAN	y577	PTK2 FAK FAK1	577 577 pY; by RET and SRC.	yes
FAK1_HUMAN	y576	PTK2 FAK FAK1	576 pY; by RET and SRC.; 577 577 pY; by RET and SRC.	yes
FAK1_HUMAN	y397	PTK2 FAK FAK1	397 pY; by autocatalysis.	yes
SRC8_HUMAN	y421	CTTN EMS1	421 421 pY; by SRC.	yes
KPCD_HUMAN	y334	PRKCD	334 pY; by SRC (Probable).	yes
IRS2_HUMAN	s978	IRS2	978 pY; by INSR (By similarity)	no prediction made for this phosphorylation site
IRS2_HUMAN	y921	IRS2	919 919 pY; by INSR	no prediction made for this phosphorylation site
ROCK2_HUMAN	y722	ROCK2 KIAA0619	722 722 pY; by SRC.	no prediction made for this phosphorylation site
PTN11_HUMAN	y580	PTPN11 PTP2C SHPTP2	584 pY; by PDGFR.	no prediction made for this phosphorylation site
MYPT1_HUMAN	s910	PPP1R12A MBS MYPT1	910 pS; by NUAK1.	Kinase not available in the prediction tools
KANK1_HUMAN	s323	KANK1 ANKRD15 KANK KIAA0172	325 pS; by PKB.	no (Predicted to be phosphorylated by PKC)
UBXN1_HUMAN	s200	UBXN1 SAKS1	200 pS; by MAPK12.	no (predicted to be phosphorylated by MAPK11 and 13)
RHG35_HUMAN	y1105	ARHGAP35 GRF1 GRLF1 KIAA1722	1105 pY; by ABL2 and PTK6	no (Predicted to be phosphorylated by ABL1)
NDRG1_HUMAN	s367	NDRG1 CAP43 DRG1 RTP	366 Phosphothreonine; by SGK1	Kinase not available in the prediction tools
